# Supplementary material for: Self-reported and genetically predicted effects of coffee intake on rheumatoid arthritis: Epidemiological studies and Mendelian randomization analysis
Source: Front Nutr. 2022 Sep 12;9:926190. doi: 10.3389/fnut.2022.926190 (PMC9510978; doi:10.3389/fnut.2022.926190)
Supplement: Supplementary file 2 [file Data_Sheet_2.ZIP]

Archive with 6 entries (5 files):
- Supplementary data of cross-sectional study.xls
- Supplementary data of MR study/
- Supplementary data of MR study/1.csv
- Supplementary data of MR study/2.csv
- Supplementary data of MR study/3.csv
- Supplementary data of MR study/4.csv
