# Supplementary material for: Self-reported and genetically predicted effects of coffee intake on rheumatoid arthritis: Epidemiological studies and Mendelian randomization analysis
Source: Front Nutr. 2022 Sep 12;9:926190. doi: 10.3389/fnut.2022.926190 (PMC9510978; doi:10.3389/fnut.2022.926190)
Supplement: Supplementary file 2 [file Data_Sheet_2.ZIP › Supplementary data of cross-sectional study.xls]

SEQN	AGE	Sex	Race	education1	marital	rate	weight	Ca	P	HDL	TC	CRP	Drinking	smoking	kindey	Diabete	BP	BMI	OA	coffee
32868	41	2	5	2	2	1	17270.76561	8.9	3.5	83	249	0.58	1	1	2	2	2	42.65	0	2
24071	34	2	1	1	1	1	22481.84629	8.7	3.4	37	196	1.71	2	3	2	2	2	42.44	0	2
21367	31	1	4	1	1	1	13461.72193	9.3	3.7	28	161	1.2	1	3	2	2	2	41.88	0	1
21421	21	2	1	1	2	1	1940.140728	9.4	4.5	63	146	1.45	2	3	2	2	2	36.95	0	0
39349	49	2	4	3	2	1	10414.37493	9.1	5	27	152	1.68	1	3	2	2	1	36.08	0	0
22868	61	2	1	1	1	1	2043.592802	9.6	3.7	38	193	1.62	2	3	2	2	1	34.73	0	2
21436	32	2	1	2	1	1	20060.64772	9.2	4.4	39	174	0.34	1	2	2	2	2	34.47	0	1
28585	65	2	1	3	2	1	1957.999188	8.8	4.5	70	274	0.87	1	1	2	2	2	33.07	0	2
22922	22	2	3	1	2	1	3431.499006	9	3.8	66	262	0.43	1	3	2	2	2	32.62	0	0
23424	27	2	3	2	2	1	37804.41266	9.1	3.2	25	223	0.87	1	1	2	2	2	31.17	0	3
25762	63	1	1	1	2	1	1125.78741	8.9	3.5	44	264	0.11	1	3	2	2	2	30.94	0	1
26569	33	2	1	1	2	1	11760.75114	9.1	3.3	58	203	0.3	2	3	2	2	2	29.89	0	1
28821	30	2	2	1	1	1	3048.895255	9.1	3.7	71	255	0.93	2	3	2	2	2	29.63	0	0
27019	43	1	1	1	2	1	8652.47548	9.7	4	36	194	0.22	1	3	2	2	2	29.44	0	2
26878	76	1	3	4	2	1	7568.531135	9	2.9	28	200	0.11	1	3	2	2	2	29.41	0	2
27974	31	2	1	2	1	1	1912.082468	8.8	4.1	75	240	0.66	2	3	2	2	2	28.84	0	1
30160	29	1	1	1	1	1	15016.40807	9.6	5.2	25	204	0.13	1	2	2	2	2	28.41	0	2
26215	73	2	1	1	2	1	2490.627049	9.4	3.5	42	170	0.79	2	3	2	2	1	28.18	0	1
29124	22	2	1	1	1	1	3052.773123	8.8	4.2	70	274	2.03	2	3	2	2	2	27.84	0	1
21195	26	1	1	1	2	1	15016.40807	9.4	5.5	42	273	0.1	1	2	2	2	2	26.37	0	1
28124	43	1	3	3	2	1	21738.04549	9.6	3.3	28	245	0.66	1	1	2	2	2	26.34	0	1
26433	82	2	3	3	2	1	9470.132015	9.9	2.9	66	208	0.23	1	3	2	2	1	26.26	0	2
38508	54	1	3	2	1	1	42280.50224	8.9	3.3	29	168	0.33	2	1	2	2	2	26.18	0	2
21714	28	1	5	1	1	1	36031.46481	10.2	2.3	52	243	0.05	1	1	2	2	2	25.76	0	1
33168	52	1	3	2	2	1	15401.23718	9.5	3.6	68	190	0.25	1	1	2	2	2	25.54	0	3
24077	22	1	4	1	2	1	10277.15236	9.4	3.8	30	86	0.05	1	3	2	2	2	24.91	0	0
22709	38	1	2	1	1	1	16247.618	9.6	3.4	38	321	0.05	1	3	2	1	2	24.56	0	2
27833	21	1	5	3	2	1	15638.91153	9.7	4.1	77	186	0.02	1	3	2	2	2	24.01	0	0
24627	78	1	3	1	2	1	7100.327255	9.8	3.5	64	188	0.06	2	3	2	2	2	18.49	0	0
22051	21	2	4	3	1	1	14900.52878	9.8	4.1	73	238	0.34	2	3	2	2	2	17.62	0	0
24090	57	1	3	3	1	1	20927.90183	9.7	3.4	79	182	0.07	1	1	2	2	1	17.54	0	2
24095	30	2	1	1	2	1	12444.75885	9.3	3	50	181	0.53	2	3	2	2	2	33.4	0	1
38552	22	2	1	1	2	1	8242.84954	9.5	3.3	53	133	0.12	1	3	2	2	2	27.7	0	1
31666	39	1	4	2	2	1	12165.55226	9.5	3.2	116	194	0.16	1	3	2	2	2	25.15	0	1
40651	21	2	4	1	1	1	16204.12723	9.2	3.7	40	240	0.32	2	1	2	2	2	33.99	0	0
38078	39	1	1	1	1	1	12718.61772	9.4	2.7	48	188	0.07	1	3	2	2	2	32.78	0	2
39365	36	1	1	1	1	1	12718.61772	9.6	3.6	46	232	0.06	1	3	2	2	2	28.18	0	1
40189	35	1	2	3	2	1	18547.54897	9.5	4.2	92	199	0.16	1	1	2	2	2	24.49	0	2
40530	24	2	3	1	2	1	29013.7195	9.3	3.4	40	197	0.47	1	1	2	2	2	23.13	0	0
39082	35	1	1	1	1	1	12718.61772	10	3	40	239	0.89	1	3	2	2	2	22.84	0	0
27988	20	2	3	1	1	1	30560.64976	9.6	4.2	35	222	0.92	2	1	2	1	2	35.83	0	2
25247	51	1	1	1	2	1	11796.08658	9.5	4.3	33	187	0.31	1	1	1	1	1	32.31	0	1
29614	22	1	1	2	2	1	2708.342937	9.6	4.2	40	178	0.04	1	3	2	2	2	25.87	0	1
27324	45	2	4	1	2	1	12363.1956	9.3	4.3	61	182	0.91	1	1	2	2	2	19.35	0	1
21495	21	1	4	2	2	1	13893.02047	9.5	3.5	47	205	0.16	1	3	2	2	2	27.01	0	0
29122	41	2	1	2	2	1	13570.58353	9.5	3.2	53	287	0.17	2	3	2	2	2	25.98	0	2
21472	45	1	4	1	1	1	14001.04735	10.2	4	62	299	0.26	1	3	2	2	2	23.11	0	1
27663	36	2	1	3	1	1	1712.914393	9.1	4	66	245	0.91	2	3	2	2	2	35.67	0	1
27261	45	2	4	2	2	1	12831.76613	9.1	4.2	44	179	0.22	2	3	2	2	1	29.9	0	0
26901	29	1	3	2	1	1	22485.67377	9.3	4.4	35	241	0.71	2	1	2	2	2	26.44	0	0
32531	55	1	3	3	2	1	54189.37715	9.6	4	57	275	0.17	1	1	2	2	2	26	0	2
39315	27	1	4	1	1	1	12695.31052	9.2	3.4	49	139	1.47	2	1	2	2	2	23.52	0	1
30590	20	1	3	3	2	1	30779.75163	9.7	3.3	41	151	0.02	2	3	2	2	2	19.62	0	1
24545	56	2	3	2	1	1	21074.55054	9.1	4.3	62	178	1.76	2	3	2	2	2	44.19	0	0
33981	20	2	4	3	2	1	3539.702936	9.3	3.9	44	165	0.45	2	3	2	2	2	35.8	0	1
23491	84	1	1	1	2	1	1238.443774	9.5	3.1	61	280	0.38	1	3	2	2	1	21.45	0	1
21171	20	2	4	3	2	1	16328.20326	9.3	3.2	58	171	0.01	2	3	2	2	2	21	0	1
24610	33	1	3	3	2	1	21318.28995	9.5	3.4	47	178	0.07	1	3	2	2	2	31.71	0	2
26347	39	1	3	2	2	1	21947.69731	9.5	3.6	43	279	0.55	1	1	2	2	1	28.11	0	3
27300	47	2	2	3	2	1	21128.42224	9.4	4.1	82	251	0.06	1	3	2	2	1	24.3	0	0
30434	29	1	4	3	1	1	11123.61157	9.3	3.7	47	243	0.28	1	1	2	2	2	20.07	0	0
38694	28	2	4	1	1	1	2785.810658	9.1	3.6	92	216	0.24	2	3	2	2	2	24.26	0	0
31779	55	1	1	1	1	1	10000.32562	9.4	3.7	37	233	0.24	2	1	2	2	2	23.65	0	3
28393	20	2	4	3	2	1	13050.26207	9.2	3.7	46	135	0.26	1	3	2	2	2	26.83	0	0
27487	38	1	1	1	2	1	14748.82505	9.6	3.3	70	221	0.02	1	1	2	2	2	21.29	0	1
30119	46	2	3	3	1	1	61562.52875	9.2	3.6	38	190	0.35	1	3	2	2	2	31.21	0	0
25553	49	1	3	2	1	1	55898.92455	9.4	2.6	38	162	1.42	1	1	2	2	2	25.32	0	1
25384	52	2	4	3	1	1	13762.88949	9.2	3.1	68	179	2.51	2	3	2	2	2	27.33	0	0
21019	50	2	1	1	1	1	7373.22707	9	3.7	45	173	0.18	1	1	2	2	2	38.03	0	0
33657	23	2	4	2	2	1	16204.12723	9.6	3.7	43	193	0.35	2	3	2	2	2	32.38	0	0
25305	56	1	1	1	1	1	8018.799505	9.2	3.5	57	213	0.07	1	3	2	2	2	26.97	0	0
24471	22	2	1	1	2	1	12345.29898	9.4	4.7	63	140	0.06	1	2	2	2	2	22.1	0	0
26602	24	2	3	3	2	1	36150.16891	9.5	3.8	63	250	0.33	1	2	2	2	2	22.89	0	1
23901	30	2	4	1	2	1	16267.39234	9.1	3.8	46	188	0.59	2	3	2	2	2	26.58	0	0
32616	24	2	3	1	2	1	24642.02825	9.4	3	37	155	0.17	1	3	2	2	2	23.47	0	0
39802	45	2	4	1	1	1	16316.25977	8.8	3.3	40	183	0.05	1	1	2	2	2	39.65	0	2
25724	23	2	4	2	1	1	12057.193	9.3	3.5	81	219	0.94	2	3	2	2	2	22.31	0	0
24479	26	2	3	3	2	1	29684.24356	9.1	3	67	202	2.82	1	2	2	2	2	41.52	0	0
40653	44	2	2	1	2	1	10220.74134	9.8	2.8	49	178	0.18	1	3	2	2	2	32.4	0	0
28366	53	1	3	1	2	1	20927.90183	9.3	4.6	59	207	2.38	2	3	2	2	1	29.5	0	2
25686	21	1	5	3	2	1	15638.91153	9.4	3.5	55	184	0.23	1	3	2	2	2	24.36	0	1
27379	21	1	5	3	2	1	15638.91153	9.3	3.6	54	128	0.68	2	3	2	2	2	23.92	0	1
31961	29	1	4	2	1	1	13780.21729	10.1	4.3	61	169	0.05	1	3	2	2	1	20.85	0	2
21017	37	2	1	1	1	1	13309.91677	9.1	3.2	77	184	0.09	1	1	2	2	2	19.34	0	2
39088	21	2	4	3	1	1	14759.11628	9.8	4.6	66	147	0.06	2	3	2	2	2	18.75	0	1
38143	60	2	5	1	1	1	17541.00013	10	3.6	45	227	0.26	1	1	2	2	2	26.15	0	3
22748	36	1	3	3	2	1	44838.92423	11.5	2.5	62	200	0.09	1	3	2	2	2	25.63	0	0
23418	21	2	3	2	1	1	32528.40016	9.9	3.8	44	130	0.02	1	1	2	2	2	24.34	0	0
23748	37	2	1	1	2	1	14853.27132	8.9	3.4	67	134	0.74	2	3	2	2	2	25.09	0	2
29616	36	2	4	1	2	1	16315.35846	9.6	4.4	77	223	0.15	1	1	2	2	2	25.06	0	2
30152	21	2	3	1	2	1	3333.091838	9.3	3.3	51	166	0.95	1	3	2	2	2	34.89	0	0
26148	24	2	4	1	2	1	3018.997032	8.7	4.3	54	212	0.07	1	2	2	2	2	28.43	0	0
26555	26	2	4	1	2	1	13544.87272	9.2	4.6	60	174	0.08	2	3	2	2	2	27.74	0	0
22998	26	2	4	1	2	1	12057.193	9.3	3.8	74	185	0.14	1	1	2	2	1	37.43	0	0
40008	73	1	3	1	1	1	25818.47852	9.5	3.6	47	221	0.51	1	1	2	1	1	35.16	0	1
32712	27	2	4	2	2	1	2976.217021	9	4.4	50	296	0.39	2	3	2	2	2	24.34	0	0
25090	22	2	3	2	2	1	34730.82139	9.5	3.7	32	200	0.52	2	1	2	2	2	44.6	0	2
24625	24	2	4	1	1	1	3186.88129	8.8	3.5	49	193	0.1	2	3	2	2	2	39.5	0	0
38803	47	1	4	3	1	1	8368.186605	9.3	5.5	62	175	0.08	1	1	2	2	2	31	0	1
38126	23	2	4	1	2	1	2988.702737	8.8	4.6	72	211	1.56	2	1	2	2	2	29.81	0	0
40706	23	2	4	3	2	1	13229.59663	9.3	4.4	56	150	0.01	2	3	2	2	2	23.99	0	0
40596	44	1	4	2	2	1	8368.186605	9.2	3.8	53	165	0.06	1	1	2	2	2	23.38	0	1
26579	20	1	3	2	1	1	24008.12569	10	4.1	44	168	0.06	1	1	2	2	2	19.16	0	0
22846	47	2	4	1	2	1	14082.0202	9.4	4.1	38	235	0.55	1	1	2	2	2	36.06	0	3
24494	46	1	4	2	1	1	11634.97245	9.8	3.8	82	195	0.06	1	1	2	2	2	23.62	0	0
21205	40	2	4	3	1	1	12831.76613	10	4.2	61	181	0.07	1	1	2	2	1	20.76	0	1
22808	39	2	3	1	2	1	23402.28725	9.5	3.9	90	173	0.06	2	3	2	2	2	20.58	0	1
29418	21	2	4	2	2	1	14864.60783	9.4	3.7	34	167	0.42	2	1	2	2	2	40.71	0	1
24425	39	2	4	1	2	1	16267.39234	9.4	3.7	74	264	0.58	1	1	2	2	2	40.03	0	0
23741	26	2	4	1	2	1	13505.05166	8.6	3.9	37	163	0.11	1	1	2	2	2	28.8	0	0
27612	20	2	5	1	1	1	4244.864081	8.9	3.6	71	226	0.73	2	3	2	2	2	28.46	0	1
25201	20	2	4	3	2	1	13505.05166	9.5	3.2	55	190	1.11	2	3	2	2	1	26.62	0	0
24726	22	1	4	1	2	1	11511.25917	10.2	3.7	88	206	0.51	2	1	2	2	2	17.19	0	2
32513	22	2	1	2	1	1	7738.90868	9.3	4.6	74	215	0.76	2	3	2	2	2	32.31	0	0
33287	44	2	4	3	2	1	10240.22151	9.5	3.6	50	205	0.38	1	2	1	2	1	27.35	0	2
21396	61	2	1	1	2	1	2273.517743	10.1	4.8	64	321	0.65	1	1	2	1	2	25.11	0	0
33130	27	1	3	1	1	1	28314.56017	9.7	2.9	60	164	0.06	1	1	2	2	2	20.54	0	2
31334	55	2	4	4	2	1	17060.82798	9.6	3.4	103	252	2.75	2	3	2	2	1	43	0	0
40138	24	2	1	1	1	1	8984.4179	9.4	2.7	58	158	0.7	2	3	2	2	2	28.83	0	2
38071	74	2	3	2	2	1	31194.74699	9.4	4.1	73	214	0.42	2	1	2	2	2	18.37	0	2
27792	57	1	1	1	1	1	7541.464835	9.2	3.6	37	190	0.33	1	2	2	2	2	31.38	0	2
39556	54	1	4	1	1	1	8368.186605	9.7	3.8	56	283	0.12	1	2	2	1	1	25.01	0	0
22460	20	1	3	3	2	1	15470.76664	9.7	3.4	59	121	0.04	1	3	2	2	2	24.92	0	1
25848	20	2	3	3	2	1	24450.62103	9.1	4.4	69	192	0.45	1	1	2	2	2	19.55	0	1
26400	44	2	3	1	2	1	25106.97719	9.6	5.1	59	174	0.06	1	1	2	2	2	17.75	0	2
29642	52	1	1	3	1	1	11053.43488	9.5	3.1	39	218	0.39	1	3	2	2	2	35.04	0	2
26890	42	2	4	1	2	1	14082.0202	9.7	4.5	30	199	0.93	2	2	2	2	2	33.32	0	0
22757	33	2	3	3	2	1	36322.83598	9.2	3	61	219	0.07	2	1	2	2	2	32.33	0	3
21033	57	2	4	2	2	1	12363.1956	9.7	3.6	53	195	0.26	2	3	2	2	1	32.07	0	0
22095	61	1	1	1	1	1	1915.429865	9.5	3.1	36	176	0.97	1	1	2	2	1	31.95	0	1
30003	50	2	1	1	1	1	10403.50047	9.7	4.1	69	164	0.45	1	2	2	2	1	31.56	0	2
27907	34	2	4	2	2	1	16315.35846	9.2	3.5	60	169	0.11	1	1	2	2	2	25.78	0	1
28684	28	1	1	2	1	1	20472.15852	9.8	3.1	48	165	0.33	1	1	2	2	2	24.75	0	0
27606	21	1	3	3	2	1	35563.64159	9.9	4.8	63	161	0.03	1	3	2	2	2	24.02	0	0
33630	36	2	4	1	2	1	10357.03446	9	4.7	55	92	0.4	1	1	2	2	1	24.43	0	1
29838	61	1	1	3	2	1	1915.94825	9.3	3.9	36	185	0.4	1	2	2	1	1	37.78	0	0
40828	43	1	3	2	1	1	17246.92294	9.1	4.3	29	167	0.46	1	1	2	2	1	29.62	0	1
27991	28	2	1	1	1	1	2165.729406	9.1	4.8	73	253	0.52	2	3	2	2	2	32.67	0	1
38009	39	1	4	1	1	1	14127.56444	9.8	5	41	256	0.11	1	2	2	2	2	30.86	0	2
38431	22	2	1	1	1	1	1072.380143	8.5	4	104	267	0.48	2	3	2	2	2	30.17	0	1
21043	31	1	4	2	1	1	13501.35136	9	3.6	39	177	1.51	1	3	2	1	1	62.77	0	0
22621	37	2	4	1	1	1	17499.26496	9.9	4.8	54	193	1.14	2	3	1	1	1	49.34	0	0
25485	59	2	3	1	2	1	24778.08579	10.4	4.4	73	246	0.35	2	3	2	2	1	37.51	0	2
33190	32	1	3	2	1	1	20619.80452	9.4	3.4	63	191	0.1	1	1	2	2	2	20.73	0	3
29561	23	2	4	1	2	1	14527.74189	9.9	4	42	191	0.33	1	3	2	2	2	32.13	0	0
31268	40	2	3	2	1	1	20637.3248	9.2	3.7	54	162	0.42	1	1	2	2	2	30.56	0	1
27442	22	1	3	2	2	1	24008.12569	9.9	3.6	46	191	0.15	1	1	2	2	2	29.86	0	2
24738	26	2	4	1	2	1	3114.659288	9.4	3.6	69	160	0.6	1	1	2	2	2	27.01	0	1
23820	74	2	1	1	2	1	1640.774232	9	3.6	87	226	0.08	1	3	2	1	1	24.07	0	1
29961	59	2	3	2	1	1	15841.10642	9.7	3.8	113	208	0.08	2	3	2	1	1	22.94	0	1
22553	66	1	3	4	1	1	8952.10449	9.3	4	38	183	0.05	1	3	2	2	2	21.76	0	1
29263	35	2	3	3	2	1	24143.83007	9.5	4.3	72	191	0.02	1	1	2	2	2	21.47	0	2
28956	45	2	4	2	2	1	13036.00774	9.3	4	45	210	0.77	1	3	2	2	1	46.6	0	0
30319	24	1	4	2	1	1	12700.71769	9.9	4.5	60	152	0.07	2	3	2	2	2	31.9	0	0
37623	36	2	4	1	2	1	2057.203153	9.5	3.6	89	191	1	2	3	2	2	2	30.46	0	0
31813	47	2	1	3	2	1	8919.182715	9.1	3.6	34	173	1.05	1	1	2	2	2	29.76	0	1
38703	76	2	1	2	2	1	4236.6223	9.5	3.8	37	252	2.35	2	1	2	2	2	27.44	0	3
33632	26	2	2	1	1	1	2605.176053	9.2	4.3	102	347	0.11	1	3	2	2	2	33.76	0	1
33227	21	2	1	3	2	1	8523.973855	9.2	4	46	173	1.72	2	3	2	2	2	33.68	0	0
29932	76	2	1	1	2	1	2490.627049	9.7	3.8	68	243	0.31	2	3	2	2	2	33.1	0	1
21730	46	2	4	1	2	1	12794.04155	9.2	4.3	40	183	0.54	1	1	2	2	2	32.1	0	2
24079	25	2	4	2	2	1	13505.05166	10	5	35	181	1.07	2	3	2	2	2	31.34	0	0
26622	26	2	3	4	1	1	4244.864081	9.2	4.1	98	250	0.86	2	3	2	2	2	26.37	0	0
27057	46	1	3	2	1	1	49266.41696	9.6	3.4	51	263	0.47	1	3	2	2	2	28.85	0	0
26509	46	2	3	3	1	1	54258.02435	9.9	4.1	46	242	0.42	1	1	2	2	2	28.01	0	2
40373	43	1	3	1	1	1	19691.56826	9.3	3.5	50	163	0.11	2	2	2	2	2	23.52	0	3
26888	45	1	1	1	1	1	9024.695115	9.5	3.9	34	216	0.58	1	3	2	2	2	23.5	0	1
33412	29	1	1	1	1	1	7912.40638	9.7	2.8	62	187	0.07	1	2	2	2	2	21.96	0	1
40133	21	2	1	3	2	1	11869.61307	9.1	4.1	55	126	0.12	1	1	2	2	2	16.77	0	1
28798	55	2	4	3	2	1	14987.39591	9.6	2.9	65	165	0.98	2	2	2	1	1	55.96	0	0
25579	53	1	4	2	1	1	14025.83835	9.8	3.4	55	237	0.04	2	2	2	2	2	27.15	0	2
30733	22	1	3	4	2	1	29321.04381	9.5	3.6	41	144	0.05	1	3	2	1	2	23.97	0	0
31179	71	1	3	2	2	1	21220.07214	9.7	3.3	50	140	0.25	1	2	2	2	1	26.08	0	2
27642	57	2	5	3	2	1	19231.87394	9.5	3.9	68	239	1.97	1	1	2	2	1	24.09	0	2
38461	30	2	3	4	1	1	4410.902014	9.1	4.1	70	235	0.26	2	3	2	2	2	23.1	0	0
27079	43	2	3	1	2	1	22908.17496	9	3.7	62	193	0.62	2	2	2	2	2	22.25	0	3
21323	28	2	5	2	2	1	26973.97029	9.2	3.2	37	245	0.27	2	3	2	2	2	41.83	0	2
30019	44	1	3	3	2	1	23937.43289	9.8	3.3	38	166	0.29	1	1	2	2	2	22.48	0	2
30202	33	2	3	4	1	1	27088.07503	9	3.2	66	174	1.65	2	3	2	2	1	51.9	0	2
38314	44	1	2	1	1	1	16662.37429	9.5	4	38	615	0.68	1	1	2	1	2	35.91	0	1
26995	30	2	4	2	2	1	16315.35846	9.2	3.2	41	157	1.35	2	3	2	2	2	28.33	0	0
28196	24	2	1	3	1	1	14095.61599	9.2	3.8	49	134	0.04	1	2	2	2	2	25.23	0	0
31144	21	1	2	2	2	1	23187.0812	10.3	4.7	45	207	0.09	1	3	2	2	2	25.03	0	0
30716	27	2	5	2	1	1	3020.938258	9.1	4.4	56	261	0.14	2	3	2	2	2	25.99	0	0
32483	40	1	1	1	1	1	9783.98356	9.6	3.1	51	233	0.12	1	2	2	2	2	25.46	0	1
22919	29	1	5	2	1	1	18800.02577	9.5	4.5	30	174	0.12	1	3	2	2	2	24.84	0	1
23529	62	2	4	3	2	1	6878.696465	9.9	3.4	86	299	0.31	1	3	2	2	1	36.63	0	2
37573	22	1	3	1	2	1	30446.64373	9	4.9	42	236	0.22	2	1	2	2	2	31.79	0	2
38931	25	2	1	1	1	1	1103.859671	8.7	3.5	68	321	0.77	2	3	2	2	2	25.65	0	1
39241	78	1	3	3	1	1	19543.12045	9.5	3.7	43	216	0.11	2	3	2	2	2	24.23	0	0
31387	40	2	4	2	1	1	13955.21369	10.2	5.1	69	183	0.05	1	1	2	2	2	19.94	0	0
37932	21	1	3	3	2	1	24452.39886	9.6	3.6	45	143	0.02	1	1	2	2	2	23.64	0	1
23807	34	2	1	1	1	1	12444.75885	9.3	4	56	178	0.28	2	3	2	2	2	29.86	0	0
40751	36	2	3	2	1	1	4445.467585	7.9	3.5	55	287	0.55	2	1	2	2	1	28.63	0	0
39253	24	2	1	1	1	1	1439.242418	9.3	3.8	54	170	0.85	2	3	2	2	2	26.49	0	2
39587	25	2	2	1	1	1	1879.470226	9.6	4.7	68	123	0.09	2	3	2	2	2	20.73	0	2
22772	64	2	3	4	2	1	12457.87427	9.2	4.1	29	157	0.12	2	2	2	1	1	58.58	0	2
32813	41	2	1	1	2	1	11978.87586	9.1	3.7	48	229	2.07	2	2	2	2	2	49.4	0	1
38057	29	2	4	3	2	1	2712.07551	9	3.9	90	214	1.1	2	3	2	2	2	39.43	0	0
24067	54	1	3	1	1	1	14187.9563	9.9	4	26	291	0.71	1	2	2	1	1	36.43	0	2
39931	56	1	3	1	2	1	14788.95466	10	3	36	202	0.59	1	2	2	2	2	31.67	0	1
22999	33	2	3	1	1	1	26291.94548	9.3	4.4	55	183	0.14	1	1	2	2	1	25.54	0	0
23353	60	2	3	2	1	1	12457.87427	9.7	4.2	50	197	0.25	2	1	2	2	1	23.97	0	3
32316	85	2	3	1	2	1	15792.34457	9.4	3.9	67	180	0.15	1	2	2	2	2	22.8	0	3
33487	39	1	3	2	1	1	24042.51495	9.2	3.3	46	253	0.14	1	1	2	2	1	22.76	0	2
22595	44	1	3	1	2	1	19726.24474	10	5.1	66	259	0.21	2	3	2	2	2	21.49	0	2
30788	38	2	4	2	2	1	15719.57951	9.1	2.9	32	135	1.01	1	1	2	2	2	48.52	0	1
37947	44	1	3	3	1	1	57584.7302	9.2	4	35	175	0.19	1	3	2	1	1	36.46	0	0
38498	30	2	4	3	2	1	17272.14093	9.4	3.7	68	221	0.75	2	2	2	2	2	35.66	0	0
34042	54	2	4	3	2	1	13896.91386	9.7	4.2	88	301	0.39	2	3	2	2	1	26.7	0	1
23602	43	2	3	3	2	1	23588.17319	9.4	3.2	33	195	0.35	1	1	2	2	2	31.15	0	2
31680	24	2	1	1	1	1	669.523304	9	4.7	54	247	0.31	1	3	2	2	2	27.79	0	2
26955	41	1	1	1	1	1	7541.464835	9.2	3.5	50	219	0.04	1	3	2	2	2	27.41	0	1
33596	32	2	4	1	1	1	13128.24176	10.3	4.1	89	295	0.29	1	1	2	2	2	19.29	0	2
30194	66	2	4	1	2	1	6525.22802	10.1	4	65	232	0.28	2	3	2	2	2	24.78	0	3
25355	20	2	3	3	2	1	29776.54048	9.3	3.2	70	159	0.06	2	3	2	2	2	24.04	0	1
25063	35	2	3	4	1	1	3816.402085	8.8	4	68	263	0.11	1	3	2	2	2	23.88	0	0
23011	21	1	3	3	2	1	29364.21246	10	3.5	39	136	0.04	1	3	2	2	2	22.04	0	2
25949	21	2	3	3	2	1	29776.54048	9.5	3.5	60	159	0.02	1	3	2	2	2	21.61	0	1
40881	41	1	3	2	1	1	21598.83138	8.8	4.2	36	187	0.2	2	2	2	2	1	37.4	0	0
33825	61	2	1	1	1	1	3547.487624	9.2	4.1	63	234	0.24	1	3	2	2	1	30.9	0	0
24397	26	2	4	2	2	1	3194.582523	9.3	4.9	74	221	0.74	2	3	2	2	2	24.48	0	0
32349	32	2	4	3	1	1	13793.24022	9.2	4.4	54	166	1.56	2	3	2	2	2	36.98	0	1
26375	36	2	3	1	1	1	43709.407	8.9	3.1	53	162	0.46	2	3	2	2	2	34.19	0	0
30932	24	1	3	2	1	1	22485.67377	10	4	43	258	0.22	1	1	2	2	1	32.55	0	0
28158	45	1	3	2	1	1	52829.61975	9.4	3.9	31	196	0.24	2	1	2	2	2	31.44	0	1
25725	33	2	4	1	1	1	18445.84578	9.5	3.6	60	192	1.62	1	2	2	2	2	30.3	0	0
24636	22	2	4	3	1	1	2945.93709	10.1	4.3	45	179	0.27	2	3	2	2	2	28.48	0	2
29485	60	1	4	3	1	1	5672.50951	9.3	3.4	71	215	5.44	1	1	2	2	1	25.04	0	2
27196	22	2	3	3	2	1	37217.47696	9.3	4.2	51	214	0.34	1	3	2	2	2	24.06	0	0
27510	52	2	3	3	2	1	45875.42279	9.8	3.8	57	191	0.69	1	3	2	2	2	22.77	0	2
22675	33	1	4	3	2	1	2968.78909	10	3.7	75	183	0.05	1	1	2	2	2	20.11	0	1
22744	61	1	3	3	2	1	15049.5205	9.6	3.7	45	146	0.58	2	2	2	2	2	45.16	0	2
22347	20	2	1	1	2	1	1272.555717	9	4.5	67	219	1.05	2	2	2	2	2	42.77	0	1
28898	41	2	4	3	1	1	14082.0202	9.8	4.1	40	226	0.33	2	1	2	2	2	30.3	0	2
24928	44	1	1	1	1	1	9155.70524	9.8	3.7	44	231	0.47	2	2	2	2	2	29.1	0	1
24818	42	1	4	1	1	1	12768.61778	10.3	3.2	44	170	0.24	1	1	2	2	1	28.24	0	0
23127	40	2	1	2	1	1	9397.4715	9.5	3.4	57	176	0.2	2	3	2	2	2	20.05	0	3
26796	47	2	4	2	2	1	13017.34889	9.5	3.2	61	187	1.42	2	2	2	2	1	46.34	0	1
27530	26	1	4	1	2	1	11712.17681	9.8	4.1	37	210	0.53	2	3	2	2	2	35.14	0	1
29056	25	2	1	3	1	1	22721.78915	9.3	4.3	57	193	3.39	1	3	2	2	2	32.5	0	2
30070	27	1	1	1	1	1	22274.54194	9.7	4	35	189	0.18	1	3	2	2	2	31.7	0	2
26227	70	2	1	1	1	1	1751.290298	10.1	4	70	284	0.52	2	3	2	1	1	31.44	0	1
27662	47	2	4	2	2	1	11610.15894	9.6	3.9	55	168	0.62	2	1	2	2	2	28.39	0	2
26212	30	2	4	3	2	1	18508.02024	9.4	3.7	58	217	1.12	2	3	2	2	1	35.76	0	1
23228	36	2	1	1	2	1	4215.341745	9.4	4.7	63	263	0.69	1	2	2	2	2	35.13	0	0
30072	60	2	1	3	1	1	2363.843469	9.5	4.1	53	313	0.27	1	3	2	2	2	29.48	0	2
27520	63	1	1	1	1	1	2173.165001	9.5	2.9	39	202	0.22	1	3	2	1	2	24.34	0	2
21667	60	2	3	2	2	1	14854.90502	10.1	4.8	74	245	0.59	1	1	2	2	2	22.13	0	2
21125	36	1	1	1	1	1	14748.82505	9.2	3.2	59	141	0.02	1	3	2	2	2	20.17	0	1
25375	37	2	1	1	1	1	12828.8837	9.1	3.6	67	180	0.04	2	3	2	2	2	20.02	0	1
33228	44	1	3	1	2	1	17246.92294	8.7	3.1	51	154	2.59	2	3	2	2	1	130.21	0	0
31608	40	1	4	4	1	1	12762.40704	9.5	3.8	46	177	1.88	1	3	2	2	2	47.37	0	2
21849	45	2	1	1	1	1	6934.32136	9.3	3.7	41	224	0.12	1	3	2	2	2	29.55	0	1
33081	42	1	3	1	1	1	19691.56826	9.2	3.3	48	209	0.14	2	3	2	2	2	28.73	0	0
23694	59	1	1	1	2	1	12834.62244	9.7	3.2	37	247	0.09	1	2	2	1	1	28.09	0	2
32794	26	2	3	1	1	1	3033.202616	8.6	4.1	51	279	0.39	1	1	2	2	2	20.69	0	1
38230	74	2	3	1	2	1	19357.72762	10.1	3.1	50	256	0.76	2	3	2	1	1	35.57	0	0
32385	28	1	1	1	1	1	10298.76487	9.7	3.4	50	173	0.06	2	3	2	2	2	27.01	0	2
26973	46	2	4	2	2	1	13036.00774	9	3.6	41	85	0.15	1	1	2	2	2	21.14	0	2
40890	40	2	3	1	1	1	15650.85646	10.1	4.3	56	206	0.44	1	1	2	2	2	18.27	0	3
37664	26	1	1	1	1	1	10975.35017	9.6	4.2	42	248	0.24	1	3	2	2	2	30.59	0	1
39300	28	1	4	2	1	1	15628.1917	9.6	4.1	56	120	0.1	1	1	2	2	2	28.89	0	0
31762	70	2	1	1	2	1	3866.637522	9.9	4.4	62	191	0.2	2	3	2	1	1	27.37	0	2
39787	38	2	4	3	2	1	25636.54078	9.2	3.6	56	144	1.71	2	3	2	2	2	25.51	0	0
28924	27	1	3	3	1	1	20519.61405	9.7	4	39	99	0.03	1	3	2	2	2	21.02	0	0
23944	22	2	4	2	1	1	15365.202	9.5	4.1	57	183	0.49	1	3	2	2	2	33.1	0	0
37905	58	1	3	4	2	1	14889.40558	9.7	2.8	42	234	0.87	1	2	2	2	1	30.41	0	2
33577	55	2	3	3	2	1	22054.57341	9.3	4.6	47	225	0.23	1	2	1	2	2	27.58	0	0
39454	67	1	4	1	2	1	4373.520831	9.7	3.1	53	186	0.21	1	1	2	2	1	25.07	0	2
33217	24	1	3	4	1	1	39957.52169	9.6	4.3	47	151	0.04	1	2	2	2	2	22.86	0	0
26756	24	2	4	3	2	1	14898.22269	9.3	3.6	74	127	2.42	1	3	2	2	2	46.92	0	0
33899	30	2	3	3	2	1	28170.01142	9.3	2.6	50	165	0.83	1	3	2	2	2	40.61	0	0
28277	38	2	3	1	1	1	27136.03861	9.1	4.2	37	154	1.77	1	2	2	2	1	40.26	0	1
27398	23	2	1	2	2	1	15810.83321	9.4	4.2	47	162	0.89	2	1	2	2	2	37.75	0	0
24299	47	1	4	3	2	1	12797.49276	9.4	2.7	28	178	0.31	1	1	2	2	1	35.49	0	1
24821	39	2	3	1	2	1	24759.53658	9.6	4.1	47	194	0.11	1	1	2	2	1	34.33	0	2
23255	60	2	1	2	2	1	2273.517743	9.2	4.1	32	200	0.38	1	3	2	2	1	32.9	0	1
22809	42	2	3	3	2	1	19781.91684	9.1	3.6	42	224	0.25	1	2	2	2	2	28.92	0	2
23568	24	1	1	1	1	1	13088.24436	9.6	3.8	53	230	0.13	1	1	2	2	2	25.55	0	1
25216	62	1	4	1	2	1	6296.18515	10.1	4	48	256	0.15	1	1	2	1	2	23.87	0	3
21223	34	2	3	2	1	1	28973.35577	9.6	3.9	62	192	0.03	1	1	2	2	2	23.52	0	1
21614	50	1	4	3	2	1	11600.76638	9.1	4.3	73	222	0.25	2	2	2	2	2	23.4	0	2
24326	43	1	3	2	1	1	21738.04549	10	5.1	37	251	0.06	1	1	2	2	1	23.15	0	3
23256	42	1	3	1	2	1	20359.54849	10.2	3.6	45	259	0.19	1	1	2	2	1	22.58	0	3
23746	52	1	3	2	2	1	19226.41219	9.1	4.3	76	190	0.06	1	1	2	2	1	19.36	0	2
30999	23	2	1	1	1	1	17419.01102	9.7	4.9	34	155	2.8	2	3	2	2	2	33.62	0	1
23165	30	2	1	1	1	1	10899.43631	9	3.8	50	158	0.32	2	3	2	2	2	32.42	0	0
23870	32	1	1	1	1	1	13987.61129	9.4	4.2	36	225	0.07	2	3	2	2	1	30.45	0	0
39843	20	2	1	1	1	1	882.1609365	9.5	3.7	49	162	0.21	2	3	2	2	2	29.91	0	1
40378	34	1	3	2	1	1	18547.54897	9.7	4.5	49	234	0.44	1	1	2	2	2	28.16	0	0
21087	28	1	1	1	1	1	19183.28333	9.8	3.9	44	250	0.3	1	1	2	2	2	25.94	0	2
33792	73	2	1	1	2	1	3866.637522	9.4	4.6	42	209	0.81	2	3	2	2	1	24.5	0	1
27467	28	2	4	2	2	1	13540.05938	9.3	4.1	50	256	1.07	1	3	2	2	2	46.36	0	0
23038	42	1	1	1	1	1	9409.509905	9.7	3.5	46	263	0.42	2	3	2	2	2	29.05	0	1
40144	24	2	1	2	1	1	7673.16353	9.5	3.5	40	178	0.28	1	3	2	2	2	28.9	0	2
38701	39	1	1	2	1	1	13327.75178	9.7	3.7	35	188	0.21	1	1	2	2	2	28.3	0	1
21310	36	1	4	1	1	1	11389.52945	9.7	3.6	55	193	1.6	1	1	2	2	2	21.25	0	0
28704	29	2	3	3	2	1	46575.38779	10	3.7	50	176	0.14	1	1	2	2	2	19.51	0	0
40406	25	2	3	3	2	1	37560.65482	9	4	49	157	1.26	1	3	2	3	2	56.7	0	1
24966	47	2	3	2	2	1	22272.93866	9.3	3.7	28	216	0.34	1	1	2	2	2	32.51	0	1
24199	75	2	1	1	2	1	2762.216981	9.8	3.9	37	163	0.38	2	1	2	2	1	31.02	0	2
21773	73	1	1	1	2	1	1619.012965	10.5	3.6	40	150	0.28	1	2	2	2	1	30.47	0	2
25951	41	1	3	2	1	1	16041.39328	9.7	3.4	46	264	0.11	1	3	2	2	2	27.81	0	2
24648	53	1	4	2	1	1	11210.10458	9.7	3.8	57	227	1.74	1	1	1	2	1	26.87	0	1
27947	25	2	1	2	1	1	2251.41539	8.8	4.1	55	178	0.25	1	3	2	2	2	26.54	0	1
30275	64	2	4	2	2	1	7058.91757	9.6	3.5	64	211	0.41	1	1	2	1	1	25.67	0	1
28928	41	1	3	1	1	1	21738.04549	9.8	4.9	42	261	2.09	2	1	2	2	2	24.55	0	0
21551	38	2	3	3	1	1	41204.35265	9.7	3.6	34	230	0.11	1	1	2	2	2	18.14	0	0
23680	22	2	1	1	1	1	16823.62923	9.1	3.7	74	207	9.26	2	3	2	2	2	38.63	0	1
38130	27	1	1	1	1	1	13372.04709	9.8	3.2	33	273	0.36	2	3	2	2	2	34.12	0	0
31470	26	2	1	2	1	1	10921.71615	9.5	3.2	42	167	0.73	2	3	2	2	2	32.49	0	0
29877	27	1	1	1	1	1	18527.59871	9.3	4.3	47	169	0.28	1	1	2	2	2	32.12	0	1
21552	71	2	4	3	2	1	6974.00109	10.9	3.4	154	367	0.38	2	2	2	2	2	23.41	0	0
26884	65	1	1	1	1	1	1915.94825	9.3	3.5	43	191	0.07	1	3	2	2	2	21.43	0	2
32734	22	1	1	2	2	1	13372.04709	10	3.9	62	192	0.03	1	1	2	2	2	18.87	0	0
22403	24	2	4	3	2	1	13050.26207	9.1	3.1	45	194	0.8	2	3	2	2	2	46.04	0	0
26209	29	2	1	2	1	1	1469.740056	9	5.1	48	204	1.56	1	3	2	2	2	42.54	0	1
22179	35	2	4	1	2	1	22475.94106	9.8	4.1	67	160	0.32	2	3	2	2	2	33.68	0	2
31975	51	2	3	3	2	1	22234.70965	10	3.9	40	270	1.08	2	2	2	2	2	37.17	0	2
26625	23	2	3	3	2	1	34730.82139	10	3.9	69	289	0.31	1	1	2	2	2	34.4	0	1
27287	28	2	4	1	1	1	15365.202	9.5	4.3	42	170	0.26	1	3	2	2	1	33.96	0	0
32062	73	1	1	1	1	1	3550.723705	9.6	3.4	26	117	1.5	1	2	2	1	1	32.25	0	2
40034	33	2	3	3	1	1	4315.478761	8.9	4.7	66	188	0.45	2	3	2	2	1	32.01	0	0
26249	45	2	1	1	2	1	13570.58353	8.9	3.9	64	202	0.72	1	3	2	2	2	31.8	0	1
21682	70	1	1	1	1	1	3127.350205	9.9	3.8	43	213	0.27	1	2	2	1	2	26.18	0	2
38572	61	2	1	1	2	1	3502.615803	9.8	4.5	69	234	0.47	2	3	2	1	2	22.7	0	0
23192	21	2	1	3	2	1	13351.04127	9.4	3.9	75	165	0.06	2	3	2	2	2	22.18	0	0
38601	27	1	3	2	1	1	24314.1758	9.2	3.2	33	202	0.09	1	1	2	2	2	35.98	0	0
39851	34	2	1	1	1	1	11865.96371	9.6	4.9	48	246	0.7	1	3	2	2	2	31.27	0	0
32925	43	1	1	1	1	1	12184.10556	9.4	3.9	45	253	0.29	1	1	2	2	2	26.52	0	1
39938	40	2	1	1	1	1	11022.25331	9.3	3.6	58	187	0.09	1	3	2	2	2	25.99	0	1
21746	48	2	4	1	1	1	11422.40935	9.5	2.9	53	174	0.19	2	2	2	1	1	38.35	0	0
29537	54	1	3	4	1	1	16430.16639	8.9	3.6	42	170	0.55	1	1	2	2	2	29.55	0	3
27033	85	1	1	1	2	1	1879.906145	9.9	3.7	42	160	0.1	1	2	2	1	1	28.13	0	2
25345	26	1	4	1	2	1	10277.15236	9.6	3.3	36	176	0.29	2	3	2	2	2	27.71	0	0
25028	28	2	1	2	1	1	15869.42908	9.3	3.8	58	170	0.14	1	3	2	2	2	21.51	0	2
24655	26	1	4	1	2	1	10277.15236	9.7	3.5	43	159	0.06	2	3	2	2	2	20.32	0	0
31751	25	2	3	2	2	1	27366.47499	9.3	3.6	66	179	0.25	1	1	2	2	2	16.58	0	1
31708	29	2	1	1	1	1	669.523304	9.6	5.4	71	253	1.82	2	3	2	1	2	57.05	0	1
39024	22	2	1	3	2	1	7410.60212	9.1	3.6	78	196	0.2	1	3	2	2	2	27.78	0	1
32560	23	2	3	3	2	1	34300.40817	9.4	4	58	178	0.33	1	3	2	2	2	17.81	0	1
24811	61	2	4	1	2	1	7753.951015	9.6	3.3	66	260	0.35	2	1	2	1	1	49.53	0	2
23823	39	2	4	1	2	1	29046.77362	9.4	3.6	41	214	1.46	1	3	2	2	1	44.25	0	1
33687	53	2	1	1	1	1	10290.52011	9.3	3.7	71	195	0.79	2	3	2	2	1	34.46	0	2
27506	22	2	1	2	1	1	17419.01102	9.8	5.3	62	241	0.65	1	3	2	2	2	29.51	0	1
30426	36	2	1	3	1	1	19473.71193	9.4	3.8	58	213	0.13	1	3	2	2	2	25.36	0	1
22515	20	2	1	1	2	1	16823.62923	9.7	3.8	38	138	0.05	1	1	2	2	2	23.46	0	1
22211	32	1	1	2	1	1	19281.08445	9.8	4.4	49	261	0.13	1	1	2	2	2	23.11	0	1
23478	51	2	5	3	2	1	21074.55054	9.6	4.5	46	257	0.86	2	3	2	1	1	37.3	0	3
22328	61	2	1	1	1	1	3162.521476	9.4	3.5	43	201	1.51	1	2	2	1	2	37.05	0	1
24010	44	1	3	2	1	1	20359.54849	9.6	3.2	31	265	0.86	1	2	2	2	2	33.23	0	2
29230	42	2	4	2	2	1	15468.56068	9.4	4.1	55	305	0.64	2	3	2	2	2	32.84	0	0
38010	81	2	4	2	2	1	9686.533765	9.5	3.7	87	223	0.66	2	3	2	2	2	32.76	0	1
30491	20	1	4	2	2	1	13917.62018	9.7	5.2	41	220	0.16	1	3	2	2	2	31.97	0	0
26590	30	1	4	1	2	1	15174.60944	9.9	4.4	48	149	0.2	1	3	2	2	2	30.39	0	1
33771	66	1	1	1	1	1	3550.723705	9.5	4.8	39	186	0.48	1	1	2	2	2	27.52	0	2
26477	63	1	4	1	2	1	7577.86298	9.7	3.6	52	205	0.08	1	3	2	2	2	26.95	0	1
31639	22	2	1	1	2	1	1140.717361	8.9	4.9	72	211	0.41	2	3	2	2	2	26.83	0	0
32283	62	1	1	1	1	1	2821.21138	9.7	4.2	41	218	0.32	1	3	2	2	2	25.98	0	2
27041	57	2	3	1	1	1	21074.55054	9.6	3.9	74	166	2.6	2	3	2	1	1	25.97	0	2
30308	77	2	3	4	2	1	16510.91955	9.2	4.4	40	223	0.12	1	1	2	2	2	25.43	0	2
39993	25	2	5	2	1	1	2831.28609	9.2	4.1	64	149	0.6	1	1	2	2	2	24.8	0	1
40110	65	2	5	1	2	1	20433.29593	10	4.6	44	139	1.06	2	1	2	2	1	24.75	0	3
24611	81	2	3	2	2	1	11958.39857	9.6	3.9	67	179	0.04	1	2	2	2	1	24.7	0	2
33924	24	2	2	1	2	1	26072.60538	9	4.1	52	158	0.18	2	3	2	2	2	22.8	0	0
22555	36	2	3	3	1	1	50888.8938	9.3	3.7	48	242	0.22	1	1	2	2	2	20.91	0	2
31016	74	1	3	2	1	1	6310.005875	9.3	3.2	90	186	0.05	1	3	2	2	2	20.61	0	2
39271	66	1	3	1	2	1	17876.00452	9.7	3.6	62	186	0.11	1	1	2	2	2	20.36	0	3
22783	80	2	1	1	2	1	2144.978087	8.5	3.7	70	202	0.25	1	2	2	2	2	19.14	0	1
30722	85	2	1	1	2	1	2589.578419	8.9	4.2	40	186	0.51	2	2	2	2	1	33.46	0	1
27144	36	2	3	3	2	1	24143.83007	9.6	4.1	52	185	0.56	2	3	2	2	2	33.16	0	0
30332	68	1	1	1	1	1	1347.203542	9.7	3.3	36	179	0.11	1	3	2	1	1	32.03	0	2
40879	36	1	3	3	2	1	20016.86588	9	3	62	127	0.16	1	3	2	2	2	24.32	0	0
27303	31	2	3	3	1	1	28973.35577	8.8	4.1	59	220	0.16	1	3	2	2	2	39.55	0	1
23332	51	1	4	3	1	1	13589.55087	9.9	3.8	47	224	0.06	1	1	2	1	1	34.57	0	0
39464	44	2	1	1	1	1	9986.92605	9.5	3.8	43	191	1.29	2	1	2	2	2	33.4	0	0
21172	51	1	4	2	1	1	12479.25176	9.5	3.7	40	219	0.33	2	2	2	2	2	32.71	0	1
38387	26	2	1	2	2	1	8132.047035	9.7	4.3	38	240	0.26	1	1	2	2	1	32.02	0	1
21630	63	2	3	1	2	1	12457.87427	9.7	4.4	74	233	0.11	2	2	2	1	1	31.71	0	3
37961	45	1	1	1	1	1	11039.64478	9.6	4	31	196	0.11	2	1	2	2	2	30.32	0	0
34041	22	2	1	2	1	1	8132.047035	9.4	3.2	36	122	0.23	2	3	2	2	2	26.53	0	2
22979	37	2	4	2	1	1	19056.20272	9.9	4.1	41	116	0.95	1	1	2	2	2	25.96	0	1
23633	32	2	3	1	2	1	20397.34488	10	4.5	44	270	0.3	1	1	2	2	2	24.28	0	0
23628	39	1	5	1	2	1	41436.34682	9.5	3.6	30	201	0.43	1	1	2	1	2	34.48	0	2
38409	63	2	1	1	2	1	2664.335731	9.6	4	44	226	0.89	2	2	2	2	2	34.35	0	1
38505	74	1	4	1	2	1	7468.358245	9.4	3.4	40	204	0.12	2	3	2	1	1	33.11	0	0
27213	76	2	1	2	2	1	2762.216981	9.4	4.3	68	251	0.65	2	3	2	2	2	32.41	0	2
22344	30	2	4	2	2	1	17905.03388	9.4	3.7	44	198	0.08	1	3	2	2	2	31.57	0	0
39079	75	1	3	2	1	1	8608.046025	9.5	3.5	55	191	0.21	2	3	1	2	2	30.69	0	1
40190	72	1	4	2	2	1	5370.353325	9.3	4.2	61	205	0.82	1	1	2	2	1	15.91	0	3
27854	46	2	1	1	1	1	7373.22707	10.5	2.7	52	169	0.22	2	3	2	2	1	43.49	0	1
30786	65	2	4	1	2	1	11451.46008	9.4	3.7	51	213	0.57	2	3	2	2	1	40.38	0	1
37768	30	2	1	1	1	1	13125.62948	8.5	4.4	84	217	1.09	1	3	2	2	2	31.6	0	1
21359	79	1	1	1	2	1	2132.28423	9.8	3.6	94	251	0.42	1	1	2	2	1	26.49	0	2
32693	21	2	1	3	2	1	8132.047035	8.7	3.8	42	115	0.06	1	1	2	2	2	24.55	0	1
37395	22	1	1	1	2	1	9956.50449	9.7	4	39	130	0.09	1	1	2	2	2	22.28	0	2
27017	39	1	2	1	2	1	22147.37471	10.3	3.8	66	287	0.5	1	2	2	1	2	20.24	0	2
39439	34	2	4	2	2	1	16006.65686	9.1	3.3	50	175	3.81	1	3	2	1	2	56.4	0	1
24241	29	1	3	2	2	1	17716.57835	9	4.1	36	139	0.21	2	2	2	2	1	38.92	0	1
25588	23	1	1	1	1	1	13088.24436	9.6	4.2	39	221	0.08	1	2	2	2	1	31.22	0	2
26547	43	2	3	2	1	1	43276.5229	9.7	4.1	38	283	1.75	1	1	2	2	2	30.41	0	0
26997	28	2	3	4	2	1	24450.62103	9.5	3.7	41	225	0.27	1	1	2	2	2	28.43	0	2
30331	47	2	1	2	2	1	13570.58353	9.2	3	47	219	2.79	1	3	2	2	2	24.86	0	0
25551	32	2	1	2	1	1	2595.212665	9.2	3.9	49	225	0.14	2	3	2	2	2	24.46	0	1
33998	46	2	3	3	1	1	20992.67928	8.9	6	63	210	0.62	2	3	1	1	1	34.52	0	0
22531	22	2	3	3	1	1	32528.40016	9.3	4.7	100	341	0.19	1	2	2	2	2	25.94	0	0
30498	27	1	4	1	1	1	13917.62018	9.5	3.4	40	177	0.59	1	1	2	2	2	34.78	0	1
28830	45	1	2	2	1	1	44536.74048	10	4.7	38	233	0.55	2	1	2	2	1	32.58	0	2
24228	49	2	1	1	1	1	7973.906435	9.3	3.2	43	218	0.1	2	3	2	2	2	31.96	0	0
22891	65	2	1	1	2	1	1957.999188	9.6	4	50	152	0.08	2	3	2	2	2	29.8	0	1
22575	43	2	2	3	1	1	48521.78168	9.7	3.6	41	189	0.2	2	3	2	2	2	29.27	0	3
21605	78	1	3	1	1	1	6682.61668	8.9	4.1	50	225	0.17	2	3	2	2	2	26.65	0	1
32459	62	2	3	3	2	1	21835.89701	9.3	4	86	223	0.1	1	1	2	2	2	19.56	0	3
25099	64	1	1	1	1	1	1347.203542	9.5	3.7	34	214	0.31	1	3	2	2	2	36.72	0	1
26871	61	2	1	1	1	1	1598.629376	9.3	2.8	46	157	0.81	2	3	2	1	1	35.54	0	1
25316	65	1	3	4	1	1	21097.00617	9.6	4.3	80	269	0.67	1	2	2	2	1	32.67	0	2
27911	31	1	1	1	1	1	14748.82505	9	4.3	37	205	0.05	1	2	2	2	2	31.01	0	1
30154	29	2	1	1	1	1	3175.543712	9.3	4.2	77	222	1.17	1	3	2	2	2	28.64	0	0
23978	64	2	1	1	1	1	2363.843469	9.3	3.5	44	240	1.72	1	2	2	2	2	28.14	0	3
28671	61	1	1	1	1	1	1915.94825	9.8	4	65	360	0.26	1	3	2	2	2	26.94	0	2
28881	56	1	3	2	1	1	18007.18798	10.3	4	32	216	2.14	1	3	2	1	2	26.55	0	1
29079	85	2	1	1	1	1	2144.978087	8.3	5.1	43	211	0.45	1	2	2	1	2	26.33	0	2
28400	75	2	1	1	2	1	2238.745453	9.9	3.3	45	222	0.08	2	3	2	1	1	25.49	0	2
40475	51	2	4	2	2	1	10240.22151	9	4.1	62	137	0.01	2	3	1	2	1	24.79	0	1
28120	76	1	1	1	1	1	2132.28423	9.8	3.9	38	243	0.84	1	2	2	2	2	24.11	0	0
25482	78	1	1	1	1	1	2132.28423	9.6	3.4	44	236	0.06	1	3	2	2	2	23.33	0	2
37959	24	2	1	2	1	1	2738.337713	8.6	3.5	70	305	0.18	1	2	2	2	2	23.31	0	1
37738	30	2	2	3	1	1	28800.51329	9.4	3.4	60	199	0.02	2	3	2	1	2	22.81	0	0
33069	80	1	3	1	1	1	5517.835195	9.7	3.4	40	226	0.1	1	3	2	2	1	22.58	0	2
26018	73	2	1	1	1	1	2589.578419	9.9	4.4	50	207	0.25	1	2	2	1	2	21.88	0	0
24771	77	1	1	1	1	1	1619.012965	8.9	3.1	42	123	0.81	1	2	2	2	2	20.93	0	2
23618	47	1	4	1	2	1	11600.76638	9	3.4	41	215	1.09	2	3	2	2	2	40.99	0	1
24812	77	2	4	1	2	1	10822.52087	9.5	3.2	67	207	0.54	2	2	2	2	1	36.23	0	2
21527	35	2	1	3	1	1	2803.628856	9	4	73	185	1.39	2	3	2	2	1	34.18	0	0
39566	35	1	1	2	1	1	16475.43136	9.2	3.8	64	181	0.09	1	3	2	2	1	31.5	0	1
40131	85	1	3	1	2	1	5865.622745	9.3	3.2	42	146	0.89	2	1	1	1	1	30.94	0	2
39244	60	2	1	1	1	1	2664.335731	9.2	4.4	54	287	0.46	2	3	2	2	2	29.53	0	1
31603	79	1	3	1	2	1	7742.951935	9.5	2.5	53	205	1.17	1	2	2	2	2	29.12	0	2
32615	64	2	1	1	2	1	8534.970225	9.4	4.2	95	316	1.11	2	1	2	1	1	28.97	0	3
39292	26	1	4	2	1	1	12319.4161	9.6	3.8	41	160	0.09	1	3	2	2	2	27.9	0	0
33011	27	2	3	3	2	1	37560.65482	9	3.5	51	190	0.21	1	1	2	2	2	24.69	0	2
31098	83	1	3	4	1	1	3862.684172	9.3	3.6	73	237	0.14	1	3	2	2	1	24.21	0	0
40711	68	1	4	2	2	1	4594.384505	9.9	3.6	63	240	2.05	1	1	2	2	1	21.97	0	3
28332	77	2	1	1	2	1	2762.216981	8.9	4	44	204	1.66	2	2	2	2	1	21.44	0	2
40140	24	2	4	4	2	1	10105.70772	9.5	3.7	63	144	0.03	1	3	2	2	2	17.87	0	0
25556	28	2	4	3	2	1	15365.202	9.6	3.7	51	161	0.05	2	3	2	2	2	46.58	0	0
28018	43	2	4	3	1	1	15468.56068	8.5	2.9	37	172	0.23	2	3	2	2	2	43.56	0	0
23754	58	2	3	2	2	1	49935.28356	9.6	4.7	37	155	2.31	1	2	2	1	1	43.14	0	0
32256	42	2	1	1	1	1	5764.960875	9.1	3.8	48	186	0.53	1	3	2	2	2	26.26	0	2
28609	20	2	1	2	1	1	1944.564639	9.5	5.1	63	219	0.05	2	2	2	2	2	23.68	0	0
28320	27	2	3	2	2	1	30560.64976	9.3	3.8	61	160	0.06	2	3	2	2	2	19.17	0	0
38626	20	2	5	3	2	1	24921.88282	9.5	3.9	67	165	0.01	2	3	2	2	2	18.52	0	1
24517	45	1	3	2	1	1	21738.04549	9.6	3.1	38	319	0.59	1	1	2	2	2	36.31	0	2
21181	61	2	3	2	1	1	12457.87427	9.4	3.4	68	224	0.09	2	3	2	1	1	34.57	0	2
26910	85	1	3	3	2	1	4524.885801	10	4.1	36	240	1.11	1	2	1	2	1	33.63	0	1
26146	40	2	3	1	1	1	26806.91138	9.8	4.5	29	217	0.44	2	3	2	1	1	32.09	0	0
32081	35	2	1	1	1	1	14457.1447	9.3	3.3	42	226	0.43	2	3	2	2	2	29.44	0	1
21740	32	1	3	2	2	1	18406.15293	9.7	3.5	44	202	0.37	2	3	2	2	2	29.18	0	2
22557	65	1	3	1	2	1	8909.40705	8.9	3.8	34	154	1.24	1	2	2	2	1	28.54	0	2
33365	59	1	1	1	2	1	12184.10556	9.5	4.1	35	172	0.06	1	2	2	2	2	26.25	0	2
39346	33	1	1	1	1	1	17081.6932	9.6	4.1	42	178	0.03	1	1	2	2	2	25.58	0	1
23910	37	1	3	2	2	1	18406.15293	9.9	3.4	41	178	0.03	2	1	2	2	2	24.57	0	2
29098	71	1	4	3	2	1	6811.74359	10	3.3	45	204	1.15	2	1	2	2	1	23.7	0	0
39541	34	2	4	1	1	1	3703.041709	9.2	4.1	93	183	0.93	2	2	2	2	2	23.31	0	0
27577	29	2	2	4	2	1	30507.1184	9.6	3.3	54	113	0.03	2	3	2	2	2	21.48	0	0
30108	66	1	3	3	2	1	11487.51165	10.4	3.8	44	199	0.14	2	3	2	1	2	20.07	0	1
29199	29	1	1	3	1	1	18527.59871	9.1	3.3	44	160	0.12	2	1	2	2	2	34.25	0	0
27343	36	2	3	1	1	1	27136.03861	9.2	3.2	42	151	0.24	1	3	2	2	2	33.45	0	0
26089	48	1	3	3	1	1	20359.54849	9.2	3.1	41	242	6.78	1	2	2	2	2	31.2	0	2
28145	30	2	1	3	1	1	14853.27132	9.1	3.2	52	192	1.78	2	1	2	2	2	31.06	0	0
26907	20	1	4	1	2	1	11123.61157	9.4	4.1	45	172	1.06	2	3	2	2	2	30.94	0	0
31814	58	1	3	3	1	1	18169.56831	9.2	3.8	56	218	0.43	1	2	2	2	1	29.53	0	0
28886	80	2	3	3	2	1	15196.06152	9.2	4	62	223	0.3	1	1	2	2	1	26.25	0	2
33221	40	1	1	1	1	1	10000.32562	9.7	3.5	42	146	0.58	1	3	2	2	2	30.9	0	2
24708	70	1	1	1	1	1	1879.906145	9.8	3.6	45	241	0.07	1	2	2	2	2	29.94	0	2
27348	46	1	1	1	1	1	8455.187135	9.4	3.5	40	237	0.23	1	1	2	2	2	29.73	0	2
38302	32	2	4	1	2	1	15200.12797	9.3	4.1	46	143	0.79	2	3	2	2	2	29.4	0	0
26072	61	2	1	1	1	1	2273.517743	9.5	3.9	66	211	0.2	2	1	2	2	2	28.81	0	2
38752	47	2	4	1	2	1	13955.21369	9.3	3.6	51	215	0.76	2	1	2	2	2	26.56	0	0
39154	50	2	1	3	2	1	8415.88191	9.5	3.5	68	190	0.02	1	1	2	2	1	24.94	0	2
21923	22	1	4	1	2	1	10277.15236	9.9	3.8	65	207	0.23	1	1	2	2	2	39.53	0	1
29341	55	2	3	1	2	1	19228.8975	9.3	4	24	149	3.68	1	1	2	3	2	29.76	0	2
22433	44	1	1	3	1	1	12834.62244	9.5	3.1	61	220	0.08	1	3	2	2	1	27.66	0	2
23722	63	2	4	1	2	1	7296.64016	9.6	3.2	64	245	0.26	2	2	2	2	1	27.41	0	1
29150	62	2	1	1	2	1	1998.28672	9.6	4.6	54	222	0.16	1	3	2	2	1	25.19	0	1
27970	22	1	1	1	2	1	22274.54194	10	2.8	52	220	0.03	1	3	2	2	2	25.02	0	0
29592	48	1	4	3	1	1	10357.06362	9.5	3.7	55	198	0.06	1	1	2	2	2	24.12	0	2
34108	25	1	3	2	2	1	23046.3784	9.7	4.8	36	236	0.52	1	3	2	2	2	36.62	0	0
27793	24	1	1	1	1	1	19898.11788	9.7	4.5	62	168	0.14	1	1	2	2	2	34.12	0	1
31837	24	2	1	1	1	1	1598.92122	9.2	4.4	93	208	0.76	2	3	2	2	2	29.98	0	0
40644	71	1	3	1	2	1	7695.9665	9.9	3.5	39	154	0.07	1	2	2	1	1	29.17	0	2
26607	85	1	3	1	2	1	4986.360792	9.2	3.4	53	184	0.09	1	3	2	2	1	26.63	0	2
39463	50	2	3	3	1	1	22099.78599	9.6	3.9	62	156	0.17	1	2	1	1	1	23.05	0	3
33907	26	2	1	3	1	1	8248.55595	9.4	4.4	42	187	1.7	2	3	2	2	2	21.2	0	0
31286	27	1	1	3	1	1	10433.35238	9.4	4.1	73	188	0.02	1	3	2	2	2	19.22	0	0
40612	36	1	4	1	1	1	12008.61984	8.4	2.9	42	209	0.52	2	3	2	1	1	58.13	0	1
28288	73	2	1	1	1	1	2144.978087	8.5	5	78	212	0.1	1	3	2	1	1	40	0	1
24194	59	2	3	2	1	1	21074.55054	9.4	4.1	49	134	0.3	1	3	2	2	1	38.59	0	1
39372	66	1	3	1	2	1	15981.02071	8.6	3.4	40	183	1.34	1	1	2	1	1	35.68	0	2
26443	38	1	1	1	1	1	14475.06663	9.6	4	43	184	0.07	1	2	2	2	2	34.12	0	0
29251	38	2	1	1	1	1	11279.27161	9.2	3.9	46	152	0.18	2	3	2	2	2	32.03	0	1
32954	73	2	3	2	2	1	19108.01803	9.1	3.9	50	225	1.52	1	2	2	1	1	31.12	0	2
30758	80	1	3	1	2	1	4670.155576	9	2.5	36	141	0.61	1	1	2	2	1	31.03	0	1
33071	69	2	3	1	1	1	18750.8418	9.6	3.6	56	176	0.49	2	3	2	2	1	30.71	0	2
25685	38	1	1	2	1	1	15968.30368	9.6	2.9	46	179	0.17	1	3	2	2	2	28.62	0	0
30957	72	1	1	1	1	1	1619.012965	9.2	4	47	228	0.12	1	2	1	2	1	27.47	0	2
24975	85	1	1	1	1	1	1619.012965	9.6	3.8	41	232	0.77	1	1	2	2	1	26.38	0	3
29732	31	2	1	1	1	1	13889.61561	9.7	4	55	173	0.01	1	3	1	2	2	25.34	0	0
24560	58	1	3	2	1	1	18007.18798	9.3	4.2	74	166	0.03	1	2	2	2	2	25.03	0	0
40237	85	1	3	1	1	1	4691.722795	8.9	3.4	53	193	0.05	2	1	2	2	1	24.51	0	2
21723	33	1	3	1	1	1	23360.87374	9.8	3.7	32	192	0.11	1	1	2	2	2	24.15	0	1
27611	42	2	1	1	1	1	7955.88746	9.8	3.9	44	207	0.22	1	1	2	2	2	23.9	0	3
21039	84	2	3	2	2	1	8107.130735	9.1	3.7	47	156	1.2	2	2	2	2	2	33.51	0	0
27448	22	1	3	1	2	1	20006.24683	9.4	4.5	40	167	0.11	1	1	2	2	2	33.08	0	0
37648	64	1	3	2	2	1	15345.68866	9.7	5	57	174	0.25	1	1	2	2	2	26.48	0	2
38454	72	1	3	3	1	1	9150.608665	9.5	3.7	39	220	0.07	1	3	2	2	1	24.47	0	0
21486	30	2	3	1	2	1	24143.83007	9.6	5	75	186	0.14	1	1	2	2	2	23.21	0	1
39608	85	1	3	1	2	1	5204.56189	9.5	2.7	52	178	0.16	2	3	2	2	2	20.72	0	2
38424	25	2	1	2	1	1	9742.200195	9.8	4.6	52	225	0.88	2	3	2	2	2	38.99	0	1
31725	48	2	1	2	1	1	7478.818585	9.9	5	35	290	0.75	1	3	2	3	2	32.76	0	1
27165	85	2	3	2	2	1	9969.411155	10	3.8	63	224	0.44	2	2	2	2	1	32.63	0	1
32908	62	2	4	2	2	1	6062.333425	9.8	4.4	50	215	0.73	2	1	2	2	2	30.29	0	0
23706	24	2	3	2	1	1	30560.64976	9.6	4	52	252	0.07	1	2	2	2	2	27.82	0	2
30380	72	1	3	1	1	1	8362.88456	10.3	4.5	37	262	0.23	1	2	2	2	1	27.37	0	2
31793	27	2	1	1	2	1	8248.55595	9.1	3.5	43	173	0.06	1	3	2	2	2	27.14	0	1
31960	56	1	1	1	1	1	7606.95045	9.6	3.8	47	166	0.04	1	2	2	3	2	26.85	0	0
37574	38	1	1	1	1	1	10653.27714	8.9	3.6	36	149	0.11	1	1	2	2	2	26.7	0	1
33409	21	1	1	1	2	1	10737.91492	9.5	3.8	48	201	0.35	1	3	2	2	2	25.31	0	1
21404	79	2	3	3	1	1	21882.53338	10.4	4.7	96	285	1.3	1	2	2	1	2	24.61	0	2
32225	23	1	4	1	2	1	10116.70714	9.7	4.7	44	178	0.05	1	3	2	2	2	23.38	0	0
37459	25	1	1	2	1	1	10433.35238	9	3.9	42	133	0.04	2	3	2	2	2	23.23	0	0
40106	50	1	4	3	2	1	10345.75717	9.7	4.3	69	197	0.07	1	1	2	2	2	20.48	0	1
25788	26	1	3	1	1	1	21125.44107	9.6	4.2	56	193	0.04	1	1	2	2	2	19.45	0	1
34093	22	2	3	1	1	1	24642.02825	9.6	3.9	55	140	0.06	2	2	2	2	2	19.27	0	0
29196	37	2	3	1	2	1	28874.29437	9.2	3.7	47	218	0.53	1	1	2	2	2	36.32	0	1
38163	64	1	1	1	2	1	2164.547796	9.9	3.5	44	197	0.22	1	2	2	1	2	29.69	0	2
33744	48	2	3	2	1	1	25842.42547	9.6	4.6	60	268	0.35	2	1	2	2	1	28.54	0	2
32989	66	2	1	1	1	1	3866.637522	9.5	3.3	41	156	1.72	2	3	2	1	1	28.34	0	2
28340	82	1	3	1	2	1	4969.312168	9.8	3.5	44	200	0.08	1	2	2	2	2	26.85	0	1
39048	64	1	1	2	1	1	1625.680664	9.4	3.8	57	207	0.39	1	3	2	2	1	24.52	0	2
31509	35	1	3	3	2	1	21919.46481	10	3.3	35	204	0.09	1	1	2	2	1	24.39	0	3
34078	37	1	3	3	1	1	19454.73151	9.7	3.8	40	242	0.32	1	1	2	2	1	19.31	0	0
23815	65	1	1	1	1	1	1915.94825	9.3	2.7	37	152	0.24	2	2	2	2	2	38.51	0	1
28390	50	2	3	1	1	1	17482.15036	10.1	3.9	35	276	0.41	2	1	2	2	2	29.85	0	2
25311	49	1	3	2	1	1	16889.02866	9.4	4.1	33	215	0.14	1	1	2	2	2	29.41	0	3
25536	33	2	3	3	1	1	24072.96263	9.3	3.9	25	237	0.36	1	1	2	2	2	28.99	0	1
40877	41	1	1	1	1	1	11751.66844	9.9	4.2	60	264	0.11	1	3	2	2	2	28.4	0	2
23152	36	2	2	1	1	1	18670.34651	10.6	3.6	44	120	0.01	2	3	2	2	2	27.67	0	1
29370	75	1	3	4	1	1	5684.96121	8.7	3.1	32	194	0.96	1	3	2	2	1	27.55	0	2
26673	53	2	1	1	2	1	10047.90882	9.6	4.2	37	181	0.33	2	3	2	1	1	27.39	0	1
40528	27	1	3	2	1	1	40039.43588	9.6	4.4	44	221	0.14	1	2	2	2	2	26.2	0	2
31590	49	1	1	1	1	1	9680.82569	9.6	3.9	49	218	0.56	1	3	2	2	2	26.19	0	2
37875	41	2	1	1	1	1	10290.52011	9	4.4	78	161	0.14	1	3	2	2	2	24.83	0	2
40454	51	2	3	1	2	1	45056.50244	9.6	4	75	223	0.21	1	3	2	2	2	24.46	0	1
30217	36	1	3	1	1	1	47959.63178	9.9	4.5	58	320	0.12	1	1	2	2	2	23.49	0	0
33734	25	1	1	1	1	1	12116.0022	9.3	3.4	39	203	0.21	1	1	2	2	2	23.16	0	0
32396	20	1	2	1	2	1	24314.1758	10.1	4.9	42	192	0.08	1	3	2	2	2	22.7	0	1
28370	35	2	3	3	1	1	46751.5022	9.9	3.7	87	244	0.04	2	3	2	2	2	19.48	0	0
23369	46	1	3	2	1	1	21738.04549	9.5	4.8	36	199	0.24	2	3	2	2	1	34.16	0	2
30461	69	1	1	1	1	1	1721.164877	9.3	3.4	42	227	0.11	1	3	2	2	2	33.79	0	2
30592	44	2	3	2	1	1	26806.91138	10.2	4	71	209	0.71	2	3	2	2	2	33.46	0	2
28258	35	2	3	1	2	1	31537.42566	9.6	3.8	52	271	1	1	1	2	2	2	33.33	0	2
28666	75	1	1	1	1	1	1378.751804	9.4	3.2	69	244	0.2	1	2	2	2	1	26.3	0	2
25451	58	1	3	3	1	1	55763.43125	9.8	3.5	32	213	0.05	1	3	2	2	2	24.87	0	2
29634	27	2	3	3	1	1	3899.746242	9.3	3.8	67	263	0.46	2	2	2	2	2	24.71	0	0
30343	21	1	3	1	1	1	24008.12569	10.1	4.2	36	163	0.06	1	1	2	2	2	24.42	0	1
30771	85	2	3	1	2	1	11958.39857	10	3.4	73	333	0.06	2	3	2	2	2	23.47	0	2
23300	23	2	1	1	1	1	1310.910423	9.3	3.6	60	148	0.6	1	3	2	2	2	22.68	0	2
31081	54	1	4	1	2	1	11210.10458	9.4	3.1	72	164	0.3	1	1	2	2	2	22.22	0	1
25894	22	2	1	2	1	1	14690.81195	9.8	4.7	42	142	0.07	2	3	2	2	2	21.39	0	2
21933	48	2	4	1	2	1	10642.79839	9.6	3.7	57	230	0.04	1	3	2	2	2	20.31	0	2
21869	36	2	3	3	2	1	27136.03861	9.1	3.1	48	167	0.37	1	3	2	2	1	41.33	0	2
29886	46	2	3	2	2	1	18844.4162	8.8	3.7	58	179	0.06	1	1	2	2	2	33.06	0	3
24789	29	1	1	2	1	1	22274.54194	9.6	3.2	42	142	0.02	1	1	2	2	2	32.2	0	1
30858	75	2	5	3	2	1	17117.61479	10.3	4	39	133	0.07	2	3	2	1	1	31.89	0	2
26202	45	2	3	2	2	1	18844.4162	10.7	4	30	240	0.84	2	1	2	1	1	31.84	0	3
39068	58	2	1	1	2	1	9986.92605	10	3.4	50	190	1.93	2	3	2	2	2	31.83	0	2
28903	62	2	1	1	2	1	1669.863507	9.1	5	58	162	0.24	1	2	2	2	2	30	0	2
24400	63	2	3	3	2	1	16881.93992	9.4	2.9	76	209	0.27	1	2	2	2	2	29.55	0	2
32214	45	2	3	2	1	1	20992.67928	9.6	3.5	62	211	0.29	1	1	2	2	2	29.04	0	3
38249	21	2	1	2	1	1	9296.251715	8.7	3.7	36	147	1.9	1	1	2	2	2	27.22	0	1
37969	26	1	3	4	1	1	40283.88473	9.4	3.1	46	152	0.1	1	1	2	2	2	25.7	0	2
28349	53	1	3	4	1	1	57372.15005	9.4	3.4	60	232	0.05	1	3	2	2	2	25.53	0	1
28860	29	1	1	3	2	1	11980.09148	9.8	4.6	64	153	0.02	1	1	2	2	2	22.86	0	1
40122	58	2	1	1	2	1	6881.566675	9.7	4	41	228	0.12	2	1	2	1	2	21.89	0	2
27344	42	2	3	4	2	1	39670.71515	11.3	3.5	71	190	0.04	2	3	2	2	1	19.71	0	0
32609	45	1	1	1	2	1	9071.99181	9.9	3.7	33	211	0.37	1	3	2	2	2	39.6	0	2
24265	39	1	3	3	1	1	27466.19591	9.6	3.7	36	221	0.19	1	1	2	2	1	31.36	0	3
40564	26	1	1	1	1	1	9956.50449	9.4	3.2	39	223	0.07	1	3	2	2	2	28.3	0	1
27219	50	1	5	4	1	1	17129.33338	9.4	4.3	31	166	0.06	2	3	2	2	2	27.01	0	3
38828	25	1	1	1	2	1	9956.50449	9.4	3.8	46	120	0.32	1	3	2	2	2	26.49	0	1
28639	44	2	1	3	1	1	13173.53447	9.5	3.3	39	163	0.7	2	3	2	2	2	26.46	0	2
32039	77	1	3	2	1	1	8608.046025	8.8	3.7	71	218	0.15	1	3	2	2	2	25.63	0	2
32681	67	2	3	4	2	1	18756.25011	10.1	3.8	83	208	0.05	1	3	2	2	1	25.38	0	2
28664	68	1	1	3	1	1	2612.656703	9.6	3.5	59	156	0.2	1	3	2	1	1	25.15	0	2
31662	44	2	1	2	2	1	8919.182715	9	3.6	51	151	0.05	2	3	2	2	2	25.12	0	2
26572	26	2	3	2	2	1	37172.39119	9.4	3.8	52	158	0.3	1	3	2	2	2	17.36	0	0
23684	83	2	1	1	1	1	2144.978087	9.3	3.8	49	211	0.96	2	2	2	2	1	36.38	0	2
24876	58	1	1	1	1	1	10675.62847	10	3.7	62	175	0.9	1	2	2	2	1	34.38	0	0
29711	32	1	1	1	1	1	12041.16894	10.1	5	43	237	0.08	1	1	2	2	1	33.24	0	1
29934	69	2	1	1	1	1	1666.79525	10.1	4.3	63	192	0.16	2	3	2	1	2	32.31	0	1
31203	33	2	1	1	1	1	1023.992478	8.9	4.4	78	209	1.45	2	3	2	2	2	29.7	0	1
29920	78	1	1	1	1	1	1378.224842	9.9	3.1	37	166	0.16	2	2	2	2	1	29.53	0	1
28435	80	1	1	1	2	1	1728.192122	9.9	3.6	63	202	0.6	1	2	2	2	2	26.07	0	0
30287	76	2	1	1	1	1	2144.978087	9.2	3.7	46	254	0.51	2	3	2	2	1	25.27	0	2
32304	34	1	3	2	1	1	20619.80452	10.1	4.2	65	349	0.09	1	1	2	2	1	24.8	0	1
21112	76	1	5	1	1	1	17676.5466	9.3	4.3	69	190	0.11	2	3	2	1	1	21.65	0	0
22631	84	1	1	1	1	1	1619.012965	9.1	2.8	79	251	0.34	2	1	2	2	2	18.72	0	2
22969	35	2	4	3	1	1	17447.90077	9.5	3.6	37	203	1.79	1	3	2	2	2	47.55	0	0
26185	75	2	3	1	2	1	15439.19664	9.4	2.8	48	178	0.34	2	2	2	2	1	31.43	0	2
28418	42	2	4	2	2	1	14987.39591	10.3	4.3	45	123	0.18	2	3	2	2	2	29.58	0	1
30885	36	2	3	2	1	1	50888.8938	9.6	4.2	74	186	0.03	2	3	2	2	1	28.15	0	0
23338	42	1	3	3	1	1	60845.8403	9.6	4.3	35	311	1.62	2	1	2	2	2	28.12	0	2
31746	77	2	3	1	2	1	20522.90913	9.6	3.5	54	174	0.42	2	3	2	1	1	27.66	0	0
40310	36	1	4	2	2	1	10966.80184	8.9	2.4	38	177	0.61	1	1	2	2	2	35.17	0	1
27927	33	1	1	2	1	1	13154.97147	9.3	3.4	35	189	0.32	1	1	2	2	2	29.49	0	0
31092	36	2	1	2	1	1	10250.62612	9.2	3.6	71	224	0.62	1	3	2	2	2	27.16	0	1
39834	71	2	3	1	1	1	15691.50849	9.2	3.3	64	157	0.99	2	3	2	2	2	24.46	0	2
26937	24	2	3	3	1	1	4244.864081	9.9	5.1	56	171	0.2	1	2	2	2	2	20.66	0	0
26033	71	2	4	1	2	1	8383.66532	10	3.5	55	250	2.25	1	2	2	2	1	48.07	0	1
33345	46	2	3	4	2	1	60743.1197	9.6	3.4	50	241	1.48	1	2	2	2	1	47.79	0	1
39538	60	2	3	4	2	1	17773.12951	9.4	3.8	54	147	0.17	2	3	2	2	1	42.34	0	1
40211	62	2	3	1	2	1	19977.61622	10	3.6	46	219	0.87	1	1	2	2	1	41.21	0	3
31194	47	2	1	1	2	1	10290.52011	9.9	4.2	41	209	0.62	1	3	2	1	1	36.9	0	1
22239	64	1	3	1	2	1	11521.32928	9.3	3.8	46	354	0.77	1	3	2	2	2	34.05	0	1
27256	29	2	1	1	1	1	4634.833669	9.7	4.8	108	246	0.42	2	3	1	2	2	28.6	0	2
38050	85	2	1	1	2	1	5689.98015	8.9	3.1	61	235	0.42	2	3	2	2	2	27.66	0	1
39919	74	1	4	2	2	1	7372.676325	10	4	89	237	0.22	1	2	1	1	1	25.97	0	0
38780	76	1	4	1	2	1	5887.16946	9.2	3.6	53	175	0.26	1	3	2	2	1	23.19	0	0
39320	66	2	3	2	2	1	18750.8418	9.1	5	42	209	0.2	2	3	2	2	2	22.91	0	0
39638	70	2	3	1	2	1	20522.90913	9.6	4.2	77	431	0.24	1	1	2	2	1	22.61	0	2
40685	38	1	3	3	2	1	19198.23324	9.8	3	114	200	0.05	1	1	2	2	2	21.28	0	2
26571	21	2	1	1	1	1	11610.42099	8.9	4.4	54	127	0.01	2	3	2	2	2	19.97	0	1
26255	72	2	1	1	2	1	2490.627049	9.3	4	73	221	0.88	1	2	2	2	2	42.56	0	2
31153	44	2	5	2	2	1	20623.27749	9	3.9	50	198	0.79	1	2	2	2	1	39.1	0	1
24482	33	2	1	2	2	1	11787.3876	9.3	3.4	37	201	0.06	2	3	2	2	2	33.07	0	1
33659	35	2	4	2	2	1	17272.14093	9.8	4.3	69	144	1.25	2	3	2	2	2	32.53	0	0
37914	78	2	3	2	2	1	28399.83047	9.7	4.9	38	142	0.17	1	3	2	2	1	30.03	0	2
22845	79	2	3	4	2	1	14664.32618	9.9	4	90	314	0.55	2	2	2	2	1	25.43	0	0
40383	63	2	3	2	1	1	16884.11728	9.4	3.8	36	210	0.08	1	1	1	2	2	24.82	0	3
38222	23	1	3	2	1	1	21893.59817	9.8	3.4	28	139	0.99	1	1	2	2	2	23.86	0	1
22391	29	1	4	3	2	1	11511.25917	9.6	4	68	150	0.02	1	1	2	2	2	20.49	0	2
23000	37	1	3	2	1	1	27149.93996	10	3.3	40	175	0.07	1	1	2	2	2	19.53	0	3
27897	71	1	3	1	1	1	6310.005875	9.1	3.9	33	128	0.15	2	2	2	2	1	40.76	0	2
29206	28	2	3	2	1	1	28941.59229	9.6	3	50	188	0.2	1	3	2	1	2	34.92	0	3
29808	57	1	3	3	1	1	15974.56318	9.5	3.9	33	164	0.16	1	2	2	2	1	34.2	0	3
26674	31	2	1	1	1	1	1123.515925	9	4.3	43	267	0.74	1	2	2	2	2	32.63	0	0
21859	73	2	5	2	2	1	19894.04244	9.4	3.8	70	281	0.53	2	1	2	2	1	28.62	0	0
21239	38	1	4	1	2	1	17341.04707	8.6	3.2	66	183	6.47	2	3	2	2	2	26.94	0	1
31787	58	1	3	3	2	1	16413.03333	9.7	3.8	31	164	0.07	1	1	2	2	2	26.16	0	3
21154	27	1	3	2	1	1	20006.24683	9.8	4	67	193	0.12	1	1	2	2	2	24.98	0	2
29317	29	2	3	1	1	1	36144.57409	9.7	4.3	77	186	0.03	2	2	2	2	1	21.74	0	0
31101	46	2	3	2	2	1	25106.97719	9.3	4.1	28	218	1.15	1	1	2	2	2	19.04	0	0
28430	82	2	3	1	2	1	8107.130735	9.3	3.9	58	192	0.51	2	3	2	2	1	38.27	0	2
33736	54	2	3	3	1	1	47805.32325	9.6	3.5	69	192	0.23	1	3	2	2	2	26.05	0	2
31936	22	2	3	2	2	1	3798.56929	8.3	3.9	66	350	4.76	1	1	2	2	2	23.87	0	1
25972	58	2	5	2	1	1	22424.52499	9.2	3.5	64	198	0.29	2	3	2	2	1	23.29	0	0
32145	21	2	3	3	2	1	33516.9988	9.6	4.1	77	171	0.36	1	1	2	2	2	23.28	0	1
23542	20	1	3	1	2	1	21125.44107	10	4.4	55	131	0.03	1	3	2	2	2	21.56	0	0
26156	62	1	5	2	1	1	12672.51703	9	3.5	35	132	0.5	2	3	2	2	2	18.64	0	0
21159	51	2	3	2	2	1	19799.68135	9.5	4.2	72	182	0.08	1	1	1	2	2	14.7	0	2
29714	72	2	4	1	2	1	8383.66532	9.4	3	60	218	2.41	1	3	1	1	1	34.12	0	2
33229	29	2	1	1	1	1	7507.11141	9.1	3.3	82	234	0.28	1	3	2	2	2	32.99	0	1
24348	65	1	4	4	1	1	5981.210705	9.8	2.8	49	208	0.5	2	2	2	2	1	30.69	0	0
26739	43	1	1	1	2	1	12834.62244	9.8	3.2	26	225	0.54	2	1	2	2	1	26.83	0	3
22693	84	2	3	1	2	1	8107.130735	9.5	4.2	55	203	0.06	2	2	2	2	2	26.46	0	1
37793	61	1	1	3	1	1	1524.520404	9.4	3.8	58	233	0.19	1	3	2	2	2	26.39	0	1
28641	42	1	2	2	1	1	23519.09602	9.2	4.1	40	183	0.12	1	1	2	2	2	26.15	0	1
22445	71	2	1	3	2	1	3113.283811	9.6	3	37	167	0.31	2	3	2	1	1	22.68	0	1
26061	31	2	4	3	2	1	15719.57951	9.2	3.3	40	176	1.41	1	1	2	2	1	42.51	0	1
27179	75	2	3	2	2	1	16559.5254	9.3	3.8	38	179	0.49	2	2	2	1	1	39.26	0	2
30201	26	1	4	3	1	1	11545.20133	9.6	4.3	41	215	0.59	2	3	2	2	2	38.97	0	1
22878	45	2	3	3	2	1	21652.41215	9.5	4	54	217	0.33	2	3	2	2	2	37.99	0	2
30212	77	2	3	2	2	1	29932.62363	9.1	3.3	37	196	0.42	1	3	2	2	1	34.89	0	2
21992	64	1	3	1	2	1	8909.40705	9.8	3.7	39	162	0.09	2	3	2	2	2	34.53	0	1
25878	52	1	3	1	2	1	19226.41219	9.6	3.7	59	146	0.27	1	1	2	2	1	28.84	0	3
28951	65	1	1	1	2	1	2251.57482	9.3	3.7	39	173	0.51	2	1	2	1	1	28.65	0	3
27828	63	1	3	2	1	1	11487.51165	10.7	5.7	58	215	1.65	1	2	2	2	1	28.15	0	2
28746	80	2	3	2	2	1	8107.130735	10.2	4.7	65	236	0.5	2	3	2	2	1	27.94	0	2
24972	32	1	1	1	1	1	13154.97147	9.4	4.7	49	284	0.18	1	1	2	2	2	27.53	0	2
40347	36	1	1	1	1	1	17081.6932	10	4.2	40	204	0.08	2	3	2	2	2	25.74	0	0
26950	26	1	3	4	2	1	16901.80535	9.3	3.2	52	93	0.08	1	3	2	2	2	25.09	0	1
34080	44	1	3	4	1	1	45185.09853	9.4	3.2	39	258	0.18	2	3	2	2	1	24.96	0	2
28644	85	2	1	4	2	1	2490.627049	9.8	4.6	65	210	0.21	2	3	2	2	1	23.86	0	2
33371	21	2	2	1	1	1	1780.523474	10.2	4.1	58	270	0.14	2	3	2	2	2	23.72	0	1
26996	28	2	3	4	2	1	24450.62103	9.6	4.3	51	162	0.35	1	2	2	2	1	21.96	0	0
23890	21	1	3	3	2	1	15470.76664	10	4.3	67	145	0.01	1	3	2	2	2	21.01	0	1
40520	85	2	3	1	2	1	19091.32564	9.8	3.8	53	155	0.19	1	3	2	2	2	20	0	2
26024	23	1	5	3	1	1	13893.02047	10.1	3.7	40	134	0.02	1	3	2	2	1	19.21	0	0
24124	23	1	3	4	2	1	29321.04381	10.6	3.7	71	170	0.03	1	1	2	2	2	18.15	0	2
30473	27	1	4	2	1	1	11123.61157	9.6	3.9	45	219	0.29	1	3	2	2	2	39.76	0	0
23446	63	2	3	1	2	1	15811.38813	9.2	3.9	50	212	0.51	1	3	2	2	2	32.65	0	2
24068	60	2	1	1	2	1	2273.517743	9.6	4	40	216	0.45	1	2	2	2	2	32.3	0	2
27688	64	2	1	2	2	1	1996.996075	9.1	3	76	224	0.15	2	3	2	1	1	31.73	0	1
39625	45	2	1	1	2	1	8757.681265	10.5	3	43	182	0.18	1	3	2	2	2	31.37	0	2
25357	27	2	4	2	1	1	13050.26207	9	3.6	67	211	0.32	1	3	2	2	1	31.05	0	0
33134	42	1	1	3	1	1	9680.82569	9.4	3.7	44	226	0.1	1	2	2	2	2	26.25	0	2
32338	35	2	1	1	1	1	11486.8586	9.8	3.2	61	185	0.4	2	3	2	2	1	24.61	0	2
39479	85	2	3	2	2	1	9641.00028	9.9	3.2	58	243	0.1	1	3	2	1	2	22.98	0	2
24978	33	1	3	1	2	1	23360.87374	9.6	3.3	42	200	0.76	1	1	2	2	2	21.7	0	0
29805	67	1	4	1	2	1	5672.50951	10.3	3.5	65	263	0.66	1	1	2	2	2	19.38	0	3
27027	37	2	2	1	1	1	3809.71711	9.4	2.8	48	161	0.5	2	2	2	2	2	42.93	0	1
31711	23	2	4	2	1	1	13214.66099	9.3	4.1	53	169	0.56	2	3	1	2	2	41.27	0	1
28614	62	2	1	1	1	1	2273.517743	9	3.4	53	174	0.25	2	3	2	2	1	35.78	0	0
22777	72	1	3	3	1	1	19219.51136	9.4	4	39	199	0.42	1	1	2	2	1	35.65	0	2
31517	51	2	3	2	2	1	27075.74407	9.2	3.5	84	198	0.18	1	3	2	3	2	35.17	0	0
38100	65	2	2	3	2	1	6430.8932	10	3.8	71	187	0.2	2	1	2	1	1	34.5	0	2
22857	46	2	4	4	2	1	13017.34889	9.7	4.7	43	172	1.15	2	3	2	2	2	34.39	0	1
33095	31	1	4	3	1	1	10954.42079	9.8	4.9	47	171	0.09	2	3	2	2	2	31.51	0	0
26567	85	1	1	1	2	1	1879.906145	9.4	3.1	61	218	0.11	1	2	2	2	1	31.07	0	1
22018	71	1	1	1	1	1	1378.224842	9.6	3.9	45	283	0.37	1	3	2	2	1	30.56	0	1
26493	36	2	4	2	2	1	16309.56059	9.2	3.3	63	207	0.12	1	3	2	2	2	30.45	0	1
27235	76	1	1	1	1	1	1879.906145	9.5	3.9	42	184	0.04	1	1	2	1	1	29.25	0	1
22888	48	1	1	4	1	1	7408.6032	9.6	4.4	42	188	0.1	1	3	2	2	2	27.58	0	1
29086	73	2	1	1	1	1	2589.578419	9.8	4.1	47	299	0.3	1	2	2	2	2	26.64	0	2
25996	73	1	1	1	1	1	2132.28423	10.4	3.1	26	156	0.35	1	3	2	2	1	24.82	0	2
24133	75	2	1	1	1	1	2589.578419	10.6	3	41	206	0.1	2	3	2	2	2	24.1	0	1
27358	41	2	1	1	1	1	7604.235345	10.5	3.8	70	198	0.07	1	3	2	2	2	23.89	0	2
29918	20	2	4	3	2	1	13740.76897	10.2	3.8	53	169	0.05	2	3	2	2	2	19.15	0	1
38837	34	2	1	3	1	1	1282.433803	9	3.9	65	176	0.6	1	3	2	2	2	31.85	0	1
22910	22	2	4	2	2	1	2903.938129	9.4	4.4	59	206	2.52	1	2	2	2	1	43.79	0	0
24641	24	1	4	4	2	1	11545.20133	9.8	3.9	59	181	0.06	1	3	2	2	1	34.19	0	1
21158	71	2	1	2	2	1	2144.978087	9.9	3.4	49	219	0.85	2	3	2	2	1	33.37	0	2
25752	38	2	1	1	2	1	14276.85825	9.5	3.2	44	184	0.76	1	1	2	2	1	32.58	0	2
28315	25	2	1	1	1	1	18589.34931	9.2	3.5	45	134	0.27	2	2	2	2	2	32.09	0	0
29988	43	1	1	1	1	1	9409.509905	9.7	3.1	48	210	0.17	1	3	2	2	1	31.3	0	2
24135	37	2	4	1	2	1	17905.03388	9.2	3.5	45	221	0.29	2	3	2	2	2	30.66	0	1
27007	33	2	1	3	1	1	10789.3754	9.4	5.4	74	237	0.73	1	3	2	2	2	29.46	0	0
22028	74	1	3	1	1	1	5900.42373	9.7	3.3	53	197	0.1	1	3	2	2	2	28.4	0	2
30363	44	2	3	4	1	1	29519.15077	9	3.3	59	157	3.53	1	2	2	2	2	27.98	0	1
27862	63	2	1	1	2	1	2083.494062	9.7	3.6	73	213	0.22	2	3	2	2	1	26.73	0	1
25802	21	2	4	2	2	1	15365.202	9.9	4.7	57	178	0.09	2	3	2	2	2	26.62	0	0
27584	75	2	3	1	1	1	15439.19664	9.8	3.9	56	183	0.38	2	3	2	2	1	25.59	0	2
25013	42	2	3	2	2	1	23588.17319	9.6	4	27	151	3.53	2	1	2	2	2	25.08	0	0
24984	30	1	1	1	1	1	16413.50016	9.9	4.3	42	211	0.07	1	1	2	2	2	23.04	0	1
23760	50	1	3	4	1	1	21171.6804	9.6	3.4	75	235	0.06	1	2	2	2	2	23.01	0	1
23283	85	2	3	2	2	1	12097.69592	9.7	4.1	93	199	0.15	2	3	2	2	2	22.81	0	2
28862	28	1	3	3	2	1	35649.58263	9.8	2.8	36	210	0.2	1	2	2	2	2	21.92	0	1
23139	22	2	4	3	2	1	16299.34278	9.8	4.2	54	185	0.03	2	3	2	2	2	19.74	0	1
27457	68	2	4	1	1	1	7753.951015	9.1	3.4	55	349	0.76	2	3	2	2	1	34.1	0	2
22859	80	1	3	2	2	1	5427.641315	9.7	4	67	228	0.62	1	1	1	2	1	31.26	0	3
29913	70	1	3	2	1	1	6310.005875	9.4	3.3	44	161	0.28	2	2	2	2	2	30.74	0	1
24474	44	1	1	4	1	1	9409.509905	9.7	3.1	64	179	0.09	1	2	2	2	2	30.03	0	2
24398	84	1	3	2	1	1	4142.995308	9.8	4	51	133	0.43	2	2	2	2	1	28.81	0	2
40705	72	1	4	1	2	1	5964.10484	8.6	3.5	31	166	0.64	1	1	2	2	1	28.5	0	0
28291	64	2	3	1	1	1	16881.93992	10	4.5	34	281	0.95	2	1	2	1	2	27.45	0	3
27349	85	2	4	1	2	1	14969.72739	9.7	4.1	75	225	0.16	1	2	2	3	1	25.8	0	2
21726	41	2	2	1	2	1	17274.29603	9.8	3.9	43	185	0.09	2	3	2	2	2	25.68	0	1
33454	84	1	4	1	1	1	5691.52028	9.9	3.8	50	163	0.2	1	2	2	1	1	25.19	0	2
23498	68	2	1	2	2	1	2273.517743	9.9	4.4	96	222	0.16	1	3	2	2	2	24.49	0	2
29758	52	2	3	2	1	1	33853.35168	9.5	3.7	49	213	0.61	2	3	2	2	2	24.48	0	2
32804	80	1	3	1	1	1	10463.01759	9.7	3.2	64	161	0.4	1	2	2	2	1	29.45	0	2
29202	25	1	1	2	1	1	11980.09148	9.3	3.8	27	218	0.04	1	3	2	2	2	27.41	0	1
32717	42	2	1	1	1	1	8206.904585	9.6	3.2	46	204	0.13	2	3	2	2	2	27.02	0	1
27730	85	2	3	2	2	1	10986.1515	9.8	3.7	81	170	0.41	2	3	2	3	2	22.94	0	2
26153	22	2	1	3	1	1	11863.08569	9.5	3.4	72	155	0.03	1	3	2	2	2	22.1	0	1
37922	85	2	3	1	1	1	14239.82714	9.7	3.2	58	232	0.35	2	2	2	2	2	27.53	0	2
40701	31	2	1	1	1	1	3673.227158	8.8	3.9	59	210	0.63	1	2	2	2	2	26.44	0	0
39949	63	2	4	2	2	1	4903.530649	9.9	2.9	59	330	0.5	2	3	2	1	1	25	0	1
39493	82	1	3	1	1	1	10463.01759	9.9	3.5	42	211	0.26	1	3	2	2	2	24.13	0	2
37562	84	1	2	1	2	1	10894.42381	9.3	3.7	47	130	2.27	2	2	2	1	1	24.06	0	1
32328	81	2	3	3	1	1	14119.04101	9.1	4.6	63	163	0.15	1	2	2	2	1	23.7	0	0
33291	79	1	3	4	1	1	7695.9665	9	3.4	64	170	0.92	1	2	2	2	2	23.16	0	0
32030	80	1	3	1	1	1	10463.01759	9.7	2.7	100	203	0.03	2	2	2	2	2	21.39	0	2
23785	32	2	3	4	1	1	3053.384067	9.1	4.1	75	242	0.48	1	2	2	2	2	30.72	0	1
39992	26	1	4	1	2	1	11805.45109	9.8	5	70	274	0.65	1	1	2	2	1	29.13	0	1
28631	54	2	3	3	2	1	41629.76925	9.5	4.8	53	222	0.18	1	2	2	2	2	25.99	0	2
28687	41	2	3	1	2	1	57658.6009	9.8	3.4	67	248	1.07	1	1	2	2	2	25.76	0	3
30998	62	1	5	4	2	1	10036.7396	9.6	3.6	55	169	0.05	2	3	2	2	1	22.38	0	0
31991	33	2	1	3	2	1	12262.51151	9.2	4.4	64	172	0.08	1	3	2	2	2	21.93	0	0
40161	83	2	3	1	2	1	15108.57485	9.6	4.4	70	241	0.23	2	3	2	2	2	20.87	0	2
33731	26	1	4	1	2	1	12709.29985	9.5	4.1	29	153	0.37	2	3	2	1	1	45.39	0	0
25985	35	2	4	3	2	1	16315.35846	9.1	3.9	47	210	0.68	2	3	2	2	1	40.47	0	0
31585	40	2	1	3	1	1	8851.002205	8.7	4.1	53	204	1.73	2	3	2	2	1	37.13	0	2
29164	84	2	4	1	2	1	10822.52087	9.1	3.3	103	216	0.58	2	3	2	1	1	33.14	0	2
32835	33	1	1	3	1	1	12718.61772	9.5	3	42	184	0.12	1	3	2	1	2	31.91	0	1
38920	40	2	5	2	2	1	16584.15921	9.3	3.3	40	129	0.04	1	1	2	2	2	30.07	0	2
40082	44	1	2	2	1	1	35913.65813	9.8	3.5	37	191	0.71	1	3	2	2	2	28.41	0	1
29716	73	2	3	1	2	1	18611.79106	9.5	3.8	52	360	0.25	2	3	2	2	2	26.06	0	2
37767	31	1	5	3	1	1	20016.86588	9.7	3.5	39	210	0.03	2	3	2	2	2	25.38	0	1
23063	82	2	4	4	2	1	14969.72739	9.7	4.5	93	194	0.2	2	2	2	2	1	25.03	0	1
22069	85	2	3	1	2	1	7959.648055	10.1	5.1	79	174	0.13	1	3	2	2	1	24.95	0	1
29777	61	2	5	1	2	1	13270.53289	10.1	4.4	83	255	0.24	1	3	1	3	1	24.45	0	2
29843	26	2	4	3	1	1	12057.193	9.9	3.9	45	140	0.07	2	3	2	2	2	23.94	0	0
21375	21	2	4	2	2	1	3114.659288	9	3.6	30	227	0.06	1	1	2	2	2	21.3	0	0
28837	40	2	1	3	2	1	10403.50047	9.6	3.8	49	231	0.06	2	3	2	2	2	20.64	0	1
26359	72	2	5	2	2	1	15620.91724	10.1	4.2	79	203	0.67	1	2	2	2	1	19.4	0	1
30632	35	1	3	1	1	1	23360.87374	9.5	3.4	43	278	0.37	1	3	2	1	1	45.23	0	0
29747	54	1	3	1	1	1	16917.87368	8.9	2.7	43	193	0.47	1	1	2	2	2	35.69	0	2
31054	62	1	3	2	1	1	11487.51165	9.8	2.9	52	187	0.17	1	1	2	1	1	34.91	0	1
28287	31	2	3	1	1	1	27136.03861	9	3.2	37	169	0.2	1	3	2	2	1	31.08	0	0
32419	29	2	1	3	1	1	7383.07865	10.2	4.5	55	231	0.82	1	3	2	2	1	30.21	0	2
31232	56	2	4	2	2	1	14944.42147	9.7	4.4	36	184	0.06	2	3	2	2	2	29.1	0	0
33181	40	2	5	4	1	1	26424.48073	10.1	2.7	36	213	0.25	1	3	2	1	1	27.91	0	2
37524	84	1	3	1	1	1	6517.24504	9.5	3.8	36	180	0.55	2	1	2	1	2	27.01	0	2
32938	79	2	3	2	1	1	24240.0911	9.2	3.6	87	223	0.18	2	2	2	2	1	26.52	0	2
37991	24	1	1	2	1	1	9956.50449	10.1	4.5	47	194	0.05	1	2	2	2	1	25.28	0	1
28693	72	1	3	3	1	1	7594.49711	8.8	3.2	42	175	0.55	1	3	2	2	1	24.55	0	2
31279	76	2	3	1	1	1	25563.14118	9	4.1	60	195	0.1	2	3	2	2	2	22.69	0	3
40429	21	1	4	2	2	1	12695.31052	10	3.7	36	184	0.01	2	3	2	2	2	22.01	0	0
23412	71	1	1	1	1	1	2170.298151	10	4.1	50	257	0.75	2	2	2	2	2	34.76	0	2
29261	76	1	3	1	2	1	8266.59121	9.7	2.9	41	199	0.45	1	2	2	1	1	34.11	0	2
22407	68	1	4	1	2	1	6314.72024	8.9	2.4	58	173	0.15	1	2	2	2	1	31.84	0	1
26208	66	1	3	2	2	1	11815.14171	8.8	3.8	41	189	0.21	2	3	2	2	1	27.18	0	2
30231	48	2	3	3	2	1	26806.91138	9.6	3.7	57	230	0.62	2	3	2	2	2	24.54	0	0
27124	28	1	3	4	2	1	29321.04381	9.9	4.1	50	214	0.22	1	1	2	2	1	24.5	0	0
26379	65	1	4	1	2	1	7097.320175	7.6	2.8	30	102	1.16	1	1	2	2	2	23.94	0	0
29827	33	1	3	1	1	1	18874.02843	9.8	4.7	37	292	0.06	2	2	2	2	2	21.16	0	0
22780	82	2	3	1	2	1	10986.1515	9.3	4	59	134	5.19	2	3	2	2	2	18.45	0	1
39932	63	1	1	1	1	1	7534.34386	9.7	3.6	40	102	0.06	1	1	2	1	1	39.74	0	2
32440	72	1	3	1	1	1	9455.19087	9	2.8	42	166	0.6	1	3	2	2	2	36.45	0	0
39913	75	1	1	2	1	1	2359.281444	9.3	3.7	41	162	0.12	1	2	2	1	1	30.32	0	2
29878	69	1	1	1	1	1	1347.203542	9.8	3.2	29	195	0.36	1	1	2	2	1	28.5	0	2
26397	34	1	1	2	1	1	14748.82505	9.1	3.8	38	243	0.66	1	3	2	2	2	27.3	0	3
31361	30	2	3	3	1	1	5250.646415	9	4.3	78	269	0.81	2	3	2	2	2	27.26	0	1
23174	72	1	1	1	1	1	2132.28423	9.3	3.3	31	235	2.07	1	1	2	2	1	25.4	0	2
30695	28	2	1	2	1	1	14530.69684	9.7	3.1	51	242	0.06	2	3	2	2	2	25.39	0	0
31714	21	1	1	1	1	1	13064.82956	9.8	3.6	54	204	0.11	1	1	2	2	2	23.51	0	1
27992	49	1	5	4	2	1	17344.33025	9.7	3.9	85	238	0.06	2	2	2	2	2	20.83	0	2
31057	68	1	3	1	1	1	15049.5205	9.4	3.7	32	187	0.21	1	2	2	1	1	53.6	0	2
27684	57	1	3	3	2	1	15974.56318	9.2	4.8	40	178	1.09	1	2	2	2	1	41.74	0	3
22545	24	2	3	3	1	1	42296.00989	9.7	4	56	169	0.07	1	3	2	2	2	35.23	0	0
26799	80	2	3	1	1	1	8107.130735	9.8	4	48	257	0.49	1	2	2	2	1	32.51	0	0
24515	69	2	3	3	1	1	12457.87427	8.8	3.1	47	196	0.51	2	3	2	2	1	31.89	0	1
26815	80	1	5	1	1	1	4586.04994	9.8	3.6	49	195	0.2	1	3	1	2	1	30.53	0	2
28093	78	1	3	2	1	1	8266.59121	9.5	3.8	48	245	0.67	2	3	2	2	1	30.15	0	0
22219	61	1	3	1	1	1	14797.91971	9.8	3.7	59	226	0.17	1	1	2	2	2	30	0	2
27356	61	1	3	2	1	1	27154.17736	9.7	3.7	38	256	0.29	1	2	2	2	2	29.38	0	3
30135	76	2	3	2	1	1	21630.56978	9.8	3.6	42	271	0.2	2	3	2	2	2	29.21	0	0
27254	49	1	2	1	1	1	14160.17954	10	3.9	50	235	0.17	2	2	2	2	2	28.81	0	1
33464	46	1	1	1	1	1	10128.43925	9.4	2.9	38	174	2.5	2	3	2	2	2	28.76	0	1
21015	83	1	3	3	1	1	8812.937865	9.5	3.3	34	141	0.12	1	2	2	2	2	28.32	0	2
22137	77	2	3	3	2	1	22847.99456	9.8	3.7	65	182	0.12	1	3	2	1	1	26.85	0	2
26883	72	1	3	2	1	1	7112.89947	9.9	3.2	62	230	1.38	1	2	2	1	1	26.7	0	2
30054	85	1	3	1	1	1	3679.639669	9.4	3.8	50	175	0.16	1	3	2	2	1	26.34	0	3
21204	62	1	1	1	1	1	1650.053151	9.7	3.6	56	215	0.26	1	3	2	1	1	26.2	0	2
24644	78	1	3	1	1	1	5604.29018	9.5	3.5	56	239	0.02	1	2	2	2	2	26.03	0	2
29740	70	1	3	1	1	1	7112.89947	9.3	4.2	41	256	0.06	1	2	2	2	2	25.86	0	2
39164	35	2	5	4	1	1	28142.7196	9.3	3.8	56	195	0.1	2	3	2	2	2	24.81	0	2
39456	50	1	3	3	1	1	17584.26789	9.5	3.7	42	194	0.01	1	2	2	2	2	24.69	0	0
26129	60	2	3	2	1	1	18068.73692	9.3	4.8	69	228	0.73	2	1	2	2	1	24.47	0	2
30651	26	2	3	3	1	1	3899.746242	9.4	5.1	91	219	0.51	2	2	2	2	2	23.5	0	2
21907	71	1	3	3	1	1	15200.22617	9.5	4	42	149	0.2	1	2	2	2	2	23.46	0	1
26829	24	1	3	3	1	1	41710.31963	9.9	3.3	44	140	0.04	1	2	2	2	2	21.5	0	1
31545	33	2	1	1	1	1	13061.01952	9.5	3.3	52	139	0.07	2	3	2	2	1	21.38	0	1
22002	22	2	3	3	1	1	39613.8496	9.5	4	37	137	0.05	1	3	2	2	2	20.85	0	1
24178	70	2	3	1	1	1	21673.92834	9.9	4.4	62	180	0.04	2	1	2	2	2	19.22	0	2
27756	26	2	4	1	2	1	4000.447947	9.8	4.2	68	158	0.1	2	1	2	2	2	18.27	0	1
28254	35	1	3	1	1	1	21318.28995	9	3.3	33	179	0.07	1	3	2	2	1	44.69	0	0
37749	84	2	3	1	1	1	17494.91549	9.1	4.1	61	224	0.29	1	3	2	3	1	35.89	0	2
33561	83	2	3	2	2	1	15330.56451	9.7	4.9	42	266	0.51	2	3	2	2	1	35.49	0	2
31606	78	2	3	2	1	1	19108.01803	9.4	4.3	58	157	1.1	2	2	2	2	1	33.39	0	3
39433	80	2	3	2	1	1	14119.04101	9.6	4.1	47	169	0.57	2	3	2	1	1	32.94	0	2
39046	70	1	3	2	2	1	7695.9665	9.5	3.5	39	238	0.24	1	1	2	2	1	32.18	0	1
38447	34	1	1	3	2	1	13331.5959	9.6	4.2	67	190	0.14	1	2	2	2	2	29.56	0	2
26661	41	1	3	2	1	1	19127.93214	9.2	2.5	39	122	0.77	1	3	2	2	2	27.9	0	2
27923	35	2	1	3	1	1	3222.956829	9	4.5	78	184	0.99	2	3	2	2	2	26.53	0	1
23189	85	2	4	1	2	1	9820.924125	9.1	4	97	195	2.4	1	3	2	2	2	25.33	0	0
25745	45	2	4	2	2	1	14082.0202	9.1	3.2	43	175	1.69	2	3	2	2	2	24.84	0	3
21141	37	1	3	2	1	1	27149.93996	9.7	3.8	59	205	0.14	1	3	2	2	1	24.46	0	1
33534	78	1	3	1	1	1	7695.9665	9.6	3.6	43	152	0.09	1	2	2	2	1	24.34	0	0
30063	33	2	3	3	2	1	21380.6248	9.4	3.9	74	191	0.21	1	1	2	2	2	23.56	0	3
32627	45	2	3	3	2	1	26450.10626	9.2	3.9	72	169	0.07	1	2	2	2	2	22.64	0	2
26418	82	2	3	1	2	1	9969.411155	9.5	3.8	48	166	6.9	2	2	2	1	2	19.84	0	2
33605	68	2	3	3	2	1	34057.29097	9.6	3.1	48	142	0.45	2	3	2	2	1	44.17	0	0
24316	85	2	3	1	2	1	8658.96277	9.2	3.4	42	167	0.36	2	3	2	2	1	34.3	0	2
32333	45	2	3	2	1	1	48210.04564	9.4	3.3	55	255	1.27	1	2	2	2	2	31.56	0	2
40358	63	2	3	3	1	1	31365.85659	9.9	4	57	210	0.34	1	2	2	2	2	30.17	0	0
31150	79	1	3	2	2	1	7695.9665	9.5	3.6	81	181	0.2	1	2	2	2	2	28.93	0	2
29363	75	2	1	1	2	1	2144.978087	9.1	3	52	184	0.1	2	3	2	2	2	27.39	0	2
38554	27	1	3	4	2	1	31698.13944	9.6	4.3	38	273	0.04	1	1	2	2	2	26.94	0	0
38969	77	2	3	1	2	1	22542.63308	9.7	3.4	41	271	0.35	1	1	2	2	2	26	0	2
40771	48	1	4	4	2	1	13707.4248	9.7	3.5	51	220	0.05	1	3	2	2	1	25.74	0	2
31520	53	1	4	1	2	1	12929.1902	9.9	2.9	85	206	0.07	2	3	2	3	1	25.73	0	0
38908	79	1	3	2	1	1	8014.58982	9.1	4	40	103	0.27	1	2	2	2	2	25.31	0	2
28656	80	2	1	1	2	1	2589.578419	11	3	38	204	0.06	2	2	2	2	1	25.27	0	2
25494	21	1	3	1	2	1	26437.19271	9.8	2.3	36	138	1.09	1	3	2	2	2	39.01	0	1
21184	47	2	3	3	1	1	26806.91138	10.1	4.6	39	213	0.34	2	1	2	2	1	36.52	0	1
31510	32	1	1	1	1	1	17081.6932	9.7	3	39	205	0.09	1	3	2	1	1	31.97	0	2
39577	67	2	1	3	2	1	5689.98015	9.6	3.5	68	252	0.06	1	3	2	2	1	27.18	0	0
23828	70	2	3	3	1	1	29932.62363	9.5	3.8	55	193	0.68	2	3	2	2	1	26.49	0	0
27174	34	1	3	3	1	1	21314.9906	9.6	3.5	46	200	0.04	2	3	2	2	2	26.42	0	0
21209	54	2	3	3	2	1	24778.08579	9.2	3.6	55	234	0.11	1	3	2	2	2	23.73	0	0
25319	39	2	3	2	1	1	3200.576325	9	3.9	97	241	0.68	1	2	2	2	2	38.23	0	1
27020	64	2	3	4	2	1	23139.04429	9.9	3.8	35	294	0.48	1	2	2	2	1	35.7	0	0
31460	37	1	4	3	2	1	15233.92109	9.5	3.4	44	166	1.21	1	3	2	2	2	34.68	0	1
39606	36	2	1	2	1	1	11698.68914	9.3	3.9	45	220	0.39	1	1	2	2	2	33.41	0	2
29627	77	1	3	1	1	1	7100.327255	9.4	3.3	29	218	0.7	1	3	2	1	1	32.77	0	2
23472	81	2	3	2	2	1	11958.39857	10	3.9	46	304	0.17	2	3	1	1	1	32.75	0	1
38446	55	2	1	1	1	1	8748.04155	9.3	4.2	29	128	0.53	2	2	2	1	2	31.19	0	1
39662	50	1	1	1	1	1	9670.169855	9.2	3.2	35	217	0.18	1	2	2	2	2	30.84	0	1
32381	32	2	5	4	1	1	3351.991411	9.4	3.6	65	210	0.43	1	2	2	2	2	29.95	0	2
27766	76	1	3	2	1	1	21236.6907	9.9	3.9	37	152	0.07	1	3	2	2	2	29.79	0	2
24961	30	1	3	1	2	1	21947.69731	9.7	4.1	42	273	1.69	2	1	2	2	1	29.34	0	2
28283	83	1	3	3	1	1	5490.86517	9.7	3.5	44	189	0.24	1	2	2	2	1	28.71	0	2
21704	39	1	3	2	1	1	27149.93996	9.3	3.6	53	213	0.32	1	3	2	2	2	28.51	0	0
28473	76	1	1	1	1	1	1378.224842	9.5	4	55	207	0.06	1	2	2	2	1	28.25	0	2
25624	26	2	1	1	1	1	16823.62923	9	3.3	53	196	0.59	1	3	2	2	2	27.44	0	1
33743	26	1	4	2	1	1	9989.701425	9.7	4.3	62	185	0.04	1	3	2	2	2	26.96	0	0
26285	40	1	5	3	1	1	21899.17537	9.7	3.5	69	209	0.29	1	2	1	2	1	26.05	0	2
32093	53	1	1	3	2	1	10713.94916	8.8	3.7	47	155	0.05	1	2	2	2	2	26.03	0	1
33379	24	2	1	1	1	1	3012.096502	8.9	2.9	43	199	1.08	2	3	2	2	2	25.72	0	2
21010	52	2	3	3	1	1	19799.68135	10.1	4.1	119	174	0.12	1	1	2	2	2	25.49	0	2
39956	35	2	1	2	1	1	14457.1447	9.5	3.4	64	166	0.12	2	3	2	2	2	24.59	0	2
25299	64	2	3	1	2	1	11884.94538	9.6	4.4	74	211	0.31	1	1	2	2	2	24.31	0	2
22834	63	2	1	3	2	1	3065.389202	10	3.7	64	235	0.18	1	2	2	2	2	24.18	0	2
22405	80	1	3	2	1	1	8216.70171	10	3.4	78	224	0.11	1	2	2	2	2	23.85	0	1
28387	60	1	1	1	1	1	1650.053151	9.5	3.6	74	202	0.2	1	1	2	2	1	23.84	0	2
31039	65	2	4	3	2	1	6197.31952	9.9	4.5	87	207	0.04	1	3	2	2	2	23.12	0	0
26412	48	2	5	3	1	1	26715.25717	9.3	3.7	90	187	0.24	1	2	2	3	2	22.7	0	2
23605	85	1	3	1	1	1	4986.360792	9.6	3.2	58	277	0.17	1	1	2	2	1	20.82	0	1
33931	35	2	3	4	1	1	31568.58051	9.3	3.8	73	206	0.03	2	3	2	2	2	20.66	0	0
28267	26	1	3	4	2	1	15470.76664	9.6	4.3	48	234	0.02	2	3	2	2	2	19.08	0	0
37910	60	2	1	1	1	1	4236.6223	8.9	3.2	49	141	0.83	1	2	2	1	1	38.81	0	2
22698	43	1	3	2	1	1	20323.56251	9	4	48	194	18.5	1	1	2	1	1	35.1	0	2
25841	77	2	3	2	2	1	38036.69761	10.2	4.1	40	279	0.58	2	3	2	2	1	32.55	0	2
37754	82	1	3	2	2	1	4963.302072	9.1	3.3	45	198	0.26	1	2	2	2	2	32.41	0	2
29451	39	2	3	2	1	1	31904.78922	9.3	3.6	49	256	0.36	1	1	2	2	2	31.33	0	1
32037	34	1	1	1	1	1	12718.61772	9.3	3.4	52	182	0.3	1	3	2	2	2	29.66	0	0
21685	49	2	3	4	2	1	25106.97719	9.8	4.6	70	172	0.34	1	1	2	2	1	29.21	0	2
39876	80	2	3	1	2	1	12074.58978	9.2	4	87	193	1.89	2	2	2	2	1	27.67	0	2
40763	66	2	3	2	2	1	21835.89701	10.1	4.3	38	186	0.03	1	2	2	2	1	27.53	0	2
39835	40	2	1	3	1	1	8919.182715	9.3	4	54	182	0.09	2	3	2	2	1	25.2	0	0
40843	20	1	4	1	2	1	11805.45109	9.4	3.7	51	119	0.25	2	3	2	2	2	23.92	0	0
40936	58	2	4	3	2	1	13896.91386	9.6	4	57	209	0.26	2	3	2	2	2	22.22	0	0
21929	41	2	3	3	2	1	29519.15077	9.6	3.5	56	228	0.02	2	1	2	2	2	22.04	0	3
23913	40	1	3	2	1	1	23937.43289	10.2	3.9	73	198	0.02	1	1	2	2	2	20.52	0	2
37755	57	2	1	3	2	1	11978.87586	9.5	3.6	89	229	0.02	1	3	2	2	2	17.88	0	0
25984	74	1	3	3	2	1	8362.88456	9.8	4	52	184	0.26	2	2	2	2	1	30.6	0	0
28246	40	2	3	3	1	1	18872.16037	9.5	3.7	58	175	0.07	1	2	2	2	2	29.82	0	2
30495	85	1	3	3	1	1	6897.14186	9.4	3.2	37	187	0.42	1	2	2	2	2	27.99	0	2
21842	35	1	4	2	1	1	17341.04707	9.7	3.6	35	183	0.19	1	3	2	2	2	27.8	0	1
24499	32	2	4	4	1	1	22475.94106	9.4	4	54	183	0.15	2	3	2	2	2	23.42	0	0
27855	28	1	3	3	1	1	16901.80535	9.4	4.2	61	135	0.06	1	3	2	2	2	23.34	0	1
24248	26	1	3	2	1	1	24008.12569	9.9	2.3	40	152	0.12	2	1	2	2	2	22.47	0	2
26794	21	2	1	1	1	1	1469.740056	9.1	4.2	54	153	0.98	2	3	2	2	2	20.64	0	2
22619	43	2	3	3	1	1	25106.97719	9.4	4.1	73	214	0.03	1	2	2	2	2	18.81	0	3
27544	43	1	3	2	1	1	20580.82739	9.7	4.5	78	223	0.04	1	3	2	2	2	16.58	0	1
25560	70	1	3	3	1	1	6891.645745	9.5	3.7	42	168	1.55	2	3	2	2	1	32.61	0	2
38801	55	1	1	1	2	1	9506.47764	9.2	3.6	50	244	0.26	1	1	2	2	1	31.46	0	0
23883	60	2	4	1	2	1	7272.12837	9.8	3.6	46	189	0.57	1	1	2	1	1	30.26	0	2
22234	29	1	3	2	2	1	22485.67377	10.4	5.4	75	201	0.11	1	3	2	2	2	29.15	0	0
25909	64	2	3	2	1	1	15811.38813	9.6	3.2	72	191	0.08	2	3	2	2	2	28.92	0	2
26638	65	2	3	2	1	1	14222.43699	9.2	3.7	55	184	0.65	1	3	2	2	2	28.65	0	2
29382	74	1	3	1	1	1	7112.89947	9.1	3.2	54	158	1.23	2	3	2	2	1	28.61	0	2
22697	67	2	3	2	2	1	16881.93992	9.6	3.9	53	302	0.25	2	2	2	2	2	27.41	0	2
28917	67	1	3	1	1	1	12949.19801	10.1	3.7	58	239	0.22	2	1	2	2	1	26.96	0	3
27812	69	1	1	1	1	1	1030.469464	9.9	3.7	52	151	0.33	1	3	2	1	1	26.64	0	2
21690	26	1	3	2	2	1	22485.67377	10	3.7	39	179	0.18	2	1	2	2	2	26.51	0	0
28458	76	1	3	1	1	1	7594.49711	9.6	3.9	45	133	0.27	2	2	2	1	1	24.06	0	2
23367	69	1	3	2	1	1	11647.88007	9.3	2.9	42	222	0.11	1	3	2	2	1	24.01	0	0
30524	68	1	3	1	2	1	13825.95765	10.1	3.8	62	200	0.11	1	2	2	2	2	22.94	0	2
25390	28	2	3	3	1	1	36144.57409	9.6	3.5	67	206	0.02	1	2	2	2	1	22.43	0	0
21625	50	1	3	1	1	1	19226.41219	9.7	3.7	44	181	0.38	1	1	2	2	2	21.07	0	3
23463	24	2	3	2	2	1	35245.75074	9.5	3.9	58	148	0.12	1	1	2	2	2	20.04	0	2
27528	59	2	3	2	2	1	19799.68135	9.6	3.2	40	256	0.32	1	3	2	2	1	46.25	0	0
33663	76	1	3	4	2	1	8356.340265	9.2	3.8	45	172	0.53	2	3	2	1	2	35.72	0	0
40517	30	2	3	4	1	1	4315.478761	8.9	4	104	243	1.45	2	3	2	2	2	34.6	0	0
21149	63	2	4	3	2	1	6413.290385	9.2	3.5	62	248	0.3	1	3	2	2	2	33.16	0	0
25055	25	2	4	4	2	1	18659.33634	9.1	4.5	44	159	0.3	2	3	2	2	2	32.25	0	0
39435	27	2	2	2	2	1	27810.72895	9.3	3.1	52	158	0.27	1	2	2	2	2	31.91	0	0
30470	80	1	3	2	2	1	11511.73496	9.1	3.2	35	150	0.27	1	3	2	2	1	30.35	0	3
23682	80	2	3	2	2	1	8107.130735	9.2	3	53	158	0.39	1	2	2	2	2	29.59	0	2
23413	78	2	3	3	2	1	14664.32618	10.1	4.3	46	344	0.1	1	2	2	2	1	29.48	0	0
22819	85	2	3	3	2	1	9206.1033	8.9	3.5	47	99	1.97	2	3	2	2	2	27.05	0	0
22782	79	2	1	1	2	1	2490.627049	9.7	4	57	286	0.25	1	2	2	2	2	25.65	0	2
25507	85	2	3	1	2	1	12060.70075	9.1	3.6	89	188	0.56	2	3	2	2	2	25.33	0	2
27092	78	1	1	2	2	1	1879.906145	9.9	3.1	40	211	0.06	1	3	2	2	1	25.24	0	1
31506	73	1	3	1	1	1	19543.12045	9.5	4	40	136	0.21	1	2	2	2	1	25.02	0	2
21864	78	2	1	1	2	1	1991.104135	9.6	4.2	53	249	0.06	1	3	2	2	1	24.74	0	3
25960	60	2	3	4	2	1	12457.87427	9.4	4.2	47	238	0.24	1	1	2	2	2	24.66	0	2
37544	56	1	2	1	1	1	15871.16523	9.1	3.6	74	197	0.05	2	2	2	2	1	23.86	0	3
28324	43	1	3	1	1	1	19726.24474	9.5	3.5	42	233	0.18	1	1	2	2	2	23.03	0	0
28084	21	1	3	3	2	1	15470.76664	10.4	4	48	137	0.02	1	3	2	2	2	20.92	0	0
30464	35	2	3	4	2	1	30126.53256	9.3	3.3	58	148	0.04	1	1	2	2	2	20.5	0	1
21912	22	1	5	3	2	1	15638.91153	9.8	3.8	67	186	0.01	1	3	2	2	2	20.11	0	1
30585	35	2	2	1	1	2	24703.67164	9.6	4.2	51	224	1.71	2	3	2	2	2	35.84	0	2
29762	61	1	1	2	1	2	1347.203542	9.1	3.2	36	166	0.14	1	2	2	2	1	29.47	0	2
27205	34	1	2	1	1	2	21498.03806	9.8	4	30	260	0.23	1	1	2	2	1	28.24	0	2
33880	29	2	3	3	1	2	25939.52364	9.6	4.4	46	175	0.09	1	1	2	2	2	24.15	0	2
27628	56	2	2	1	1	2	19185.51134	9.4	4.4	47	298	0.23	1	3	2	2	2	22.9	0	1
38105	28	2	3	2	2	2	30842.44582	9.8	3.9	67	185	0.05	2	1	2	2	2	21.45	0	2
30477	44	2	2	1	1	2	21128.42224	9.5	3.2	39	141	0.53	2	3	2	1	1	40.68	0	0
27119	28	2	4	2	2	2	13540.05938	9.5	3.4	38	158	0.22	1	2	2	2	2	40.2	0	1
37986	33	2	3	2	1	2	30928.03393	9.7	3.4	29	251	0.78	2	1	2	2	1	35.42	0	0
28896	46	1	2	1	1	2	17319.50477	9.4	3.8	49	186	0.34	1	1	2	2	2	35.16	0	2
22944	22	2	4	1	2	2	15365.202	9.4	3.8	52	129	0.04	2	3	2	2	2	30.16	0	0
30419	75	2	4	3	2	2	8101.341065	9.1	4.8	36	213	0.33	1	2	1	1	1	28.51	0	1
25372	24	2	3	3	2	2	4294.310361	9.2	4.1	61	224	0.23	1	3	2	2	2	25.75	0	0
24888	51	2	3	2	2	2	24778.08579	9.1	3.9	42	226	2.5	2	1	2	2	2	25.41	0	0
21733	28	1	1	1	1	2	15662.39683	9.4	4.2	50	214	0.31	1	1	2	2	2	23.69	0	1
27649	37	2	4	1	2	2	15719.57951	9.7	4	58	150	0.29	2	3	2	2	2	21.82	0	1
28545	80	1	3	2	1	2	3679.639669	9.3	3.7	54	148	0.21	1	2	2	2	1	29.06	0	2
26991	69	1	1	2	1	2	1915.94825	9.5	3.8	44	240	0.41	1	2	2	2	2	26.9	0	2
39459	81	1	3	1	1	2	11101.34855	9.1	4.1	52	234	0.39	1	2	2	2	2	26.45	0	0
26818	67	2	1	1	1	2	2273.517743	9.4	4	64	230	0.13	1	2	2	2	2	24.76	0	2
22444	78	1	1	2	1	2	1879.397511	9.3	3.5	44	184	0.32	1	1	2	2	2	23.07	0	1
33198	34	2	2	3	1	2	4359.291255	9.2	3.9	54	195	0.66	1	2	2	2	2	34.02	0	0
40664	22	2	1	2	1	2	1588.446177	9.5	4.5	69	198	0.79	1	3	2	2	2	32.06	0	1
38087	23	1	3	3	1	2	25777.69614	10	4.9	49	169	0.12	1	3	2	2	2	31.16	0	1
21346	42	1	1	3	1	2	8455.187135	9.4	3.5	37	207	0.32	1	3	2	2	2	28.9	0	2
25085	21	2	1	3	2	2	2231.004281	9.5	3.9	67	241	0.3	1	3	2	2	2	27.93	0	0
23483	39	1	1	3	1	2	22388.10306	9.9	4	36	218	0.05	1	2	2	2	2	27.81	0	1
39077	75	1	3	3	2	2	8119.327005	9.2	4.4	69	156	0.18	1	3	2	2	2	25.8	0	2
32273	28	1	1	1	1	2	12116.0022	9.8	3.5	81	211	3.7	1	3	2	2	2	25.78	0	0
33918	31	2	1	3	2	2	12483.80429	9.4	4.6	72	187	0.19	1	3	2	2	2	25.63	0	0
40791	29	2	3	3	1	2	3232.4712	9.4	3.8	65	179	0.38	1	1	2	2	2	24.78	0	0
26752	37	2	1	3	1	2	20060.64772	9.3	2.9	54	206	0.13	1	3	2	2	2	22.15	0	1
39966	52	2	3	4	2	2	23014.74672	9.1	4	61	198	0.05	1	2	2	2	2	21.43	0	2
27582	29	1	1	1	1	2	12857.66242	9.9	3.7	48	196	0.06	1	2	2	2	2	20.69	0	1
24883	32	2	3	3	1	2	39952.0697	9.9	3.5	75	168	0.22	1	3	2	2	2	20.07	0	2
29928	37	1	3	1	1	2	20784.94116	9.4	3.7	53	170	0.17	1	1	2	2	2	19.31	0	0
25764	53	2	4	2	2	2	12363.1956	9.4	3.6	87	175	1.19	2	1	2	2	1	39.93	0	2
28861	26	1	4	3	2	2	13096.78978	9.4	3.8	42	196	0.25	1	3	2	2	1	37.89	0	0
24261	60	1	3	3	1	2	13778.68599	9.1	3.1	44	206	0.24	1	2	2	2	1	37.04	0	3
21652	42	1	4	2	2	2	12799.47368	9.8	3.7	30	188	0.52	1	1	2	2	2	34.86	0	3
25081	65	1	3	3	2	2	19116.63685	9.3	4.2	43	220	0.05	1	2	1	1	1	34.69	0	2
24295	60	1	1	2	2	2	1650.053151	9.6	4.2	41	427	1.35	1	1	2	1	1	33.57	0	2
28815	75	1	3	2	2	2	16969.82214	9.6	3.6	36	211	0.14	1	3	2	2	2	32.83	0	2
30328	50	2	3	2	2	2	21037.30077	9.3	3.2	85	194	0.15	2	3	1	2	2	32.73	0	0
23792	76	2	1	1	2	2	2220.891891	9.8	4	59	198	0.78	2	3	2	1	2	31.89	0	2
26729	73	2	3	2	1	2	24236.21909	9.7	4	111	208	0.61	2	2	2	2	2	31.4	0	0
39792	77	2	1	1	1	2	4440.807778	9.7	4.4	62	181	0.34	2	1	2	2	2	29.22	0	3
26295	42	2	1	4	1	2	9680.71038	9	3.4	47	206	0.22	1	3	2	2	1	28.58	0	2
32857	42	2	4	2	2	2	14019.9884	9.5	4.5	83	175	0.41	1	1	2	2	2	28.4	0	0
27810	71	2	1	1	1	2	2589.578419	9.2	4.2	41	297	0.37	2	3	2	1	2	28.1	0	0
23600	39	1	3	4	1	2	38737.83514	9.1	4.1	50	201	0.07	1	3	2	2	1	27.92	0	0
29723	45	1	3	3	2	2	20323.56251	9.2	3.7	40	226	0.2	1	3	2	2	1	27.72	0	0
29993	44	1	3	3	2	2	16041.39328	9.4	3.2	47	199	0.2	1	1	2	2	2	27.14	0	2
29895	24	1	2	1	2	2	20692.62802	10.2	4.9	56	225	0.02	2	2	2	2	2	26.14	0	2
25816	42	1	4	1	1	2	14001.04735	9.4	4.2	55	211	0.12	1	1	2	2	2	22.92	0	1
28225	46	1	4	2	2	2	12799.47368	9.6	3.8	56	177	0.05	1	3	2	2	2	22.89	0	3
28171	82	1	3	2	2	2	4661.900967	9.4	4.3	41	172	0.2	1	1	2	2	2	22.64	0	3
28271	80	1	5	2	1	2	6267.899165	9.9	3.7	46	229	0.17	2	3	2	2	2	21.31	0	2
30660	51	2	3	3	1	2	22424.52499	10	5	49	221	0.27	1	1	2	2	2	20.43	0	3
25330	68	2	3	3	2	2	32807.46527	7.4	6.8	47	175	0.13	2	1	1	2	1	18.81	0	1
24423	29	2	1	3	1	2	4518.877703	9.1	4.1	77	215	1.4	1	3	2	2	2	43.07	0	1
25364	29	2	4	3	1	2	15820.29846	9.6	4	43	186	0.21	2	3	2	2	1	41.02	0	1
26368	31	1	4	1	1	2	14702.58832	10.1	4.7	34	205	0.23	1	3	2	2	2	36.05	0	1
38178	35	1	4	1	1	2	9226.06559	9.2	4.1	40	283	0.05	2	1	2	1	1	35.74	0	1
38113	29	1	1	1	1	2	10975.35017	9.5	3.1	36	244	0.74	1	1	2	2	2	31.42	0	1
22527	85	2	3	3	1	2	9206.1033	9.2	3.6	70	189	0.85	2	3	2	1	2	30.33	0	2
33114	64	1	3	3	1	2	15981.02071	9.5	3.3	48	206	0.18	1	2	2	1	1	28.25	0	2
24653	54	1	2	2	1	2	14342.15889	9.6	3.7	37	142	0.07	2	3	2	2	2	27.44	0	0
38388	64	2	3	3	1	2	18508.96087	9.4	3.8	53	283	0.18	2	1	2	2	2	27.39	0	3
27680	66	2	3	4	1	2	14026.62197	9.4	3.7	75	226	0.22	2	1	2	2	2	27.28	0	0
39872	64	1	3	2	1	2	33270.52612	9.9	3.3	41	191	0.57	1	1	2	2	1	26.83	0	2
24250	61	2	2	1	1	2	11457.74161	9.7	3.7	55	161	0.38	2	3	1	2	2	26.52	0	0
22094	32	2	1	1	1	2	16412.19296	9.6	4.5	33	182	0.38	1	3	2	2	2	26.36	0	0
29893	59	1	1	1	1	2	9155.70524	9.8	2.7	58	242	0.11	1	3	2	2	2	25.95	0	1
22177	83	1	3	1	1	2	8787.069955	9.8	3.4	46	135	0.37	1	2	2	2	1	24.95	0	2
29478	27	1	1	1	1	2	15889.76546	9.9	3.4	66	204	0.27	1	2	2	2	2	24.84	0	0
23323	21	2	3	2	2	2	28856.64236	9.5	4.1	72	168	0.59	1	3	2	2	2	20.53	0	1
33154	46	1	1	2	1	2	11039.64478	10.2	4.1	51	268	0.58	1	1	2	2	1	40.91	0	2
37729	36	2	1	1	2	2	13099.1759	9.9	4.4	53	240	0.06	1	3	2	2	1	30.78	0	0
40688	43	1	3	3	1	2	44929.67889	9.3	3.8	71	204	0.07	1	3	2	2	1	27.17	0	1
31620	53	2	2	3	2	2	76081.2108	9.6	4.4	75	201	0.01	2	3	2	2	2	22.79	0	2
37418	21	2	3	3	2	2	31782.62292	9	3.8	49	170	0.12	1	1	2	2	2	20.49	0	0
21559	33	1	4	2	1	2	12128.25605	8.9	4.8	34	175	0.06	2	3	2	2	2	46.25	0	0
28015	30	2	4	3	1	2	15719.57951	9	4.7	59	196	0.47	2	3	2	1	2	34.76	0	0
24649	33	2	4	2	2	2	16315.35846	9.6	3.4	82	271	0.2	2	3	2	2	2	31.91	0	1
23389	61	2	4	1	2	2	6432.200645	10.5	4.1	54	175	0.55	2	1	2	2	1	26.92	0	2
30081	70	1	1	1	1	2	1879.906145	9.4	3.6	37	187	0.6	1	2	2	2	1	26.73	0	2
26360	37	2	3	3	2	2	36848.16445	9.1	4.1	66	226	0.06	1	1	2	2	2	21.45	0	0
28985	32	2	1	3	1	2	12166.76161	8.8	4.1	36	163	0.93	1	3	2	2	2	36.48	0	1
26841	25	1	4	2	1	2	13917.62018	9.8	3.8	47	135	0.53	2	3	2	2	2	33.99	0	1
30686	20	2	3	1	1	2	4294.310361	9.4	5.2	82	194	1.04	1	3	2	2	2	30.19	0	0
34051	36	1	3	3	2	2	19198.23324	9.6	4	45	194	0.15	1	3	2	2	1	30.02	0	0
22929	39	1	1	1	1	2	13154.97147	9.4	3.4	47	186	0.55	1	3	2	2	2	29.69	0	0
23177	34	2	1	1	1	2	11442.51141	9.5	3.7	37	180	0.23	2	3	2	2	2	29.29	0	1
25166	31	2	2	3	1	2	20367.35852	9.3	3.8	56	159	0.04	2	3	2	2	2	28.57	0	0
37816	30	1	1	2	1	2	13716.80544	9.4	3.7	47	239	0.21	1	2	2	2	2	28.13	0	2
31996	28	2	1	1	1	2	8770.269655	9.5	4.9	64	233	0.34	2	3	2	2	2	27.99	0	2
31035	30	1	1	2	1	2	13987.61129	9.4	3.8	57	180	0.07	1	3	2	2	2	26.45	0	1
31437	59	2	5	3	1	2	19512.06001	9.3	4.3	66	215	0.1	1	1	2	2	2	26.24	0	3
30324	34	1	3	1	1	2	17533.85222	9.9	4	60	248	0.05	1	1	2	2	1	22.14	0	2
22981	40	1	4	2	1	2	11820.16485	9.5	3.4	36	198	1.78	1	1	2	2	2	38.02	0	1
30449	76	2	4	3	2	2	8383.66532	9.2	3.9	67	199	0.27	2	3	2	2	1	35.46	0	2
39570	51	2	1	1	1	2	10853.69243	8.9	4	39	150	2.45	2	3	2	1	2	28.85	0	1
30189	81	2	3	3	2	2	9154.8862	10.1	3.6	59	176	0.05	1	2	2	1	1	28.44	0	2
23672	21	2	1	3	1	2	13351.04127	8.9	4.3	40	163	0.42	1	3	2	2	2	25.65	0	0
25809	62	2	3	2	2	2	25460.05337	9.5	3.4	57	193	0.51	1	1	2	2	1	25.15	0	2
22817	69	2	3	2	2	2	21985.54269	9.3	4.3	63	235	0.06	2	1	2	2	1	24.34	0	0
32358	53	1	1	1	1	2	11039.64478	9.6	3.7	51	204	2.79	1	1	2	2	2	24.28	0	2
30580	21	1	1	1	1	2	13088.24436	9.4	4.1	44	148	0.02	1	3	2	2	2	23.49	0	0
22935	78	1	3	2	2	2	16023.61507	9.2	3.7	41	149	2.71	1	2	2	2	2	21.96	0	2
27889	20	2	3	3	2	2	24450.62103	10	4.2	70	173	0.02	1	3	2	2	2	17.49	0	0
30658	33	2	1	1	1	2	1887.688521	9.4	4.6	84	204	1.43	1	2	2	2	2	40.93	0	2
22713	46	1	1	1	1	2	12834.62244	9.7	4.4	32	206	0.21	1	2	2	2	2	29.66	0	1
31945	67	1	3	1	1	2	15345.68866	9.7	3.8	43	215	0.09	1	1	2	1	2	29.33	0	3
21426	37	2	1	1	1	2	17445.27342	9.7	3	48	232	0.36	1	3	1	2	2	27.7	0	2
25029	40	2	2	3	1	2	48521.78168	9.4	3.7	49	222	0.14	2	1	2	2	2	22.35	0	2
31929	20	2	4	3	2	2	2440.077834	9.5	4.4	44	236	0.34	2	3	2	2	2	23.17	0	0
33328	52	1	4	2	2	2	16190.16212	9.6	3.3	45	204	0.91	2	1	2	2	2	22.63	0	0
28620	42	1	1	4	1	2	9024.695115	9.4	3.1	56	201	0.03	1	2	2	2	2	21.93	0	1
25570	85	2	4	1	2	2	11583.34192	9.1	4	33	188	0.09	2	2	2	1	1	35.18	0	1
27971	42	2	4	4	1	2	17676.96493	9.4	5.1	67	174	1	1	3	2	2	1	33.47	0	1
31472	76	1	3	3	1	2	23237.03557	9.4	3.8	40	159	0.64	2	2	2	2	2	32.3	0	3
38897	78	1	3	1	2	2	25487.70145	9.8	4.4	62	258	0.18	1	2	2	1	1	29.66	0	2
32345	24	2	3	4	2	2	26639.71255	9.1	3.4	59	164	0.17	1	3	2	2	2	25.1	0	1
31258	20	1	2	1	2	2	24314.1758	9.6	3.7	47	146	0.01	2	3	2	2	2	23.38	0	1
40871	79	2	3	2	2	2	26795.16561	9.4	3.5	64	188	0.34	2	3	2	2	1	20.59	0	0
39343	60	2	3	3	2	2	17773.12951	9	3.4	49	165	3.33	1	1	2	2	2	18.76	0	2
37604	73	2	3	1	1	2	28399.83047	9.4	4	52	236	1.16	2	3	2	2	1	45.18	0	2
24177	27	1	1	2	1	2	14674.01331	9.6	2.7	58	187	0.15	1	2	2	2	2	40.87	0	2
21534	31	1	1	3	1	2	12923.21396	9.1	4.1	36	212	0.17	1	1	2	2	2	35.53	0	1
23434	21	1	4	1	2	2	11728.96484	9.7	2.7	62	204	0.05	2	3	2	2	2	30.69	0	0
29367	85	1	3	3	1	2	5427.641315	9	2.9	35	153	0.18	1	3	2	2	2	30.15	0	0
27230	25	1	1	1	1	2	15662.39683	9.6	4.2	48	204	0.07	1	2	2	2	2	28.87	0	1
22308	41	2	1	3	1	2	9003.863675	9.5	3.4	46	250	0.6	2	3	2	2	2	28.47	0	0
22867	72	2	3	1	1	2	25755.20397	9.4	3.2	83	222	0.59	2	3	2	3	2	28.33	0	2
26064	30	2	1	3	1	2	11579.72348	9.4	4.2	54	187	0.66	1	3	2	2	2	27.93	0	1
25692	76	2	3	1	2	2	3281.548465	9.3	4.2	65	259	0.11	2	3	2	1	1	27.8	0	2
23136	72	2	3	2	2	2	24197.18659	9.4	3.6	51	185	0.39	1	1	2	2	1	24.73	0	3
24783	21	2	1	1	1	2	15509.42713	9.3	3.9	54	133	0.26	1	3	2	2	2	24.71	0	1
31781	58	2	4	3	1	2	13896.91386	9.7	3.5	52	186	1.34	1	1	2	1	1	47.52	0	2
27468	28	1	3	3	2	2	22445.92981	9.8	4	40	173	0.52	1	1	2	2	2	35.63	0	1
28144	78	2	3	2	2	2	21364.93244	9.3	4	90	257	0.26	1	3	2	2	2	29.48	0	0
28995	56	1	3	3	2	2	48710.58993	9.8	2.8	52	270	0.47	1	2	2	2	2	28.87	0	2
28804	80	2	3	3	1	2	11859.06763	9.9	3.8	64	162	0.07	1	3	1	2	2	28.44	0	0
32922	31	2	3	4	1	2	4725.664117	9.3	3.7	51	188	0.39	1	1	2	2	2	28.11	0	2
24878	41	2	2	3	2	2	21128.42224	9.3	3.2	50	193	0.08	2	1	2	2	2	25.67	0	2
39727	72	1	3	1	1	2	8119.327005	9.5	4.4	39	219	0.94	1	2	2	2	2	25.57	0	2
30010	27	2	3	3	2	2	37217.47696	9.6	4	66	182	0.02	2	3	2	2	2	22.02	0	1
33894	63	2	3	3	2	2	23480.13788	10	3.1	61	207	0.12	1	2	2	2	1	34.35	0	1
28932	31	2	1	1	1	2	1289.032595	9.2	4.5	78	223	0.84	1	3	2	2	2	30.4	0	2
25175	70	2	4	1	2	2	8992.059545	9.4	3.8	63	208	0.19	2	2	2	2	2	26.33	0	2
31827	46	2	4	1	2	2	16528.01071	8.8	4.3	67	149	0.17	1	1	2	1	1	25.97	0	2
30448	21	1	5	2	2	2	37101.01018	9.8	3.1	50	155	0.23	2	1	2	2	2	24.46	0	3
31702	22	1	5	3	2	2	39957.52169	9.1	2.7	47	156	0.01	1	3	1	2	2	23.75	0	1
37533	42	1	3	1	1	2	17773.16721	10	4	43	193	0.06	1	1	2	2	2	21.78	0	3
32663	40	2	3	1	1	2	18582.79303	9.2	3.7	48	161	0.96	2	1	2	2	1	44.93	0	3
27187	31	1	5	1	1	2	38265.98361	9.5	3.4	58	194	0.06	1	3	2	2	2	25.85	0	1
29710	30	2	5	1	1	2	36900.98199	8.9	3.4	48	155	0.09	2	3	2	2	1	24.07	0	1
30895	22	2	1	3	2	2	22056.9935	9.8	4.5	56	172	0.09	1	3	2	2	2	23.13	0	0
31508	73	1	3	1	1	2	7311.01413	9	3.8	50	229	2.86	1	1	2	2	2	18.2	0	3
40700	51	2	4	1	1	2	16528.01071	9.3	3.5	66	271	0.82	1	3	2	2	2	45.9	0	2
37556	58	1	4	3	1	2	16190.16212	9.7	3.9	43	194	0.26	2	2	1	2	1	33.02	0	2
33383	67	1	2	1	1	2	15248.13441	9.2	3.8	71	277	0.33	1	1	2	2	2	19.89	0	2
32960	42	2	4	1	1	2	11955.36973	9.7	3.7	43	277	0.63	2	3	2	2	1	45.27	0	1
27153	61	1	3	3	2	2	10738.04062	9.5	3.9	40	299	0.23	1	1	2	2	1	38.62	0	3
29133	44	1	4	3	1	2	11210.10458	9.1	3	45	209	0.45	1	2	1	2	1	37.66	0	1
32605	39	1	4	1	1	2	11507.62122	9.2	3.5	27	185	0.89	1	3	2	2	2	36.95	0	0
31503	47	1	3	3	1	2	50636.45165	9.1	2.4	31	184	0.13	1	3	2	2	2	30.41	0	0
33060	28	1	1	2	1	2	8348.62265	9.4	3.2	54	178	0.04	1	1	2	2	2	28.83	0	0
24568	33	2	1	2	1	2	14308.24729	9.3	3.8	58	233	0.13	1	3	2	2	2	27.51	0	1
27961	81	2	3	1	2	2	9749.73093	9.7	3.7	50	174	0.39	2	2	2	2	1	26.85	0	2
24897	42	2	4	3	1	2	12363.1956	9.4	4.6	53	252	0.12	1	2	2	2	2	26.5	0	1
31669	25	2	1	2	1	2	6818.797915	9.2	3.8	63	155	0.23	1	1	2	2	2	24.85	0	2
23775	23	2	3	3	1	2	4294.310361	8.9	4.4	89	234	0.2	1	2	2	2	2	23.48	0	1
39230	47	2	3	2	1	2	53413.7441	10	3.3	58	216	0.26	2	3	2	2	1	22.35	0	0
40606	57	1	4	1	1	2	9701.977915	9.8	3.7	46	201	0.74	1	1	2	2	2	22.08	0	2
30488	32	1	1	3	1	2	15968.30368	9.5	3.8	57	150	0.34	1	3	2	2	2	21.19	0	1
33841	21	2	4	1	2	2	11012.53731	9.6	4.2	60	234	0.87	2	3	2	2	2	76.07	0	0
26738	70	2	3	1	2	2	20292.65806	10.1	4.2	52	199	0.08	2	3	2	2	2	32.78	0	1
24169	67	2	3	2	2	2	20943.60827	9.8	4	44	128	0.24	1	2	2	1	1	31.08	0	2
33046	30	2	3	3	1	2	47918.85393	9.6	4.3	61	169	0.28	1	3	2	2	2	29.94	0	1
40203	51	2	2	3	2	2	27543.67528	9.2	4.1	59	276	1.54	2	3	2	2	2	29.73	0	2
39780	24	2	3	2	1	2	41198.66122	9.5	4.2	39	206	0.12	2	1	2	2	2	29.59	0	0
39189	35	1	3	2	1	2	46228.979	9.7	5.3	34	177	0.1	1	1	2	2	2	27.83	0	0
26092	60	1	3	2	2	2	25432.22164	9.4	3.4	41	154	0.13	1	2	2	2	1	27.08	0	2
25851	85	1	4	2	2	2	5276.716875	9.4	2.9	77	175	0.23	1	2	2	2	2	26.62	0	0
40025	61	1	1	1	1	2	3251.361327	8.7	3.5	60	220	0.06	1	3	2	2	1	26.43	0	0
39861	63	1	4	3	1	2	4857.061571	8.6	3.9	66	166	0.35	2	2	1	1	1	26.34	0	1
21455	84	1	3	1	2	2	7804.317595	9.9	4.5	54	187	0.31	2	1	2	2	2	26.14	0	2
26501	77	1	1	1	2	2	1104.609516	9.1	2.9	38	149	0.31	1	3	2	1	1	26.11	0	1
24751	76	2	3	3	2	2	24954.06306	9.8	3.4	92	215	0.85	2	3	2	2	1	25.66	0	2
31739	27	1	3	3	1	2	44784.66828	9.3	4.1	28	172	0.09	1	1	2	2	2	25.41	0	1
22639	31	1	1	1	1	2	13154.97147	9.4	3.9	31	162	0.12	1	3	2	2	2	24.87	0	1
24392	25	2	3	4	2	2	29732.76566	9.7	4	69	178	0.35	1	1	2	2	2	19.94	0	1
25440	64	1	1	2	1	2	1650.053151	9.9	4.4	41	148	0.36	1	1	2	1	1	28.31	0	3
39432	49	1	3	3	2	2	42586.94145	9.4	2	50	196	17.5	1	3	2	2	2	27.39	0	0
29533	56	2	1	2	1	2	11102.48475	9.9	4.1	82	248	0.06	2	3	2	2	2	23.26	0	0
30866	65	2	1	1	1	2	1957.999188	9.6	4.4	61	236	0.17	1	3	2	2	2	20.98	0	2
27771	20	2	1	3	2	2	18589.34931	10.2	3.6	60	152	0.03	2	3	2	2	2	20.79	0	0
37436	77	1	3	1	1	2	9455.19087	9.1	3.5	23	136	0.25	1	3	2	1	1	43.79	0	2
33200	50	2	4	1	2	2	13198.99039	9.3	3.7	52	196	0.75	2	1	2	2	1	41.35	0	0
22516	40	2	1	1	1	2	9949.068675	9.1	3.2	79	176	7.89	2	3	2	2	2	38.17	0	1
40103	22	2	1	1	1	2	1055.980471	9.2	3.7	83	236	1.17	1	3	2	2	2	37.17	0	0
37879	41	1	3	1	1	2	16561.26442	9.3	3.4	32	210	1.31	1	1	2	2	1	35.7	0	0
32991	64	2	3	3	1	2	33091.3143	9.8	4.7	50	281	1.59	2	2	2	2	2	33.52	0	3
31964	77	1	3	4	1	2	20618.20118	9.3	4	45	275	0.06	2	2	2	1	2	31.32	0	2
39339	45	2	1	1	2	2	7013.438605	9.4	3.3	50	174	0.1	2	2	2	2	2	29.66	0	2
27104	41	1	1	4	1	2	9409.509905	9.7	3	46	215	0.03	1	1	2	2	1	27.37	0	0
25731	36	1	3	3	1	2	19371.85694	9.4	4.7	37	255	0.66	1	1	2	2	2	26.4	0	0
32389	28	1	3	3	2	2	40039.43588	9.4	3.6	62	197	0.09	1	1	2	2	2	24.62	0	2
32630	60	1	5	4	1	2	31560.0033	9.1	3.1	40	236	0.12	1	2	2	2	2	23.7	0	2
30322	80	2	3	3	1	2	12060.70075	9.5	3.6	85	181	0.15	2	3	2	2	1	23.16	0	0
37665	76	2	3	4	1	2	26787.43931	9.3	4.2	59	189	0.05	1	2	2	2	2	22.98	0	1
25805	82	2	3	1	2	2	7788.98756	9.5	4.3	62	172	0.17	1	2	2	2	2	21.79	0	2
29430	29	2	1	1	2	2	1786.697709	8.9	4.5	75	173	2.93	1	1	2	2	2	42.79	0	2
29866	39	2	4	3	2	2	19667.99502	9	3.8	52	191	1.8	2	3	2	2	2	41.35	0	3
23926	31	2	4	4	2	2	17499.26496	9.1	3.8	74	198	1.33	1	3	2	2	1	36.73	0	0
34068	20	1	4	2	1	2	12484.00984	9.3	3.6	50	168	0.06	1	1	2	2	2	31.67	0	0
32067	22	2	3	2	1	2	3257.802122	9.6	3.4	57	232	0.07	1	1	2	2	2	26.58	0	1
37460	79	2	1	2	2	2	3390.710898	9.3	3.7	60	203	0.89	1	1	2	2	1	25.32	0	2
27425	24	2	3	2	1	2	3899.746242	9.5	4.4	70	231	1.43	1	2	2	2	2	24.14	0	0
26430	82	1	3	4	1	2	4524.885801	9.9	3.9	53	156	0.82	1	2	2	1	1	23.42	0	2
39181	81	2	3	2	2	2	18413.73812	9.3	4.1	55	169	0.18	1	2	2	2	1	21.47	0	2
31668	85	2	3	3	2	2	15023.17	9.4	3.7	69	162	0.17	2	3	2	2	2	21.13	0	1
26067	40	1	4	3	2	2	12095.96959	9.5	3.6	42	268	0.32	1	3	2	2	2	52.49	0	0
33028	27	1	1	2	1	2	13372.04709	9.4	4.3	28	208	1.67	1	3	2	2	2	31.87	0	1
32409	24	2	1	1	1	2	10921.71615	9.4	3.6	50	185	0.14	1	3	2	2	2	27.58	0	1
24762	32	1	1	2	1	2	14748.82505	9.5	3.6	56	278	0.04	1	2	2	2	2	27.34	0	2
24671	72	2	4	3	2	2	8741.53978	9.5	3.2	87	265	0.05	2	3	2	2	1	26.68	0	0
22635	33	2	1	1	1	2	12828.8837	9.6	4.2	73	200	0.21	1	3	2	2	2	26.15	0	1
38651	75	1	1	1	2	2	2216.837268	9.1	3.5	57	176	0.39	1	2	2	2	2	21.42	0	2
39833	37	2	2	1	1	2	17272.14093	9	3.8	62	182	0.88	1	3	2	2	2	38.35	0	0
39502	60	1	4	2	1	2	6082.098955	9.5	3.6	45	240	0.75	2	3	2	2	1	34.3	0	1
33691	58	2	4	2	1	2	15857.52554	9.4	4	90	299	0.44	2	3	2	1	1	33.79	0	1
33700	29	1	2	4	1	2	33801.48422	9.4	3	47	202	0.19	1	3	2	2	2	32.93	0	0
32963	32	1	1	1	1	2	12000.91849	9.1	2.8	35	162	0.09	1	2	2	2	2	29.19	0	1
32870	25	2	1	2	1	2	6907.60006	8.8	4.4	76	317	1.28	1	2	2	2	2	25.62	0	1
39293	42	1	4	3	1	2	16190.16212	9.8	3.1	57	167	0.17	2	3	2	2	2	25.57	0	1
38532	21	1	4	3	2	2	15628.1917	9.3	3.7	71	178	0.17	2	3	2	2	2	25.17	0	0
31795	60	2	1	1	1	2	2664.335731	8.9	3	48	205	0.08	2	3	2	2	1	24.7	0	2
22950	42	1	4	1	2	2	11820.16485	9.8	4.3	66	350	0.4	1	3	2	2	1	24.08	0	1
40707	22	2	2	1	1	2	2798.350715	9.1	4.4	79	159	0.19	1	3	2	2	2	23.86	0	1
40124	80	2	4	1	2	2	9243.818615	9.9	4.8	70	160	0.28	1	1	2	1	1	22.8	0	2
32303	30	1	4	1	1	2	10954.42079	9.4	3.7	82	186	0.08	1	1	2	2	2	20.66	0	2
38464	37	2	4	3	1	2	17668.61869	9	3.9	46	128	1.48	1	1	2	2	1	54.78	0	0
27354	48	2	3	2	2	2	28691.43189	8.7	3.1	48	205	0.53	2	1	2	2	2	37.22	0	0
39783	68	1	4	4	1	2	6082.098955	9.6	3.1	42	163	1.26	1	2	2	2	1	33.17	0	2
26529	50	1	3	2	2	2	40464.47081	9.1	3.6	28	151	2.39	1	1	2	2	2	33.12	0	2
33938	67	2	4	4	1	2	9486.996395	9.9	3.4	48	166	0.44	2	3	2	2	1	28.54	0	1
31154	62	1	4	2	1	2	4631.910288	10.2	4.3	54	190	0.01	1	1	2	2	1	26.98	0	1
30340	50	1	3	1	2	2	20578.02513	9.3	3.2	49	181	0.15	1	1	2	2	2	26.04	0	1
33941	81	2	1	2	1	2	3552.447642	9.5	4.8	41	311	0.78	1	2	2	1	1	25.04	0	2
40718	82	1	1	1	1	2	3251.361327	9.5	3.7	80	249	0.07	1	2	2	2	2	23.96	0	2
33712	23	2	1	3	2	2	8770.269655	8.9	4.5	60	156	0.06	2	3	2	2	2	22.75	0	1
24795	80	2	3	2	2	2	8733.03881	9.5	4.1	51	257	0.17	1	2	2	2	1	22.57	0	2
31533	20	2	1	3	2	2	8770.269655	9.5	4.6	73	147	0.01	2	3	2	2	2	20.59	0	0
38594	28	1	4	3	2	2	14493.20132	9.5	3.4	39	132	0.98	1	2	2	2	2	20.58	0	0
24886	68	1	1	1	1	2	2173.165001	9.6	3.5	43	179	0.33	1	3	2	2	1	30.7	0	2
39177	61	2	3	4	2	2	23480.13788	9.3	4.1	60	243	0.14	1	2	2	2	2	28.83	0	2
30518	65	2	1	1	1	2	2363.843469	9.6	4.1	67	215	1.32	2	3	2	2	1	27.9	0	2
39700	27	2	3	3	1	2	3798.56929	9.6	4.2	82	306	0.57	1	1	2	2	2	26.7	0	2
38412	26	2	3	4	2	2	26676.37762	9.6	3.5	47	258	0.08	1	3	2	2	2	23.68	0	0
39272	20	1	3	2	2	2	42969.39961	9.9	4	53	186	0.01	1	1	2	2	2	21.34	0	1
31487	37	2	4	3	2	2	18582.78737	9.2	4.1	42	147	0.89	2	3	2	2	2	20.05	0	2
32674	26	2	5	4	2	2	34267.17706	9.2	4	71	176	0.01	1	3	2	2	2	19.82	0	1
40137	32	2	1	1	1	2	13497.37971	9.1	3	76	210	1.06	1	3	2	1	2	32.97	0	0
29006	27	2	1	1	1	2	1710.335744	9.1	5.1	50	276	0.92	1	3	2	2	2	30.98	0	1
32086	40	1	1	1	1	2	11039.64478	10	3.7	37	136	0.05	1	1	2	2	2	24.23	0	1
24290	40	2	1	1	1	2	9657.97815	9.4	3.1	60	233	0.23	2	3	2	2	2	23.53	0	2
26370	40	1	1	1	1	2	9409.509905	9.7	3.7	57	190	0.07	1	1	2	2	2	19.83	0	2
38270	54	2	3	4	2	2	53572.7932	9.1	3.9	50	219	0.11	1	3	2	2	2	37.54	0	2
40296	30	2	3	4	1	2	43132.52606	9.4	3.4	70	187	0.28	2	3	2	2	2	36.1	0	1
40298	52	1	3	2	2	2	15401.23718	9.5	4.2	46	241	3.49	1	2	1	2	1	27.93	0	1
23420	29	2	1	1	1	2	1164.811221	9.2	4.1	61	183	0.92	2	3	2	2	2	26.1	0	1
40646	51	1	3	3	1	2	40348.10627	9.2	3.1	38	224	0.06	1	2	2	2	2	25.79	0	0
23007	32	1	5	1	1	2	26986.18944	10.5	3.6	76	212	0.1	1	2	2	2	2	17.97	0	1
24916	24	2	4	3	1	2	16299.34278	9.1	3.7	38	155	0.97	1	3	1	2	1	40.31	0	0
23252	47	2	3	4	1	2	67010.65935	9.4	3.1	41	268	0.36	1	1	2	1	1	38.75	0	3
33675	56	2	3	3	2	2	28822.04758	9.4	4	44	225	1.72	1	3	2	1	1	38.29	0	1
22608	24	2	3	1	1	2	3332.575989	8.5	4	70	206	1.49	1	2	2	2	1	36.29	0	1
27957	72	2	3	3	1	2	20292.65806	9.6	3.6	59	263	2.27	2	3	2	2	1	33.98	0	0
24462	80	2	3	2	2	2	12060.70075	10.1	4.3	76	218	0.23	1	3	2	2	2	32.72	0	2
22107	66	1	4	3	1	2	5592.015175	9.7	4.3	46	199	0.25	2	2	2	2	1	31.67	0	0
27036	43	1	1	4	2	2	6902.945585	9.4	4.3	50	162	0.3	1	3	2	2	2	30.33	0	2
26744	80	2	1	1	1	2	1786.071289	9.1	4.8	57	323	0.24	2	3	1	1	1	29.9	0	1
22790	46	2	4	1	1	2	12794.04155	9	4.1	66	212	0.13	1	3	2	2	2	29.14	0	2
26005	70	1	3	4	1	2	15222.01392	10.2	4.5	47	178	0.11	1	2	2	2	1	28.85	0	2
22343	65	2	4	3	1	2	6109.378	9.3	3.4	37	184	0.5	2	1	2	2	1	28.69	0	1
24444	35	1	1	2	1	2	14475.06663	9.3	3.4	30	193	0.12	2	2	2	2	2	28.48	0	2
29567	67	2	3	2	1	2	21985.54269	10	5	66	214	0.19	2	3	2	2	2	28.03	0	1
22775	56	2	5	4	2	2	36209.49211	9.3	4	67	207	0.65	2	3	2	2	2	27.89	0	0
23661	79	1	3	2	1	2	14231.52219	8.8	2.8	59	155	0.16	2	3	2	2	1	27.88	0	1
25791	71	1	1	1	1	2	2022.169312	9	4.9	58	164	0.28	1	2	2	1	1	26.66	0	1
23574	34	2	3	3	1	2	34499.84653	9.3	4.5	66	175	0.16	1	3	2	2	2	25.77	0	0
33300	48	2	1	1	1	2	9517.761365	9.2	3.2	63	127	0.14	2	2	2	2	2	24.48	0	1
25123	65	2	3	1	2	2	16881.93992	9.7	2.9	59	194	0.63	2	2	1	2	1	24.33	0	2
28665	27	2	5	4	1	2	3240.164732	9.3	3.8	76	191	0.27	2	3	2	2	2	23.39	0	1
22183	72	2	3	3	2	2	30281.29366	9.9	3.8	82	321	0.11	2	3	2	2	2	22.7	0	2
23569	41	2	3	3	2	2	45429.50907	9.4	4.1	88	176	0.02	1	2	2	2	2	20.41	0	2
26700	69	2	3	2	2	2	27903.79332	9.6	4.1	65	167	1.01	2	3	2	3	1	48.43	0	1
24171	25	1	4	2	2	2	12698.75206	9.4	3.3	39	217	0.31	1	3	2	2	2	41.72	0	0
23426	62	2	1	1	2	2	1335.890806	9.6	3.9	37	209	1.08	1	3	2	2	2	37.34	0	1
27726	42	2	3	1	1	2	52609.0141	9.5	4.3	41	260	0.57	1	1	2	2	2	33.33	0	2
40465	26	2	2	2	1	2	2831.28609	8.8	4.1	95	271	0.22	1	3	2	2	2	33.08	0	1
30525	66	1	3	1	1	2	12949.19801	9.5	3.3	35	221	0.49	1	2	2	2	1	29	0	1
27881	85	2	3	3	2	2	10289.47539	9.1	4.2	43	204	0.38	1	2	2	2	1	28.69	0	2
25480	21	1	5	3	2	2	15638.91153	9.8	3.3	54	190	0.05	2	3	2	2	1	27.53	0	1
24498	61	1	1	1	1	2	1650.053151	9.4	3.7	34	231	0.19	1	1	2	2	2	26.41	0	2
24064	85	2	3	3	2	2	8176.48594	9.4	4.3	51	262	0.09	1	3	2	2	2	25.8	0	0
25350	73	2	3	1	2	2	19871.95152	9.7	4	99	230	0.07	1	3	2	2	2	23.98	0	2
26632	82	1	3	3	2	2	7434.45694	9.3	3.6	80	145	0.26	1	1	2	2	2	22.59	0	1
21091	25	2	3	4	1	2	32764.60223	9	3.4	75	177	0.59	1	3	2	2	2	22.09	0	2
30929	57	2	5	1	2	2	42966.27751	9.5	4	84	302	0.03	2	3	2	1	1	21.12	0	2
27935	21	2	1	3	2	2	12220.63795	9.1	4.2	69	179	0.43	1	3	2	2	2	21.04	0	1
29374	35	1	4	2	1	2	15174.60944	10.1	3.5	57	239	0.04	1	1	2	2	2	20.28	0	2
24478	60	2	3	3	2	2	14026.62197	11.3	2.9	53	189	0.31	2	1	2	2	2	20.02	0	3
33161	33	1	4	2	1	2	12234.71192	9.2	2.6	40	198	1.43	2	1	2	2	1	46.92	0	1
38898	29	2	4	3	1	2	13214.66099	9.3	4.1	50	154	0.19	2	3	2	2	2	32.64	0	0
33606	31	2	4	2	1	2	13844.64915	9.6	4.2	40	149	1.45	2	3	1	2	1	32.31	0	0
25302	28	1	1	2	1	2	15662.39683	9.8	3.1	28	160	0.04	1	3	2	2	2	28.07	0	1
31325	27	1	3	1	1	2	40039.43588	9.6	3.7	31	177	0.85	1	3	2	2	2	42.65	0	0
32268	65	1	3	2	2	2	17164.3671	10.3	6.1	40	247	0.26	1	1	2	2	2	37.1	0	3
33116	27	2	1	1	1	2	1320.448228	8.7	3.6	83	283	0.2	2	2	2	2	2	28.37	0	0
30604	25	2	3	2	1	2	4294.310361	9.8	5.3	62	273	0.85	2	3	2	2	1	27.4	0	2
33658	41	2	3	4	1	2	15486.1106	9.3	3.8	90	187	0.02	1	2	2	2	2	26.07	0	2
40858	49	1	1	1	1	2	10128.43925	9.2	4	49	146	0.2	2	2	2	1	2	24.77	0	1
30792	45	1	4	3	1	2	10357.06362	9.2	3.9	47	132	0.02	1	1	2	2	2	20.34	0	1
38800	52	1	1	2	2	2	12184.10556	9.4	3.6	66	168	0.05	1	3	2	2	2	19.55	0	1
30917	20	1	4	1	2	2	10277.15236	9.9	3.5	56	154	0.05	1	3	2	2	2	17.84	0	0
21257	67	2	4	1	1	2	6429.91488	9.6	3.6	56	259	0.8	2	3	2	2	2	37.03	0	1
28173	22	1	3	3	2	2	36702.11123	9.7	5.1	29	168	0.19	1	1	2	2	2	34.59	0	0
23064	61	1	1	2	1	2	2583.277432	9.3	3.2	37	219	1.92	1	2	2	2	1	33.65	0	2
24759	68	2	3	3	1	2	26215.80067	9.6	4.7	33	206	0.27	2	1	2	1	1	32.21	0	2
22897	61	1	3	3	2	2	25432.22164	9.3	3.5	42	174	1.29	1	1	1	1	1	30.46	0	2
33426	43	1	3	3	1	2	16662.37429	9.5	3.7	32	283	0.61	2	1	2	2	2	29.25	0	3
23859	47	1	4	2	1	2	11634.97245	9.7	3.1	57	192	0.04	1	1	2	2	2	24.41	0	0
33797	45	2	1	3	2	2	11978.87586	9.3	3.9	58	178	0.33	1	1	2	2	2	23.78	0	2
29621	73	1	4	3	1	2	5290.395155	10.3	3.9	67	166	0.14	1	3	2	2	1	23.06	0	1
25199	37	1	4	1	2	2	12583.449	9.7	3.5	57	179	0.43	1	1	2	2	2	22.67	0	1
21782	68	2	1	1	1	2	2043.592802	9.7	4.4	56	267	0.4	1	3	2	2	1	22.49	0	2
40485	69	2	1	2	2	2	5334.35639	9.8	3.3	67	237	0.41	1	1	2	2	2	22.06	0	3
23264	76	1	3	1	1	2	16969.82214	9.6	3.3	71	203	0.16	1	1	2	2	2	20.78	0	3
22893	85	1	3	1	1	2	10575.80274	10	3.5	37	205	0.8	2	2	2	1	2	20.11	0	0
23709	26	2	3	3	1	2	4294.310361	9.3	3.8	81	217	0.23	2	3	2	2	2	18.98	0	0
26154	25	2	3	4	2	2	37217.47696	8.9	4.4	66	142	4.68	1	1	2	2	2	18.91	0	1
33187	41	1	4	3	1	2	16190.16212	9.6	3.1	44	170	0.8	2	3	2	1	1	41.98	0	1
32359	41	2	4	3	1	2	15857.52554	9.2	3.7	50	185	0.7	2	3	2	2	1	38.78	0	1
28586	69	1	1	1	1	2	2173.165001	9.6	3.5	46	137	0.06	1	2	2	2	2	36.13	0	3
28029	27	2	4	3	2	2	16299.34278	9.3	3.4	56	152	0.28	1	3	2	2	2	33.86	0	1
24254	73	1	3	2	2	2	15200.22617	9.7	3.5	38	150	0.07	2	3	2	1	1	33.4	0	1
22477	75	2	3	2	1	2	17485.90232	9.5	4.1	53	253	0.22	2	3	2	2	2	28.71	0	2
23644	60	2	1	3	1	2	2363.843469	9.8	3.2	53	196	0.28	2	3	2	2	1	28.13	0	2
37856	35	1	3	2	1	2	21919.46481	9.4	4.8	45	224	0.11	1	1	2	2	2	27.84	0	2
25503	69	2	3	4	1	2	32807.46527	9.7	4	75	215	0.35	1	3	2	2	2	26.24	0	2
31075	76	2	1	1	1	2	2144.978087	9.3	4.2	43	175	0.53	1	3	2	2	1	26	0	2
22349	85	1	3	1	1	2	3930.103501	9.8	3.7	57	197	0.27	1	2	2	2	2	25.29	0	2
30728	30	2	3	3	2	2	36322.83598	9.4	4.1	60	194	0.12	1	1	2	2	2	21.91	0	2
28899	32	1	3	3	1	2	37248.23171	9.9	3.8	41	123	0.09	1	1	2	2	2	21.91	0	2
38640	61	2	3	1	1	2	37294.42937	9.5	4.3	64	188	0.42	1	1	2	2	1	18.67	0	2
26672	74	2	4	2	2	2	8542.22065	9	3.7	97	179	0.47	1	2	2	1	1	33.3	0	2
39490	69	1	3	1	1	2	16189.86573	9.8	3.7	40	233	1.22	1	2	1	3	1	25.97	0	2
39702	35	1	4	2	2	2	15038.74957	9.6	3	56	207	0.06	2	3	1	2	1	25.5	0	1
38008	21	1	1	1	2	2	10624.69923	10.1	3.3	53	165	0.32	1	3	2	2	2	24.43	0	0
29214	85	1	4	1	1	2	5292.27583	10	3.3	94	206	0.23	2	2	2	1	1	17.44	0	2
25461	46	2	4	3	2	2	12831.76613	9.1	4	71	169	0.19	2	2	2	2	1	33.09	0	0
30954	34	2	3	1	1	2	3048.895255	9.6	3.9	66	115	1.35	2	1	2	2	2	29.4	0	0
29136	31	1	4	2	2	2	13814.41759	9.8	4.2	58	187	0.09	1	1	2	2	2	25.81	0	1
28253	85	2	3	1	2	2	8608.53562	9.6	3.8	43	147	0.12	2	3	2	2	1	25.75	0	2
38098	67	2	2	3	2	2	37926.25239	9.2	3.8	86	206	0.22	1	2	2	1	2	25.22	0	2
24271	63	2	1	1	2	2	1957.999188	9.5	3.5	54	189	0.14	1	3	2	2	1	25.13	0	2
27700	72	2	3	2	2	2	17485.90232	9.6	3.7	71	229	0.07	1	1	2	2	2	24.87	0	2
21999	85	2	3	3	2	2	9732.65288	9.6	4.1	46	213	0.28	2	2	1	2	1	23.49	0	0
39040	70	2	3	1	1	2	22542.63308	9.5	3.6	58	200	0.04	1	3	2	2	2	21.32	0	2
27924	24	2	3	4	2	2	26973.97029	9.8	3.8	60	147	0.04	1	3	2	2	2	21.27	0	1
29033	33	1	3	1	2	2	52812.0372	9.2	4.4	49	127	0.01	1	2	1	2	2	20.79	0	2
30234	73	2	3	2	2	2	24197.18659	9.8	4.2	78	239	0.08	2	3	2	2	2	19.65	0	0
39477	49	1	4	2	2	2	10480.4914	9.6	3.6	54	152	0.03	1	1	2	2	2	18.85	0	1
23028	22	2	5	4	2	2	35632.89164	9.3	4.1	57	168	0.02	1	3	2	2	2	16.53	0	0
26066	54	2	3	2	1	2	38116.30752	9.3	4.5	47	195	1.03	1	2	2	2	1	40.79	0	0
22064	26	2	4	2	2	2	15820.29846	9.5	3.8	44	211	0.22	2	3	2	2	2	39.52	0	1
34023	24	1	1	2	1	2	13372.04709	9.6	3.8	49	131	0.28	1	2	2	2	2	33.54	0	0
32113	62	2	1	1	1	2	3547.487624	9	4	56	271	0.19	1	3	2	2	2	32.89	0	2
32163	47	2	1	1	2	2	11022.25331	9.8	3.7	75	210	0.18	1	3	2	2	1	32.26	0	2
31223	61	1	1	1	1	2	2164.547796	9	3.5	40	237	0.72	1	3	2	2	1	30.22	0	2
33952	21	1	1	1	2	2	13372.04709	9.8	3.8	58	202	0.19	1	3	2	2	2	26.57	0	1
23386	53	1	2	1	2	2	12524.09968	9.6	3.2	72	238	0.11	1	2	2	2	2	23.92	0	3
40118	80	1	1	1	1	2	6199.833265	10.3	3.8	52	130	0.23	1	1	2	2	2	23.9	0	0
31228	34	1	1	1	1	2	13716.80544	9.5	2.9	64	194	1.38	1	2	2	2	2	22.92	0	1
39806	23	2	1	2	2	2	10921.71615	10	4.2	93	178	0.03	1	2	2	2	2	20.31	0	1
37805	22	2	4	2	2	2	11381.2837	9.7	3.8	51	265	0.43	2	3	2	2	2	34.28	0	0
39193	83	2	4	1	2	2	9741.600505	9.8	4.2	49	261	0.18	2	2	2	2	1	29.26	0	0
30432	45	1	1	3	1	2	12834.62244	8.8	2.8	47	197	0.08	1	3	2	2	1	30.5	0	2
37540	70	2	4	1	2	2	11248.73964	10.7	3.2	44	216	0.63	1	2	2	2	2	30.36	0	0
25933	39	1	1	1	1	2	15742.2476	9.3	3.4	48	252	0.18	1	1	2	2	2	28.36	0	2
28651	28	1	1	2	2	2	20472.15852	10	2.6	45	156	0.1	1	1	2	2	2	23.49	0	2
22111	35	1	2	1	1	2	34130.71351	9.2	2.7	59	197	0.01	1	3	2	2	2	23.12	0	1
40694	26	2	5	1	1	2	29956.05889	9.2	3.9	46	163	0.1	2	3	2	2	2	21.9	0	2
33518	20	1	3	2	2	2	25777.69614	9.8	3.4	29	235	0.47	1	1	2	2	2	32.64	0	0
39828	26	2	4	3	2	2	3474.066083	9.1	4.5	94	254	0.66	2	3	2	2	2	31.38	0	0
37784	42	2	1	1	1	2	8757.681265	9.6	4.5	30	175	0.04	2	3	2	2	2	28.29	0	1
31741	75	1	4	3	1	2	5964.10484	9.4	4.8	36	160	0.57	1	2	2	2	1	27.5	0	1
39725	79	2	3	1	1	2	21714.08439	9.6	3.4	65	184	0.68	1	2	2	1	2	27.45	0	2
40108	46	1	3	2	1	2	18524.00557	9.6	3.8	39	275	0.56	1	1	2	2	2	27.22	0	2
32965	40	1	1	3	1	2	9680.82569	9.7	3.8	47	219	0.07	1	2	2	2	2	26.7	0	1
37901	77	1	3	1	1	2	16713.25711	9.6	3.4	59	148	1.12	1	2	2	1	1	25.74	0	2
38777	82	1	4	2	1	2	5687.63607	9.9	3.5	51	220	0.19	1	2	2	2	2	24.27	0	2
38677	22	2	3	2	1	2	33337.14857	9.4	4	52	140	0.02	1	1	2	2	2	22.19	0	2
22020	52	2	3	1	1	2	22501.45863	9.4	3.8	41	264	0.67	1	2	2	2	1	32.62	0	0
29368	34	1	3	2	2	2	39848.00492	9.4	3.1	43	195	0.12	1	3	2	2	2	28.23	0	1
23653	75	2	3	2	2	2	22847.99456	10.6	4.1	59	180	0.15	1	3	2	2	1	27.11	0	1
26123	71	2	3	2	1	2	13969.35738	10.5	5.1	95	210	0.18	1	2	2	2	2	25.01	0	1
39729	44	2	5	3	2	2	37846.73691	9.5	4.2	79	188	0.03	1	2	2	2	2	24.93	0	2
28642	77	1	3	3	2	2	16070.78636	9	3.1	69	231	0.15	1	2	2	2	2	24.67	0	2
26007	24	2	1	2	1	2	13351.04127	9.4	4.2	59	185	0.12	1	2	2	2	2	17.6	0	1
22914	54	2	1	3	1	2	9213.95451	9.7	4	36	206	0.39	2	2	2	2	2	26.69	0	0
28336	85	1	4	1	2	2	5099.02071	9.1	2.9	42	108	1.28	1	2	2	2	1	26.32	0	2
32552	26	2	4	2	1	2	15840.51216	9.7	3.4	58	190	0.36	2	3	2	2	2	37.48	0	0
31263	78	2	4	1	1	2	9686.533765	9.5	3.2	53	159	0.73	1	2	2	3	1	31.64	0	2
40807	76	1	3	4	1	2	20352.2318	9.1	3.6	38	162	0.1	1	3	2	2	2	30.27	0	2
33420	74	2	3	4	1	2	26441.88838	9.6	3.9	60	174	0.74	2	3	2	3	2	28.73	0	2
37593	73	1	4	2	1	2	5964.10484	9.4	4	47	132	0.18	1	2	2	2	1	27.81	0	2
31625	63	1	1	1	1	2	2164.547796	9.3	2.2	39	321	0.34	1	1	2	2	2	27.18	0	1
27411	85	2	3	3	2	2	9749.73093	9.9	3.3	79	243	0.18	2	2	2	2	2	22.9	0	2
37771	36	2	3	3	1	2	4445.467585	9.1	3.9	53	213	1.46	1	1	2	2	2	45.36	0	2
31967	63	2	4	1	2	2	6829.627695	8.9	3.3	85	289	0.79	2	2	2	2	2	33.98	0	2
25277	22	2	3	2	1	2	39613.8496	9.3	4	64	194	0.23	2	3	2	2	2	26.94	0	0
30732	85	2	3	2	2	2	12060.70075	9.5	3.7	47	156	0.09	1	3	2	2	1	24.52	0	2
32503	29	2	2	1	2	2	3220.453079	9	3.8	80	232	0.24	1	3	2	2	2	23.6	0	2
22251	24	1	3	2	1	2	39065.30031	9.5	3.5	41	199	0.16	1	3	2	2	2	23.07	0	1
22358	21	1	3	2	2	2	45401.57913	9.7	4	41	178	0.41	1	1	2	2	2	54.38	0	2
29624	51	2	3	2	1	2	18695.68638	9.5	4.2	45	176	0.19	1	1	2	2	1	40.07	0	2
25578	41	2	4	1	2	2	12363.1956	9.2	3.6	45	207	0.96	2	3	2	2	1	39.18	0	1
30039	34	2	4	1	2	2	15719.57951	9.1	4.3	32	148	0.36	2	1	2	2	2	33.07	0	2
21061	71	1	3	1	1	2	14231.52219	9.6	3.5	47	190	0.38	2	3	2	2	2	29.75	0	0
26784	53	2	3	3	2	2	50516.9545	9.7	3.3	60	178	0.35	2	3	2	2	2	27.24	0	2
23705	70	2	3	2	1	2	20292.65806	10	4.7	52	199	1.11	1	3	2	3	1	26.93	0	2
21465	41	1	4	3	1	2	12797.49276	9.6	3.5	62	164	0.02	2	2	2	2	2	24.68	0	0
25239	46	1	3	2	1	2	60845.8403	9.9	3.6	95	174	0.05	1	3	2	2	1	23.7	0	0
27738	35	2	4	3	2	2	17948.30215	9.5	3.4	58	204	0.3	1	3	2	2	2	32.2	0	0
24742	83	2	3	1	2	2	15326.0614	9.7	4.4	42	189	0.2	2	3	2	2	1	31.32	0	2
33447	28	2	1	2	1	2	1722.268349	9.2	4.9	94	248	0.64	1	3	2	2	2	29.64	0	1
40859	40	1	1	2	1	2	7606.95045	9.8	3.4	35	210	0.16	1	1	2	2	2	29.59	0	2
27190	84	2	3	1	2	2	15326.0614	9.9	3.5	53	217	0.17	2	3	2	2	1	27.57	0	2
23275	50	1	3	2	1	2	18007.18798	10.1	4	70	176	0.28	1	1	2	2	1	22.21	0	2
33270	36	1	3	1	2	2	35663.25128	9.4	3	76	195	0.18	1	1	2	2	2	21.49	0	0
27950	47	2	3	4	1	2	47830.02746	9.4	3.9	114	244	0.01	1	3	2	2	2	20.36	0	1
38158	34	1	1	3	2	2	17081.6932	9.5	3.9	29	221	0.61	1	3	2	2	1	44.48	0	2
31615	47	2	1	3	2	2	9046.71431	9.4	4.4	44	188	5.12	1	2	2	1	1	36.26	0	2
21658	45	1	4	2	1	2	11634.97245	9.4	2.9	52	195	0.14	2	3	2	2	2	31.54	0	2
30828	38	2	3	3	2	2	41137.99293	9.1	3.6	45	138	0.41	2	1	2	2	2	30.76	0	3
21621	48	2	3	2	2	2	25062.60002	9.5	3.9	89	190	1.78	1	1	2	2	2	28	0	3
32768	28	2	3	2	2	2	35333.58896	9.6	3.6	48	196	0.09	2	3	2	2	2	26.24	0	2
27091	50	2	4	3	1	2	13762.88949	9.5	3.4	104	221	0.26	1	1	2	1	1	26.64	0	0
24911	74	1	3	2	1	2	16070.78636	9.7	4	40	199	0.11	1	2	2	2	2	26.45	0	2
30740	44	1	1	1	1	2	8455.187135	9.2	3.5	30	199	0.41	1	2	2	2	2	32.37	0	2
30597	65	1	4	1	1	2	5981.210705	9.8	4.3	49	154	0.27	1	1	2	2	1	30.2	0	1
31442	67	1	1	3	1	2	7811.59215	9.3	3.2	31	269	0.62	1	2	2	2	2	29.37	0	1
30819	25	2	3	2	2	2	37217.47696	9.7	3.6	62	175	0.01	1	1	2	2	2	23.81	0	0
32931	38	1	1	1	1	2	14199.72036	9.1	2.7	28	141	1.06	1	1	2	2	2	40.8	0	2
22930	70	2	1	2	1	2	1951.282052	9.9	3	39	191	0.33	1	2	2	1	1	38.39	0	2
27464	27	2	1	1	1	2	1587.771856	9.6	4.3	65	320	1.15	2	3	2	2	2	37.38	0	1
37646	66	1	4	2	2	2	5174.83498	8.9	3.6	44	234	3.66	2	3	2	2	1	28.21	0	1
38978	76	2	1	1	2	2	3971.833406	9.1	2.8	41	167	0.11	2	3	2	2	1	28.08	0	2
25561	68	1	1	1	1	2	2251.57482	9.3	3.3	33	190	0.26	1	2	2	1	1	25.59	0	2
31386	45	2	3	1	1	2	20371.10874	9.9	3.6	59	226	0.61	1	1	2	2	1	25.01	0	2
32838	22	1	1	2	1	2	7829.11789	9.7	4.4	54	157	0.04	1	1	2	2	2	22.82	0	1
32490	22	2	1	1	1	2	6949.467005	9.4	3.6	60	176	0.08	2	3	2	2	2	21.83	0	1
26699	80	1	3	2	1	2	8335.537895	9.7	3.5	48	149	0.29	2	3	2	2	1	32.95	0	1
26889	81	1	3	4	1	2	9305.95334	9.2	2.8	54	171	0.48	1	2	2	2	2	32.58	0	2
22325	72	2	1	2	1	2	2144.978087	9.6	4.1	65	175	0.2	1	3	2	2	1	30.76	0	2
38578	46	2	3	4	1	2	55191.64505	9.2	3.6	61	204	0.29	2	3	2	2	2	30.52	0	0
31858	37	1	4	2	1	2	14127.56444	10.1	4.3	53	197	0.63	1	3	2	1	2	30.32	0	0
25448	66	1	3	3	1	2	15224.82477	9.9	3.1	46	234	0.28	2	3	2	2	2	29.78	0	2
31610	85	1	3	3	1	2	10896.20053	8.9	3.7	45	143	3.81	1	2	2	2	1	28.18	0	2
30033	73	1	1	3	1	2	1619.012965	9.5	3.9	53	313	0.03	1	3	2	1	1	26.59	0	2
25698	31	2	3	2	1	2	50888.8938	9.8	5.5	43	228	0.03	1	3	2	2	2	25.68	0	0
31649	47	1	3	4	1	2	52321.90915	9.8	3	54	178	0.01	1	3	2	2	2	25.52	0	0
33662	45	2	3	4	2	2	19561.24692	9.4	4.6	96	216	0.04	1	1	2	2	2	24.28	0	0
31742	25	2	3	3	2	2	3578.41266	9.3	3.7	92	237	1.55	1	2	2	2	2	24.15	0	2
25828	81	2	3	4	1	2	9749.73093	9.9	3.7	76	294	0.12	2	3	2	2	2	24.05	0	0
29802	28	1	3	3	1	2	45401.57913	10	4.2	60	176	0.03	1	2	2	2	2	23.81	0	1
25539	81	2	3	1	1	2	8733.03881	9.7	3.9	53	198	0.06	1	2	2	2	2	20.36	0	1
28316	21	1	4	2	2	2	13484.69894	9.6	4.8	35	131	1.04	1	3	2	2	2	61.62	0	1
28204	49	2	4	2	2	2	17676.96493	9.3	4.4	57	211	1.03	1	2	2	2	2	40.81	0	0
21862	33	2	3	4	1	2	36216.04915	9.1	3.3	41	146	1.01	1	2	2	1	2	39.46	0	2
23066	21	2	3	1	1	2	37217.47696	9.3	3.8	50	162	1.16	2	1	2	2	2	33.03	0	1
30512	38	1	4	2	2	2	2917.192487	9.3	3.5	60	201	0.23	1	3	2	2	2	32.8	0	1
21109	25	1	3	4	1	2	36702.11123	10.7	4.3	49	203	0.41	2	3	2	2	2	30.65	0	0
22597	72	2	4	2	2	2	9018.530915	9.5	3.5	75	177	0.04	2	3	2	2	1	30.59	0	1
24337	46	2	4	1	1	2	14987.39591	9.7	3.8	75	202	0.09	2	3	2	2	1	29.99	0	2
26265	37	1	1	2	1	2	3385.14882	9.6	4.6	43	129	0.27	1	2	2	2	2	25.53	0	2
37670	78	1	3	1	2	2	19543.12045	9.4	2.8	40	158	0.24	1	2	2	2	2	24.98	0	2
25052	58	2	4	1	2	2	14507.36003	9.4	3.6	57	179	1.17	2	2	2	2	2	38.71	0	1
29455	62	2	1	1	1	2	2273.517743	9.3	4	41	165	0.34	1	3	2	2	2	33.51	0	0
26689	38	1	1	1	2	2	13154.97147	9.1	4.9	46	179	0.07	1	2	2	2	1	32.68	0	0
29364	20	2	4	1	2	2	15313.58529	9.5	3.9	69	164	0.37	1	1	2	2	1	31.5	0	2
23164	41	2	4	4	1	2	14507.36003	9.1	3.3	47	177	0.63	2	3	1	2	2	30.71	0	0
27895	49	2	4	2	2	2	14987.39591	9.3	4	88	221	0.08	1	3	2	2	1	30.21	0	2
23768	33	1	4	2	2	2	14702.58832	9.4	3.3	43	269	0.1	1	1	2	2	2	29.26	0	0
24892	70	1	1	1	1	2	1879.906145	8.9	2.9	42	168	0.33	1	2	1	1	2	28.7	0	0
26489	61	2	2	1	1	2	16618.15767	10.2	4	51	213	0.09	2	3	2	2	2	27.26	0	2
40838	73	2	3	1	2	2	28399.83047	10.1	3.8	72	235	0.14	1	2	2	1	1	24.74	0	1
29490	72	1	2	1	1	2	7475.832225	9	3.6	80	230	0.43	1	3	2	2	2	24.43	0	2
37762	84	1	3	1	2	2	9950.89141	9.4	3.7	40	284	0.17	1	2	2	2	1	22.35	0	2
30148	57	2	2	1	1	2	40296.39665	10	4.8	59	212	0.01	2	2	2	2	2	23.97	0	2
24469	70	2	5	2	2	2	25291.37406	9.5	3.7	76	228	0.06	2	2	2	2	2	21.76	0	2
25014	33	1	4	1	1	2	13847.80071	9.7	3.9	22	296	1.94	1	3	2	2	2	56.11	0	0
24377	30	2	4	2	1	2	17948.30215	9.2	3.9	45	201	2.18	1	3	2	2	2	46.16	0	1
30279	37	2	1	1	1	2	14853.27132	9.8	3.8	55	303	0.76	1	3	2	2	2	38.62	0	0
39037	38	2	4	4	2	2	12971.36591	9.2	2.8	54	239	0.26	2	2	2	2	2	34.86	0	1
31255	34	2	1	1	1	2	1397.808023	9.3	5.2	69	210	0.69	2	3	2	2	2	30.4	0	0
22501	37	1	1	1	1	2	18622.05698	9.7	3	64	189	0.15	1	1	2	2	2	28.97	0	1
26613	35	1	1	2	1	2	13154.97147	9.1	3.7	50	248	0.21	1	1	2	2	2	28.96	0	1
38619	33	1	1	2	1	2	12606.96727	9.4	3.3	38	236	0.81	1	3	2	2	2	27.84	0	1
32370	31	1	3	4	1	2	38488.45574	9.6	3.8	45	185	0.14	1	3	2	2	2	24.47	0	0
27543	25	2	4	3	2	2	12057.193	9.3	3.2	70	177	0.02	1	1	2	2	2	24.26	0	1
39604	35	2	3	3	1	2	46517.67051	9.4	3.7	55	151	0.03	1	3	2	2	2	20.33	0	1
37611	27	2	1	3	2	2	9915.816885	9	3.8	58	235	0.55	1	1	2	2	2	31.89	0	0
38414	61	2	4	3	2	2	4903.530649	9.7	4.1	77	211	0.19	2	3	2	2	1	29.93	0	1
38854	64	1	1	1	2	2	3550.723705	8.9	2.8	50	292	0.1	1	2	2	2	2	28.75	0	2
38726	47	1	5	2	2	2	16662.37429	9.4	3.2	59	215	0.17	1	3	2	2	1	28.63	0	2
38129	38	1	4	2	1	2	15233.92109	10.9	4.9	50	223	0.51	1	3	2	2	2	26.3	0	0
40421	40	2	4	2	1	2	16528.01071	10.1	4	92	198	0.03	1	3	2	2	2	19.5	0	1
38965	27	2	4	3	1	2	3396.109229	9.2	3.6	54	192	1.14	1	1	2	2	2	56.76	0	0
37690	58	2	3	3	2	2	59524.28855	9.7	4.5	49	215	0.78	2	2	2	2	1	48.48	0	1
27078	33	1	3	2	1	2	47959.63178	9.6	3.9	30	163	0.19	1	3	2	2	1	39.17	0	0
34090	65	1	3	1	2	2	17030.90619	9.3	3.5	65	164	0.27	1	1	2	2	1	34.92	0	3
37580	70	2	3	2	2	2	31107.61163	9.9	4.1	73	279	0.42	2	3	2	2	1	28.31	0	1
26882	85	1	3	3	1	2	7434.45694	9.7	4.7	62	324	0.05	1	3	2	2	2	27.36	0	2
31497	50	2	3	2	2	2	48353.59979	9.6	3.6	69	250	0.04	1	1	2	2	1	23.33	0	2
33206	32	2	3	4	2	2	46517.67051	9.5	3.5	73	161	0.13	2	3	2	2	2	20.45	0	0
40548	64	2	3	4	1	2	31365.85659	9.8	2.9	50	199	0.29	1	2	2	3	1	32.85	0	2
39126	66	1	3	2	1	2	30138.92868	9.7	4.3	55	181	0.06	1	2	2	2	2	31.55	0	2
33930	74	1	3	2	1	2	8608.046025	10.1	4.3	40	253	0.59	1	2	2	2	1	31.53	0	2
27177	54	2	3	4	1	2	24778.08579	9.9	4.3	35	284	0.58	1	3	2	2	1	30.12	0	1
32624	74	2	3	3	1	2	26787.43931	9.6	4.1	57	166	0.13	1	2	2	1	2	28.64	0	2
39382	76	2	3	3	1	2	28399.83047	9.6	3.9	60	214	0.09	1	2	2	2	2	27.87	0	2
37650	60	2	3	1	1	2	33091.3143	9.3	4	73	233	0.27	2	2	2	2	2	27.79	0	2
30678	25	1	1	4	1	2	15662.39683	9.7	4	52	220	0.13	1	3	2	2	2	27.63	0	2
24107	50	1	3	3	1	2	21171.6804	9.8	3.8	56	230	0.02	1	2	2	2	1	24.09	0	2
40852	85	1	3	3	1	2	10463.01759	9.6	4	80	240	0.12	1	2	2	2	2	20.18	0	2
34002	21	1	4	2	2	2	11250.63471	9.5	3.7	56	157	0.02	1	3	2	2	2	19.66	0	1
31550	23	1	3	3	1	2	23046.3784	9.9	3.5	40	197	0.23	2	1	2	2	2	47.15	0	0
28709	59	2	1	1	1	2	10047.90882	9.7	4	51	212	3.6	2	3	2	1	1	42.44	0	2
32200	60	2	1	1	1	2	5334.35639	8.8	3.5	51	203	0.46	1	3	2	2	2	32.84	0	2
21819	48	2	4	1	2	2	14082.0202	9.4	3.8	47	242	0.13	1	2	2	2	2	32.22	0	1
32833	30	2	3	3	1	2	26550.22709	9.2	2.9	51	140	0.19	1	2	2	2	2	31.68	0	1
40286	72	2	3	1	2	2	19108.01803	9.2	4	41	105	0.1	1	1	2	1	1	29.17	0	2
37639	26	2	2	2	1	2	27890.82725	9.1	3.9	44	186	0.07	1	3	2	2	2	28.59	0	2
23993	27	2	3	1	1	2	36150.16891	9.5	4.1	65	195	0.08	2	3	2	2	2	27.7	0	0
22070	29	1	3	4	1	2	41567.7099	9.5	4.2	41	141	0.05	1	3	2	2	2	27.67	0	0
23408	36	1	1	1	1	2	12923.21396	9.3	4.1	34	250	0.24	1	1	2	2	2	26.75	0	2
25348	75	1	1	1	1	2	1619.012965	9.5	3.5	67	174	0.16	1	2	2	2	2	26.22	0	2
27281	60	1	1	1	1	2	3187.308669	9.9	3.9	51	194	0.04	1	1	2	2	2	25.83	0	2
28448	28	2	3	4	1	2	42151.39766	9.8	4.3	56	153	0.04	2	3	2	2	2	25.11	0	1
39690	69	1	1	1	1	2	2359.281444	9.2	3.8	60	235	0.37	1	2	2	2	2	24.89	0	1
22000	34	2	1	1	1	2	10070.03588	9.3	3.8	38	206	0.2	2	3	2	2	2	24.34	0	1
23894	26	1	3	2	1	2	35649.58263	9.8	3.9	48	236	0.12	2	2	2	2	2	22.71	0	1
22467	20	1	4	1	2	2	2722.869351	10.2	3.7	84	151	0.04	1	1	2	2	2	22.43	0	0
28756	24	1	4	3	2	2	2722.869351	10.2	4.1	80	206	0.04	1	3	2	2	2	21.34	0	1
29125	46	2	1	2	1	2	13570.58353	9.2	3.4	47	156	0.8	2	3	2	2	1	36.39	0	2
25198	32	1	3	2	1	2	47959.63178	9.7	4.2	67	171	0.28	2	3	2	2	1	33.88	0	0
22406	69	1	4	2	1	2	5870.19123	10.2	2.3	45	157	2.05	1	1	2	2	1	27.77	0	2
29426	33	1	3	2	1	2	35391.37478	9.9	4.2	59	195	0.05	2	3	2	2	2	23.99	0	2
22803	62	2	4	3	1	2	6413.290385	9.8	4.2	91	207	0.02	1	2	2	2	2	23.77	0	1
22055	32	2	3	2	1	2	34499.84653	9.8	3.5	60	209	0.13	2	2	2	2	1	22.93	0	2
22025	30	2	3	3	1	2	46751.5022	9	3.8	55	168	0.13	2	3	2	2	2	21.79	0	2
30409	23	2	2	1	1	2	2741.399046	9.4	4.7	54	167	0.51	2	3	2	2	2	20.48	0	1
22049	65	1	3	4	1	2	25432.22164	9.2	2.6	51	198	0.07	2	3	2	1	1	35.64	0	2
23405	73	1	3	2	1	2	8128.38874	9.4	3.9	49	177	0.23	1	2	2	2	1	35.35	0	2
29207	53	2	4	2	2	2	15468.56068	10.4	4.6	55	185	4.18	2	3	2	2	2	34.8	0	1
27697	54	1	3	2	2	2	52100.75835	9.8	3.9	44	232	0.08	1	1	2	2	1	32.32	0	2
29908	27	1	4	2	2	2	13917.62018	10.2	4.4	89	169	0.2	1	1	2	2	2	30.42	0	1
24291	49	2	5	2	1	2	55865.0735	9.3	3.7	100	241	1.05	1	3	2	2	2	29.58	0	2
30829	64	1	3	1	1	2	22627.88782	9.3	3	37	207	0.42	1	2	2	2	1	29.46	0	2
24710	66	1	3	2	1	2	20038.17862	11.2	3.1	46	176	0.31	1	2	2	2	1	28.77	0	3
22762	72	2	3	4	1	2	22847.99456	9.1	4.7	62	170	0.4	1	2	2	2	1	27.61	0	1
22071	78	2	3	1	1	2	19871.95152	9.8	4.6	46	239	0.29	2	2	2	1	1	26.79	0	2
25526	64	2	3	1	1	2	29793.09333	9.6	4	80	244	0.17	2	3	2	2	1	26.25	0	2
28207	75	1	4	1	1	2	5376.51232	9.3	3.7	64	215	0.1	1	3	2	2	2	24.95	0	2
40725	40	1	3	2	1	2	47634.08884	9.5	4.9	48	234	0.04	1	3	2	2	2	24.68	0	1
30688	80	2	3	2	2	2	11080.13626	9.6	4.3	44	236	0.3	1	3	2	2	1	23.42	0	2
29564	60	2	3	1	1	2	24826.9268	9.4	4.2	58	161	0.05	1	3	2	2	1	22.82	0	3
24702	71	2	3	2	1	2	25755.20397	10	4.6	72	209	1.86	2	2	2	2	2	22.51	0	3
21078	85	1	3	2	1	2	8192.54513	9.4	3.9	77	211	0.24	2	2	2	2	1	21.66	0	2
30466	77	1	3	1	1	2	18062.48131	9.5	3.8	65	155	0.21	1	1	2	1	2	21.1	0	2
29754	82	1	3	2	1	2	9037.68196	10.1	4.3	45	251	0.16	2	2	2	2	2	20.16	0	2
31056	85	1	3	1	1	2	4986.360792	10.3	3.4	68	152	0.76	1	2	2	2	1	16.07	0	2
22574	47	2	3	2	2	2	19781.91684	9.4	4.2	56	158	1.02	2	3	2	2	2	43.66	0	2
27641	56	2	3	2	2	2	45875.42279	9.3	3.9	64	217	0.29	2	3	2	2	1	33.95	0	2
33574	24	1	3	1	1	2	52896.22595	9.6	4	41	172	0.04	1	1	2	2	2	33.88	0	0
21762	67	2	3	4	2	2	32429.70796	9.5	3.8	47	247	0.73	2	3	2	2	1	32.84	0	2
31259	35	2	4	3	2	2	3273.940923	9	4.1	65	154	0.32	2	3	2	2	2	28.81	0	0
28740	66	2	3	2	2	2	29793.09333	9.9	3.7	47	339	0.1	2	3	2	2	1	27.8	0	0
24705	85	1	4	2	2	2	5659.642955	9.7	4	72	187	0.07	1	3	2	2	2	26.41	0	2
27193	21	1	3	3	2	2	34757.68832	9.9	3.9	43	186	0.03	1	1	2	2	2	24.38	0	1
21446	23	2	3	4	2	2	35245.75074	9.4	4	71	209	0.36	1	3	2	2	2	20.63	0	0
38452	47	2	4	1	1	2	12663.55225	9.3	3.3	69	186	0.75	2	1	1	2	1	34.89	0	1
38977	28	2	4	3	2	2	12649.96565	9.6	3.9	69	194	1.1	2	3	2	2	2	30.84	0	0
25325	77	2	3	1	2	2	38036.69761	9.6	3.7	62	224	0.06	2	2	2	2	2	23.76	0	2
40886	64	2	1	1	1	2	7005.231605	9.9	3.6	47	137	0.6	1	2	2	2	1	34.6	0	2
39531	23	2	4	3	2	2	23511.61548	9.5	4.4	102	231	1.05	1	3	2	2	2	34.34	0	0
38880	67	2	4	3	2	2	7166.42553	9.4	3.1	50	143	0.72	1	2	2	2	1	29.78	0	2
40005	70	1	1	2	1	2	3550.723705	9.9	3.4	45	236	0.08	1	2	2	2	2	28.81	0	2
32494	37	1	3	2	2	2	43428.00422	9.6	3.9	49	215	0.13	1	3	2	2	2	27.32	0	2
38119	81	2	4	1	2	2	12129.65001	9.6	3.4	46	198	0.18	2	3	2	2	2	23.64	0	0
34037	20	1	3	3	2	2	49192.06815	10.2	3.9	75	194	0.1	2	3	2	2	2	17.43	0	1
30320	27	2	3	2	1	2	37217.47696	9.3	2.5	57	231	0.1	1	1	2	2	2	27.88	0	1
25221	27	1	3	2	1	2	36702.11123	9.4	3.5	43	193	0.07	1	1	2	2	2	26.05	0	1
30596	70	1	3	3	2	2	21236.6907	10.4	3.1	57	207	0.69	1	2	2	2	2	24.77	0	2
25967	51	2	1	3	1	2	10403.50047	9.7	4.8	39	178	0.83	2	2	2	2	1	50.75	0	1
23172	40	2	3	2	1	2	54170.64165	9.8	4.9	40	230	0.55	1	2	2	1	2	43.71	0	0
27393	44	1	1	1	2	2	11053.43488	9.4	4.3	36	160	0.12	1	2	2	2	1	35.57	0	2
27471	47	1	3	3	1	2	49187.07325	9.5	2.9	31	211	0.69	2	2	2	2	1	32.79	0	0
32084	79	1	3	1	1	2	19543.12045	9.5	3.3	70	186	0.4	1	2	2	2	2	27.45	0	2
31992	81	1	3	3	1	2	12854.76339	10	3.6	52	219	0.05	1	2	2	2	1	25.54	0	1
32414	78	2	3	2	1	2	31194.74699	9.8	4.3	51	163	0.14	1	3	2	1	1	22.86	0	1
21813	20	2	3	2	2	2	34730.82139	9.2	3.4	30	188	0.46	2	3	2	2	2	42.05	0	0
30052	71	2	3	2	1	2	21357.34015	9.5	4.3	70	193	0.7	1	2	2	1	1	36.5	0	1
22458	64	2	1	1	1	2	1420.445599	9.1	3.9	45	180	1.15	1	3	2	2	1	34.27	0	0
25401	68	1	3	1	1	2	29901.55204	9.6	3.3	54	173	0.2	2	2	2	2	1	31.88	0	0
32334	43	1	3	2	1	2	47634.08884	9.5	4.2	41	188	0.31	1	1	2	2	2	31.59	0	3
26002	67	2	1	2	1	2	1312.355771	9.7	4.5	44	244	0.18	2	1	2	1	1	30.07	0	2
21934	71	1	1	1	1	2	1174.525432	9.1	3.2	27	172	0.1	1	2	2	1	1	29.44	0	2
22826	64	2	3	1	1	2	32807.46527	9.8	4.3	49	245	1.09	2	2	2	2	2	28.02	0	3
30354	71	1	4	3	2	2	5292.27583	9.8	3.3	38	188	0.65	1	3	2	2	2	28	0	2
22261	42	2	1	2	1	2	9396.01709	10.4	3.6	53	250	0.08	1	1	2	2	2	27.41	0	2
30012	70	2	3	2	1	2	21882.53338	10.1	4.1	62	238	0.13	2	2	2	2	1	26.86	0	2
30167	69	1	3	4	1	2	21089.50909	9.5	3.4	50	269	0.16	1	3	2	2	1	25.76	0	2
30909	69	1	4	1	2	2	5887.500105	10	3.4	28	158	0.22	1	1	2	1	2	23.78	0	2
38042	63	2	4	4	2	2	6821.91734	9.8	4.2	84	237	0.17	2	2	2	2	2	25.36	0	2
40427	24	1	1	1	1	2	13372.04709	9.8	2.8	41	129	0.07	1	1	2	2	2	24.58	0	0
33965	50	1	4	3	2	2	14275.73684	9.5	3.6	44	227	0.21	1	1	2	2	2	23.47	0	0
40467	25	2	1	1	1	2	11869.61307	9.8	4.2	36	142	0.06	2	3	2	2	2	22.2	0	1
37954	51	2	3	2	1	2	45362.53943	9.5	4.7	89	205	0.07	1	1	2	2	2	19.04	0	2
21852	40	1	4	2	2	2	13198.62547	9.9	4	49	173	0.36	2	1	2	2	2	32.67	0	1
31553	48	1	1	2	1	2	10128.43925	9.4	3.7	58	218	0.17	1	2	2	2	2	31.22	0	0
30927	51	1	3	3	1	2	43416.16024	9.7	5.2	34	265	0.49	1	1	2	2	1	29.93	0	1
26617	51	2	3	2	2	2	50516.9545	9.2	3.6	45	162	0.24	2	3	2	1	1	29.55	0	0
31435	38	1	4	2	1	2	12169.06118	9.5	3.2	43	197	0.22	2	3	2	2	2	28.11	0	2
40384	34	2	1	1	1	2	12262.51151	9.4	4.1	80	136	0.24	1	3	2	2	2	27.8	0	1
26130	68	2	3	2	1	2	32429.70796	9.5	3.4	73	181	0.48	2	3	2	2	1	26.02	0	1
39265	71	1	3	2	1	2	20618.20118	9.6	3.7	53	229	0.56	2	2	2	1	2	25.58	0	2
31703	44	1	4	4	1	2	12932.91937	9.5	3.1	43	194	0.01	1	2	2	2	2	25.01	0	1
31021	70	1	3	3	2	2	5604.29018	9.8	3.5	43	128	0.23	2	1	2	2	1	24.86	0	2
27313	42	1	1	3	1	2	9024.695115	9.4	4	44	203	0.15	1	3	2	2	2	24.08	0	2
22825	39	2	3	2	1	2	28973.35577	9.7	3.3	60	177	0.77	2	3	2	2	1	23.9	0	0
26964	81	1	3	3	2	2	8213.7818	9.9	3.4	75	150	0.08	1	3	1	1	1	23.65	0	1
28365	41	1	4	2	2	2	11634.97245	9.4	5	62	128	1.22	1	1	1	2	1	22.47	0	0
28958	28	2	3	4	2	2	39543.83119	9.5	3.2	64	198	0.06	1	3	2	2	2	22.15	0	0
23372	84	2	3	4	1	2	8176.48594	9.4	3.4	62	174	0.15	2	3	2	2	1	21.54	0	1
32742	55	1	3	2	1	2	18169.56831	9.1	3.3	67	179	3.41	1	1	2	2	2	17.97	0	3
28091	27	2	1	1	1	2	2251.41539	9.3	4.7	61	239	2.52	1	3	2	2	2	28.41	0	0
25815	59	2	3	2	1	2	39209.47358	9	3.1	47	225	1.62	2	3	2	2	1	49.51	0	2
23447	60	2	1	3	1	2	2363.843469	9.8	3.6	59	251	0.4	1	3	2	2	1	44.9	0	0
26239	62	1	1	3	1	2	2173.165001	9.4	3	34	172	0.23	1	2	2	2	1	28.99	0	2
30783	63	1	3	4	1	2	23208.52725	9.1	3.8	39	148	0.13	1	3	2	2	2	28.17	0	2
32897	54	2	3	2	2	2	42802.77545	11.1	3.7	76	208	0.16	2	1	2	2	2	21.6	0	2
29373	37	1	4	3	1	2	14279.64459	9.7	3.2	35	192	1.4	1	1	2	2	2	35.27	0	2
33861	81	1	3	2	1	2	10526.89643	9.5	4.1	44	182	0.16	2	2	2	2	1	34.75	0	2
23959	44	2	4	2	2	2	14082.0202	9.3	3.3	64	227	0.36	1	1	2	2	2	31.52	0	2
39175	83	1	3	3	1	2	10534.08548	9.3	4	47	214	0.86	1	2	2	3	1	29.03	0	2
37702	71	1	3	2	1	2	20973.22636	9.6	2.2	46	226	0.37	1	3	2	2	1	24.75	0	0
25156	22	1	4	3	2	2	12670.09986	9.9	3.9	60	153	0.02	1	3	2	2	2	23.98	0	0
39958	78	2	1	2	1	2	2664.335731	9.7	4.2	68	248	0.01	2	3	2	1	1	23.36	0	1
24816	67	2	1	2	1	2	2363.843469	9.7	4.2	61	212	0.05	1	3	1	1	1	23.15	0	2
38849	65	2	3	3	1	2	41437.53281	9.5	4.5	80	273	0.14	2	3	2	2	1	22.95	0	2
31321	25	2	1	3	1	2	9531.4423	9	3.5	83	253	2.6	2	3	2	2	2	19.64	0	0
32775	69	1	4	1	2	2	4857.061571	9.4	3.5	57	165	0.14	1	2	2	2	2	38.68	0	2
38796	85	2	3	2	2	2	18571.2647	9	3.1	76	239	0.29	2	3	2	3	1	35.68	0	2
40302	55	1	3	4	2	2	42520.86164	9.2	3.4	50	210	0.09	1	3	2	2	2	30.21	0	0
32089	27	2	1	3	2	2	9521.097415	9.7	3.4	40	150	0.06	1	3	2	3	2	29.52	0	1
31266	62	1	3	2	2	2	31386.72068	8.8	3.6	41	151	0.08	1	2	2	2	1	28.82	0	2
33796	81	2	3	3	2	2	16787.73147	9.3	3.8	88	249	0.33	2	3	2	2	1	27.99	0	0
32745	43	2	5	2	2	2	40180.93093	9.6	3.5	39	184	0.09	2	1	2	2	2	24.21	0	2
33789	25	2	4	3	2	2	3164.264546	9.6	3.3	37	135	0.41	1	3	2	2	2	41.52	0	1
39027	33	2	4	3	1	2	14003.43264	9	2.4	105	210	2.97	1	2	2	2	2	35.1	0	1
25509	33	2	1	1	1	2	12266.68525	9.6	4.5	37	179	0.05	1	3	2	2	2	33.8	0	0
37419	65	1	4	2	1	2	4794.406754	9.4	4.3	65	191	1.34	1	2	2	2	1	33.41	0	2
24551	41	1	1	1	1	2	9024.695115	9	3.9	65	187	0.06	1	2	2	2	2	27.84	0	2
22918	35	2	3	2	1	2	41204.35265	9.6	3.7	36	209	0.61	1	1	1	2	2	42.24	0	1
23583	34	2	1	1	1	2	16223.21689	9.2	4.2	42	132	0.87	2	3	2	2	2	37.13	0	2
22610	42	1	4	2	1	2	13198.62547	10	3.7	41	328	0.22	2	1	2	1	2	33.61	0	1
26052	41	1	1	3	1	2	11660.26207	9.6	4.1	34	184	0.38	1	1	2	2	2	32.62	0	2
27610	75	1	3	1	1	2	16483.1683	9.8	3.6	43	220	0.7	1	2	2	2	1	32.35	0	0
22836	48	1	1	2	1	2	8652.47548	9.4	3.7	43	171	0.2	1	3	2	2	1	31.14	0	1
28445	35	2	3	2	2	2	3816.402085	9.2	3.9	49	157	0.08	1	2	2	2	1	30.71	0	1
23832	28	2	1	3	1	2	3650.497558	8.9	4.1	109	272	1.22	2	3	2	2	2	30.32	0	1
26666	77	1	3	4	1	2	16969.82214	9.5	3.7	45	141	0.19	2	3	2	1	2	29.94	0	1
21691	72	1	1	1	1	2	1619.012965	9.8	3.9	33	216	0.11	1	2	2	2	1	29.16	0	3
29984	49	1	1	3	1	2	11796.08658	9.8	3.4	32	165	0.05	1	1	2	2	2	28.25	0	2
29173	40	1	1	2	2	2	8018.799505	9.6	3.6	38	229	0.09	1	1	2	2	1	28.23	0	1
29670	85	1	3	3	1	2	9305.95334	9.2	3.5	69	174	0.11	1	2	2	2	1	28.19	0	2
23791	72	2	3	2	1	2	25709.68104	9.5	5.1	48	201	0.13	2	3	2	2	2	28.01	0	2
22730	49	2	1	1	1	2	9213.95451	9.6	4.2	46	191	0.68	2	3	2	2	2	27.69	0	1
25847	59	2	3	2	1	2	19799.68135	9.8	4.3	66	293	0.18	2	2	2	2	1	26.91	0	2
30745	36	1	4	1	1	2	13501.35136	10.1	3.9	72	206	0.12	1	1	2	2	2	26	0	0
25217	74	1	3	3	1	2	18030.55545	9.6	3.5	68	175	0.53	1	2	2	2	1	25.64	0	2
30390	29	2	3	4	1	2	37217.47696	8.8	3.9	56	237	0.33	1	2	2	2	2	25.19	0	1
27031	81	2	3	4	1	2	8294.18247	9.8	4.7	82	238	0.07	1	3	2	2	1	24.97	0	2
28835	78	1	4	2	2	2	5292.27583	9	3.2	25	182	0.76	1	1	2	2	2	24.79	0	0
39864	42	2	3	4	1	2	55037.47985	9.6	2.9	58	210	0.07	2	3	2	2	2	23.84	0	2
24588	78	1	3	4	1	2	6682.61668	9.8	3.3	56	183	0.19	2	2	2	2	2	22.58	0	2
24190	75	2	3	2	1	2	23503.26927	10	3.7	56	189	0.2	2	3	2	2	2	21.11	0	2
40891	40	1	3	4	2	2	49609.00581	9.4	4.2	53	133	0.03	1	3	2	2	2	27.47	0	1
33485	44	2	1	1	1	2	10853.69243	9.6	4.2	81	208	0.17	2	3	2	2	2	25.86	0	1
28879	36	1	1	3	1	2	15742.2476	9.1	3.7	50	155	0.03	2	3	2	2	2	24.22	0	0
26111	34	2	1	4	1	2	14105.69187	9.8	3.2	51	198	0.07	2	3	2	2	2	23.25	0	0
33803	38	2	3	2	1	2	49905.57731	9.7	4.7	46	240	0.05	1	1	2	2	2	19.36	0	1
24586	54	1	3	3	1	2	14893.73937	9.4	3.8	53	216	0.92	1	1	2	2	1	45.98	0	3
25629	57	1	3	3	1	2	56711.54585	9.5	2.7	58	177	0.13	1	3	2	2	1	39.36	0	1
30764	59	2	3	3	2	2	49100.45584	9.5	3.8	34	149	1.6	1	2	2	1	2	38.43	0	0
29197	29	2	3	3	1	2	46039.10153	9.7	4.8	48	230	1.33	1	3	2	2	2	37.25	0	1
26853	72	2	3	2	1	2	20292.65806	9.9	4.1	84	189	0.27	1	3	2	2	1	31.31	0	3
29276	64	2	3	3	2	2	32429.70796	9.6	3.9	56	195	0.32	2	3	2	2	2	29.48	0	0
31121	68	2	1	1	1	2	1669.863507	9.2	5	41	202	1.27	1	3	2	2	1	29.05	0	0
22384	51	2	3	3	2	2	49100.45584	9.8	3.3	77	229	0.76	1	3	2	1	1	28.5	0	2
21865	77	1	3	2	1	2	14231.52219	10.2	4	45	201	0.16	2	3	2	2	1	28.11	0	3
23393	69	1	1	3	1	2	1535.164649	9.2	3.6	46	207	0.2	1	2	2	2	2	26.7	0	1
25575	57	2	3	3	1	2	49935.28356	8.9	3.7	46	122	0.19	2	3	2	2	1	24.12	0	2
32924	53	1	4	1	2	2	16190.16212	9.3	3.2	52	216	0.59	2	1	1	1	2	49.8	0	1
38352	73	2	3	2	2	2	33543.70832	9.1	4.5	64	148	0.53	2	3	2	1	1	30.45	0	2
25250	67	1	1	1	1	2	1650.053151	9.8	3.3	46	191	0.06	1	2	2	2	2	26.43	0	2
40767	61	2	3	3	2	2	38428.15067	9.3	3.5	84	231	0.14	1	2	2	2	2	25.84	0	2
38918	45	2	3	3	2	2	53413.7441	9	4.1	71	215	0.06	1	2	2	2	2	24.44	0	2
38882	25	1	4	4	2	2	9989.701425	9.4	3.8	51	143	0.17	1	3	2	1	2	23.86	0	0
38134	33	1	3	4	2	2	35687.6065	9.6	3.6	38	137	0.15	1	1	2	2	2	23.62	0	1
40135	27	1	3	4	2	2	46641.44782	9.3	3.8	40	133	0.04	1	3	2	2	2	23.27	0	0
29682	46	2	1	1	1	2	7604.235345	9.4	3.7	70	239	0.02	2	3	2	2	2	21.19	0	1
37739	28	2	3	3	1	2	42714.68685	9.5	3.2	39	213	0.31	1	3	2	2	2	19.12	0	0
30945	68	2	3	2	1	2	26215.80067	9.5	4	65	238	0.6	1	3	2	2	2	34.54	0	2
28542	85	2	3	1	2	2	9765.45823	9.5	4.1	75	249	0.15	1	3	2	1	2	29.82	0	2
38148	54	2	3	2	1	2	59524.28855	9.6	4.5	56	226	0.33	2	3	2	2	1	26.13	0	0
27713	52	2	3	3	2	2	37054.38301	9.5	3.4	76	259	0.12	1	2	2	2	2	25.6	0	2
29786	25	1	3	1	2	2	33690.15619	9.9	4.2	70	205	0.04	1	2	2	2	2	20.51	0	0
22961	60	2	1	1	1	2	2273.517743	9.3	4.9	43	158	0.41	1	3	2	3	1	42.81	0	2
27480	63	1	1	3	1	2	1915.94825	9.2	4.5	52	222	0.1	1	1	2	1	1	22.28	0	2
38999	22	1	4	3	2	2	11250.63471	9.7	4.4	91	216	0.03	2	3	2	2	2	21.54	0	2
39298	48	2	3	3	1	2	44922.73685	9.8	3.9	37	269	0.43	1	1	2	2	2	39.96	0	2
23849	41	1	3	3	1	2	60845.8403	9.4	3.3	41	162	0.43	2	3	2	2	2	36.36	0	1
26546	37	2	3	3	1	2	50888.8938	9.4	3.6	59	235	0.28	2	3	2	2	2	31.84	0	0
26144	41	1	1	1	1	2	7541.464835	9.8	4.1	38	332	0.2	1	2	2	2	1	30.71	0	2
27921	49	1	3	2	2	2	18579.38889	9.6	3.9	39	203	0.43	1	3	2	1	2	29.23	0	3
27840	46	1	4	2	1	2	13589.55087	9.6	3.8	62	167	0.47	1	1	2	2	2	28.64	0	0
27708	42	2	1	1	1	2	7973.906435	9.8	3.7	46	306	0.43	2	3	2	2	2	28.21	0	1
29879	40	1	3	2	1	2	50725.62145	8.9	4	51	174	0.46	1	2	2	2	1	25.97	0	1
39978	48	1	3	3	1	2	50636.45165	9.3	2.8	63	201	0.03	1	2	2	2	2	25.48	0	2
39411	44	2	5	3	1	2	45284.53832	9.8	4.1	59	200	0.03	2	1	2	2	1	24.47	0	2
37810	75	2	3	1	1	2	30189.86354	9.3	3.5	56	163	1.27	1	3	2	2	2	24.37	0	2
26966	85	2	3	3	2	2	8733.03881	10.9	2.9	75	307	0.15	1	3	2	2	2	18.64	0	2
33990	82	1	3	3	2	2	9939.65728	9.1	2.8	41	162	0.25	1	2	2	2	1	28.84	0	2
39013	28	2	1	3	1	2	6818.797915	9.3	4.6	51	170	0.23	1	3	2	2	2	18.33	0	1
39568	34	2	3	1	1	2	4445.467585	9	3.5	107	344	1.5	1	3	2	2	2	31.89	0	2
33652	32	1	4	2	1	2	12008.61984	9	2.9	63	161	0.32	1	3	2	2	2	31.45	0	1
38261	32	2	4	3	1	2	13615.31105	9.4	4.1	65	132	0.07	2	3	2	2	2	26.15	0	0
29633	38	1	5	2	1	2	13845.65754	9.8	4	44	169	0.12	2	1	2	2	2	29.98	0	1
27456	75	2	3	3	2	2	25755.20397	9.4	4.4	86	211	0.22	2	3	2	2	2	28.05	0	3
21712	53	2	4	2	2	2	14082.0202	9.2	5	67	191	2.31	1	2	2	1	2	26.79	0	2
25576	28	1	3	3	2	2	34655.66687	9.4	3.5	46	127	0.19	1	3	2	2	1	26.51	0	2
28978	63	2	3	3	1	2	23139.04429	9.7	4.7	67	246	0.18	1	2	2	2	1	26.51	0	2
26771	25	1	3	3	1	2	34655.66687	9.8	3.7	48	184	0.01	1	1	2	2	2	25.53	0	1
23144	56	1	3	4	2	2	36625.19569	9.7	3.6	78	200	0.01	1	2	2	2	2	25.32	0	2
25387	41	2	3	3	2	2	55865.0735	9.3	3.5	80	200	0.46	1	1	2	2	2	24.57	0	0
27115	22	1	5	3	2	2	15638.91153	9.6	4.1	54	214	0.2	1	3	2	2	2	24.56	0	1
28092	68	1	3	1	2	2	27154.17736	9.4	2.4	45	252	0.18	2	2	2	2	2	24.33	0	2
23966	83	2	3	2	2	2	8176.48594	9.9	3.9	51	141	0.09	2	3	2	2	2	24.3	0	2
29809	73	2	3	2	2	2	25755.20397	9.6	3.8	63	202	0.04	2	1	2	2	2	23.05	0	2
29434	32	1	3	4	2	2	33714.11385	9.6	3.8	47	190	0.01	1	3	2	2	2	22.96	0	1
28115	73	1	3	3	1	2	14978.19849	9.6	3.7	65	200	0.43	1	2	2	2	2	21.2	0	2
21285	22	2	3	3	1	2	29732.76566	9.5	3.9	49	125	0.07	1	1	2	2	2	19.86	0	1
29900	24	2	3	4	2	2	29732.76566	9.6	4	66	144	4.71	1	3	2	2	2	19.7	0	0
30084	47	1	4	2	1	2	16028.26906	9.8	4.3	56	198	0.3	1	3	2	2	2	19.69	0	1
23456	48	1	1	3	2	2	11465.32355	9.2	3.5	46	161	0.1	1	1	2	2	2	19.16	0	2
29048	61	1	1	1	1	2	1650.053151	9.4	3.7	34	195	0.96	2	1	2	2	2	34.74	0	2
28269	56	1	3	3	1	2	44523.34218	8.8	3.9	54	169	0.02	1	1	2	2	2	30.16	0	2
23214	52	2	2	2	1	2	33853.35168	9.6	3.8	55	232	0.2	2	3	2	2	2	26.78	0	2
26119	73	1	3	2	1	2	20992.16358	9.5	4	49	175	0.04	1	1	2	2	1	26.23	0	3
29734	73	2	3	2	1	2	29932.62363	9.9	4.3	54	175	0.08	1	2	2	2	1	26.16	0	2
22115	40	2	3	3	2	2	45429.50907	9.3	3.6	52	151	0.03	2	3	2	2	2	22.98	0	2
31244	23	1	3	4	1	2	42482.17397	9.6	3.5	50	193	0.05	1	1	2	2	2	22.45	0	1
29244	66	2	1	1	2	2	1666.79525	9.7	4.1	44	264	0.76	2	2	2	2	1	34.92	0	1
33910	42	1	4	4	1	2	10348.91872	9.8	3.1	76	150	0.52	2	3	2	2	2	29.19	0	1
27968	28	1	1	2	1	2	15016.40807	10	3.9	32	172	0.09	1	3	2	2	2	28.42	0	2
29023	33	2	2	3	1	2	17945.52437	9.7	2.9	42	256	0.02	1	2	2	2	2	28.09	0	1
23735	30	2	3	4	1	2	3614.214816	8.9	4.2	100	242	0.24	2	3	2	2	2	25.17	0	0
24879	76	1	4	3	1	2	5099.02071	9.8	3.5	47	158	0.49	1	3	1	1	1	38.17	0	3
25982	44	2	4	2	2	2	12794.04155	9.8	4.4	47	218	1.07	1	1	2	2	2	33.86	0	1
40004	51	2	3	2	1	2	48353.59979	9.2	4.4	58	180	2.1	1	2	2	2	1	31.75	0	1
29334	41	1	3	1	1	2	43302.09949	9.5	3.2	41	253	0.17	1	3	2	2	2	29.43	0	1
22280	31	2	3	1	1	2	43786.80119	9.5	4.2	44	295	0.53	2	1	2	2	2	25.89	0	3
39768	34	1	4	3	1	2	14127.56444	9.6	3.5	41	146	0.2	2	1	2	2	2	25.48	0	2
25493	24	2	4	3	2	2	13505.05166	9.6	3.1	80	171	0.03	2	3	2	2	2	23.32	0	0
23801	41	2	1	2	2	2	8880.953415	9.4	4.1	82	200	0.12	2	3	2	2	2	21.6	0	1
21719	35	2	3	3	1	2	50888.8938	9.6	4.5	62	146	0.09	2	1	2	2	2	21.37	0	2
39735	31	2	4	2	1	2	18582.78737	9.1	3.4	78	145	0.91	2	1	2	2	2	21.24	0	0
29938	78	2	1	3	2	2	1829.326924	9.6	5	58	236	3.46	2	3	2	1	1	40.21	0	2
31633	85	2	3	1	2	2	17494.91549	9.5	4.2	80	295	0.25	1	3	2	2	1	29.57	0	1
34040	84	2	3	3	2	2	14239.82714	9.3	4.8	50	212	0.06	2	3	2	2	1	27.21	0	0
37897	74	1	1	1	1	2	6493.643385	8.5	3.9	41	219	0.07	2	3	2	2	2	23.67	0	1
32312	83	1	3	1	1	2	11703.03132	9.5	4	65	200	0.06	1	2	2	2	2	19.68	0	2
31367	85	2	3	2	2	2	15108.57485	9.2	4.4	44	175	0.04	1	3	2	2	1	18.99	0	0
33346	72	2	1	2	2	2	4163.257292	10.2	3.4	56	169	0.37	2	2	2	1	1	32.73	0	2
26203	84	2	3	4	2	2	8176.48594	9	3.6	52	303	0.09	2	2	2	2	1	23.92	0	0
21120	60	2	3	3	2	2	21985.54269	9.9	5.1	66	224	0.21	1	1	2	2	2	20.71	0	1
33385	64	2	3	4	1	2	42411.93024	9.6	4.3	69	276	0.23	2	2	2	2	2	28.74	0	2
23343	23	2	3	1	1	2	32849.53446	9.4	3.5	50	150	0.93	1	1	2	2	2	50.85	0	1
27363	58	2	4	3	2	2	12363.1956	9.2	4.3	65	209	0.19	1	2	2	2	2	43.27	0	1
21444	32	1	4	2	2	2	12587.92227	9.8	3.8	60	166	0.46	2	3	2	2	2	41.59	0	0
24332	26	1	1	1	1	2	15889.76546	10	3.7	46	133	0.14	1	2	2	1	2	39.73	0	2
23517	57	2	3	4	2	2	42890.33361	9.8	4.6	34	222	0.88	2	2	2	1	1	38.58	0	0
23836	28	1	3	4	1	2	33690.15619	10	3.5	47	221	0.08	1	1	2	2	2	36.84	0	1
29320	33	2	4	4	1	2	22475.94106	9.2	3.9	55	162	0.26	1	3	2	2	2	33.35	0	1
30145	40	1	1	1	1	2	14817.2064	9.3	3.7	32	234	0.73	1	2	2	1	2	32.72	0	2
28374	31	2	3	3	2	2	4721.000386	9.8	4.3	71	328	0.98	1	3	2	2	2	32.21	0	0
30190	53	1	3	2	1	2	45918.90999	9.5	3.2	43	157	0.06	1	1	2	2	2	30.51	0	2
27489	32	1	4	3	1	2	17341.04707	9.4	4.4	28	144	0.09	1	1	2	2	2	30.18	0	2
27632	21	1	4	3	2	2	13484.69894	9.8	3.9	34	146	0.47	2	3	2	2	2	29.89	0	0
22994	68	1	3	2	2	2	23208.52725	9.5	3.7	62	247	0.15	1	3	2	2	2	29.83	0	0
30995	67	2	3	2	2	2	24064.40364	9.5	3.5	59	290	0.11	1	2	2	2	2	29.62	0	2
24756	38	2	3	3	2	2	41137.99293	9	4	67	224	0.73	1	3	2	2	2	28.46	0	0
28905	47	1	3	2	1	2	43429.78028	9.4	3.6	56	204	0.13	1	1	2	2	1	28.17	0	2
29140	44	1	1	2	1	2	10675.62847	9.2	3.1	55	155	0.03	1	3	2	2	2	28.16	0	2
23641	50	2	4	2	2	2	14987.39591	10.4	3.2	58	111	0.21	1	3	2	2	2	28.09	0	1
24755	79	2	3	2	2	2	24236.21909	9.2	4.1	61	183	0.31	2	2	2	2	1	26.92	0	2
38206	73	2	3	2	1	2	24147.89992	9.1	4	80	200	0.17	1	2	2	2	2	26.91	0	2
22917	84	1	3	3	2	2	8335.537895	9.7	4.1	40	328	0.03	1	2	2	1	1	26.3	0	2
28096	45	2	3	2	2	2	61562.52875	8.8	3.5	62	249	0.29	1	1	2	2	2	25.72	0	2
30303	38	1	4	2	2	2	14279.64459	9.7	3.1	81	190	0.08	1	3	2	2	2	25.45	0	1
39389	78	1	3	3	1	2	18586.55667	10.4	3	49	159	0.03	1	2	2	2	1	24.7	0	2
28305	21	2	4	2	2	2	15365.202	9.7	4	45	149	0.26	2	3	2	2	2	24.02	0	0
28280	76	2	3	1	2	2	24197.18659	9.3	3.7	58	248	0.59	1	2	2	2	1	23.77	0	2
22723	81	1	3	2	2	2	9305.95334	9.8	4.6	73	231	0.52	1	1	2	2	2	23.56	0	2
29307	67	2	3	1	1	2	29793.09333	9.5	3.4	38	188	1.89	2	1	2	1	1	22.83	0	0
24773	61	2	3	2	2	2	27854.47271	9.1	3.8	54	232	0.04	1	3	2	2	2	22.11	0	2
31045	22	2	3	3	1	2	37217.47696	9.6	3.1	53	158	0.89	1	2	2	2	1	21.91	0	0
22450	85	2	3	3	2	2	9749.73093	9.8	3.8	75	205	0.07	1	2	2	2	1	21.83	0	2
26786	37	2	1	2	2	2	14308.24729	9.6	3.7	48	173	0.07	2	3	2	2	2	20.68	0	0
25009	24	2	1	3	1	2	18589.34931	9.7	4.4	74	139	0.07	1	3	2	2	2	20.56	0	0
29578	85	1	3	2	2	2	8335.537895	9.2	3.9	69	206	0.08	1	2	2	2	1	19.79	0	1
22781	73	1	3	1	1	2	14436.37802	9.3	2.9	40	138	1.69	1	1	1	2	2	18.25	0	2
22633	52	2	3	3	1	2	45875.42279	9.8	4.1	53	247	0.68	1	3	2	3	1	38.47	0	0
37787	45	2	4	2	2	2	15652.63766	9.3	3	57	207	2.49	1	3	2	2	1	37.65	0	1
39829	28	2	1	1	1	2	1704.109535	9	4.2	66	200	1.1	1	3	2	2	2	35.39	0	1
28839	60	2	3	2	2	2	29793.09333	9.5	4.4	51	191	0.84	2	1	2	2	1	32.64	0	2
37682	74	1	3	4	2	2	20352.2318	9.5	3	34	183	6.62	1	2	2	2	1	31.84	0	2
40605	39	2	3	2	2	2	47918.85393	9.2	1.9	86	196	2.53	2	3	2	2	2	30.58	0	0
21345	63	2	4	2	1	2	7512.75675	9.6	3.4	53	199	1.14	1	2	2	1	1	29.21	0	2
26768	85	2	3	4	2	2	9749.73093	10.3	3.6	60	232	0.42	1	2	2	2	2	27.34	0	0
33982	85	2	3	2	2	2	12008.47646	9.6	4.1	61	196	0.19	1	3	1	2	1	26.72	0	2
26017	83	2	3	1	2	2	11080.13626	9.5	4.6	53	145	0.34	2	2	2	2	1	24.1	0	2
33357	45	2	1	3	1	2	9349.04581	9.4	3.8	70	152	0.04	1	3	2	2	1	21	0	1
40275	35	1	4	4	1	2	9724.295735	9.4	3.9	34	191	3.13	2	3	2	3	1	28.83	0	1
39786	35	2	3	3	1	2	55872.9721	9.8	3.7	48	262	0.18	1	1	2	2	2	22.72	0	2
38877	42	2	1	1	1	2	10290.52011	9.3	4	57	212	0.33	2	3	2	2	2	22.55	0	1
28792	61	1	1	2	2	2	2173.165001	9.1	2.6	56	170	0.18	1	1	2	2	1	35.14	0	2
26003	34	1	4	3	2	2	17341.04707	9.6	2.8	51	275	0.77	1	3	2	2	2	32.35	0	0
27143	70	1	3	3	2	2	16023.61507	9.7	4	47	212	0.14	1	2	2	2	2	24.52	0	3
31897	79	1	3	3	1	2	20618.20118	9	3.5	38	229	0.74	1	3	2	2	1	43.21	0	1
29626	52	1	3	3	1	2	48796.83949	9.7	3.4	41	157	0.39	2	1	2	2	1	36.19	0	3
33042	28	1	3	1	1	2	41697.12214	9.5	4.6	29	236	0.04	2	1	2	2	2	34.25	0	0
33006	80	1	3	3	1	2	11703.03132	9.3	3.7	48	141	0.07	2	3	2	2	2	32.55	0	2
38885	66	1	3	2	1	2	28663.7391	9.3	4.1	37	152	0.05	1	2	2	2	1	32.04	0	1
31663	76	1	3	2	1	2	10036.90773	9.1	3.5	47	180	0.06	2	2	2	2	2	30.27	0	0
26684	39	1	3	2	1	2	52203.93985	9.8	5	70	222	0.1	1	1	2	2	2	28.41	0	3
34092	55	1	3	3	1	2	44825.45279	10.1	4.1	62	285	0.08	1	1	2	2	2	28.08	0	2
22798	47	2	1	2	1	2	13173.53447	9.1	4.3	39	230	0.21	1	1	2	2	2	28.01	0	1
38432	69	2	4	2	2	2	7578.340385	9.7	4.2	59	250	0.92	2	3	2	2	1	27.65	0	2
39051	77	2	3	3	1	2	26787.43931	9.7	4.3	54	198	0.18	2	3	2	1	1	27.64	0	0
25337	33	2	3	2	1	2	50888.8938	9.1	3.2	61	161	1.24	1	3	2	2	2	27.47	0	1
39041	26	1	3	2	1	2	33765.34128	9.2	3.9	33	197	0.1	2	3	2	2	2	26.75	0	2
31069	46	2	3	3	1	2	57658.6009	9.9	4	31	197	0.17	2	3	2	2	1	26.72	0	2
33604	59	2	3	1	1	2	28822.04758	9.5	4.2	48	239	0.42	2	1	2	2	1	26.39	0	3
30258	41	2	3	3	1	2	22908.17496	8.9	3.2	58	112	0.14	2	3	2	2	2	25.94	0	1
28009	48	1	1	2	1	2	12834.62244	9.6	4.3	31	200	0.32	1	1	2	2	2	25.86	0	1
40660	64	1	3	2	1	2	33710.81269	9	3.4	60	170	0.3	1	1	2	2	2	24.39	0	2
40369	67	1	3	2	1	2	30138.92868	9.8	2.9	63	187	0.02	1	3	2	2	1	21.73	0	2
31870	21	2	3	3	1	2	26613.90332	9.1	3.9	51	149	0.04	2	3	2	2	2	19.42	0	0
30574	39	1	1	3	2	2	17470.06075	9.2	2.8	79	156	0.16	1	1	2	2	2	30.98	0	0
25248	38	1	1	1	2	2	17470.06075	9.1	3.6	57	149	0.17	1	1	2	2	2	30.5	0	0
29922	69	2	1	3	1	2	1957.999188	9.9	3.4	64	214	1.69	2	3	2	2	1	37.64	0	2
25778	36	1	3	3	1	2	42201.06093	9.6	3.3	35	241	0.05	2	3	2	2	2	34.86	0	0
21506	39	1	3	2	1	2	42201.06093	9.4	3.3	41	182	0.77	1	3	2	2	2	34.77	0	2
25478	46	2	4	3	1	2	15468.56068	9.1	3.7	72	199	0.32	2	3	2	2	2	32.36	0	1
23432	68	1	1	1	1	2	1650.053151	10.3	5.3	76	181	0.18	1	3	2	1	1	31.14	0	2
24045	72	1	3	3	1	2	14978.19849	10	3.3	36	192	0.06	1	3	2	2	2	30.13	0	0
23305	33	1	3	1	2	2	37248.23171	9.8	3.7	69	118	0.18	1	1	2	2	2	24.9	0	0
40158	26	2	1	3	1	2	10754.69277	9.7	3.9	56	214	2.19	1	3	2	2	2	35.03	0	1
31280	60	2	3	2	2	2	26824.04926	9.4	4.1	37	218	0.06	1	2	2	2	2	31.32	0	1
33591	65	2	1	4	2	2	4440.807778	8.8	3.7	49	175	0.16	2	3	2	2	2	27.57	0	0
32641	50	1	1	3	1	2	7606.95045	9.1	3.7	43	150	0.19	1	2	2	1	2	26.52	0	2
40752	49	2	1	1	1	2	7478.818585	9.3	3.8	37	301	0.15	1	3	2	2	2	26.01	0	0
38535	20	2	4	3	2	2	14679.91974	9.3	4.3	53	87	0.17	1	3	2	2	2	21.89	0	1
38967	30	2	3	2	1	2	57928.98205	9.5	3.5	44	218	0.38	2	3	2	2	2	33.85	0	0
28181	81	1	3	2	2	2	8213.7818	9	3.6	75	214	0.31	1	2	2	2	1	32.71	0	2
30136	68	1	3	2	1	2	23932.28554	9.6	3.3	46	202	0.24	2	2	2	2	1	29.16	0	0
24953	47	1	1	4	1	2	8652.47548	9.1	3.9	43	176	0.92	1	2	2	2	1	40.1	0	1
25106	47	2	4	1	2	2	12827.2062	9.5	4.2	42	181	0.53	2	2	2	2	1	37.32	0	0
25290	82	1	3	1	1	2	9037.68196	9.2	3.5	80	183	0.05	1	2	2	2	1	16.78	0	2
40400	69	2	1	1	1	2	3866.637522	9.7	4.4	52	183	0.12	2	3	2	2	2	34.95	0	2
32901	24	1	4	4	1	2	15628.1917	9.8	4.3	50	232	0.18	2	3	2	2	2	32.46	0	1
37740	29	1	4	1	1	2	11237.93323	9.6	4.4	38	168	0.21	1	1	2	2	2	30.15	0	0
39752	72	1	1	1	1	2	2359.281444	9.4	3.9	43	213	0.04	1	3	2	1	2	27.2	0	2
26770	23	2	4	3	2	2	13050.26207	9.4	4	52	205	0.85	1	1	2	2	2	34.94	0	1
40888	66	1	1	1	1	2	1625.680664	9.4	4.3	37	210	0.48	1	2	2	2	2	32.9	0	2
37929	78	1	4	3	1	2	4773.851671	9.5	4	42	152	0.18	2	3	2	2	1	31.93	0	2
29012	51	2	4	1	2	2	14556.25924	9.3	3.3	62	170	1.52	1	3	2	1	1	30.74	0	1
24841	36	1	3	2	1	2	52812.0372	9.7	3.5	63	195	0.3	1	1	2	2	2	25.11	0	3
25060	29	1	3	3	1	2	26437.19271	9.9	3	46	205	0.14	2	3	2	2	2	24.64	0	1
32575	24	2	3	3	2	2	28165.33646	9.3	4.3	59	129	0.11	1	2	2	2	2	23.84	0	2
26858	41	1	1	3	2	2	11796.08658	10	3.5	42	174	0.16	1	3	2	2	2	21.01	0	1
32161	38	2	5	2	2	2	36602.54109	9.1	3.4	76	149	0.06	1	3	2	2	2	19.63	0	2
33647	35	1	4	4	1	2	12008.61984	9.5	4	46	148	0.57	1	2	2	2	1	47.57	0	0
38664	40	1	1	1	1	2	9509.219595	9.5	3.4	41	308	0.42	1	3	2	2	2	29.24	0	1
31518	40	2	5	3	1	2	47617.21934	8.9	4.3	44	178	1.04	1	3	1	2	1	27.34	0	0
39136	36	2	1	2	1	2	11283.23807	9.5	3.9	74	158	0.14	1	3	2	2	2	27.27	0	2
30078	82	2	3	4	2	2	11080.13626	9.6	3.2	52	254	0.92	1	3	2	2	1	33.24	0	2
30756	81	2	3	3	1	2	10377.50021	9.7	3.9	108	276	0.25	2	2	2	2	1	27.41	0	2
23112	81	1	3	1	1	2	9597.039125	9.6	3.4	54	209	0.14	2	3	2	2	2	26.12	0	0
25621	34	1	1	3	1	2	22388.10306	9.8	3.8	53	259	0.14	1	3	2	2	2	26.11	0	1
31820	58	1	1	1	2	2	7606.95045	8.6	4.6	86	458	0.01	2	3	2	2	2	25.09	0	0
29660	35	2	3	2	2	2	50038.12345	9.6	3.6	69	204	0.51	1	3	2	2	2	23.25	0	0
39873	57	2	4	3	2	2	9508.77711	9.5	4.3	66	252	1.01	2	3	2	2	2	35.12	0	0
32477	41	2	4	3	2	2	11024.36525	9.8	4.4	65	208	0.44	2	3	2	2	2	29.11	0	0
38467	35	2	4	4	1	2	10357.03446	9.6	3.7	56	187	0.77	1	1	2	2	2	28.57	0	1
31993	61	2	4	3	2	2	5685.096225	9.9	4	65	256	0.44	1	1	2	2	2	22.06	0	2
28608	52	2	4	4	1	2	14987.39591	9.3	4.3	40	208	1.53	2	1	2	2	1	40.55	0	2
37769	64	2	3	4	1	2	31365.85659	9.9	4	61	164	0.08	1	3	2	1	1	40.1	0	2
28300	60	1	4	4	1	2	6876.55106	9.6	3.9	45	194	0.86	1	1	2	1	2	32.33	0	1
23758	36	2	1	2	1	2	2118.771769	9.3	5.6	73	262	0.63	1	3	2	2	2	31.28	0	1
29889	23	1	4	1	2	2	13484.69894	9.7	5.2	50	173	0.04	1	3	2	2	2	27.96	0	0
33922	83	2	3	2	1	2	15305.79023	9.2	3.2	46	148	0.93	2	2	2	1	1	23.11	0	0
31388	60	2	3	2	2	2	31557.35148	9.7	3.5	53	147	0.78	1	3	2	1	1	49.01	0	2
27282	63	1	3	3	1	2	29557.25449	9.3	3.1	44	206	0.28	1	2	2	1	1	39.55	0	2
31525	33	2	3	4	1	2	52634.69885	9	3.7	68	164	0.34	1	2	2	2	2	34.78	0	1
31014	48	2	3	3	2	2	57658.6009	9.5	4	60	125	0.59	2	3	2	2	1	33.85	0	0
21067	25	1	3	2	1	2	45401.57913	9.5	3.6	49	188	0.64	1	1	2	2	2	31.17	0	1
31302	24	2	3	3	1	2	3463.140444	9.1	4.2	79	303	0.49	1	2	2	2	2	30	0	1
26500	25	2	3	3	1	2	3332.575989	9.8	3.7	60	277	0.12	1	2	2	2	2	28.74	0	1
22643	51	2	3	3	1	2	38116.30752	9	3.8	33	264	3.71	1	2	2	2	2	28.45	0	3
24785	78	1	3	2	1	2	14231.52219	9.1	2.8	34	158	0.16	1	1	2	2	1	28.12	0	2
26377	65	1	3	1	1	2	25432.22164	9.8	3.6	39	219	0.21	1	2	2	2	2	28.02	0	1
25148	75	1	3	2	1	2	6489.970665	9.2	3.7	46	217	0.05	1	2	2	2	1	27.44	0	2
30779	71	2	3	2	1	2	20292.65806	9.5	4.3	51	196	0.45	1	2	2	2	1	27.12	0	1
23899	24	2	3	4	1	2	46039.10153	9.7	3.5	36	182	0.5	1	1	2	2	1	26.76	0	0
21501	65	2	3	2	1	2	32429.70796	9.5	3.9	56	235	0.15	2	3	2	2	2	26.13	0	2
25376	81	1	3	1	1	2	7434.45694	9.2	3.8	35	185	0.05	2	3	2	2	2	26.1	0	0
23163	84	2	3	3	1	2	7788.98756	9.5	3.8	47	247	0.23	1	3	2	2	2	25.72	0	0
27678	60	1	3	2	1	2	20038.17862	9.9	3.3	35	186	0.3	2	1	2	2	1	25.66	0	3
29995	59	2	1	2	1	2	9003.863675	9.5	4.5	68	230	0.12	2	3	2	2	2	22.75	0	2
26812	71	1	3	2	1	2	16023.61507	9.7	4	44	296	1.72	1	1	2	2	2	20.83	0	3
38138	65	1	1	4	1	2	5207.7281	9.4	3.7	40	172	0.25	2	3	2	1	1	29.21	0	1
31914	51	1	3	2	1	2	40075.899	10	2.9	75	217	0.19	1	2	2	2	2	22.06	0	2
33309	28	2	4	3	1	2	9498.57524	9.8	4.1	93	194	0.02	1	3	2	2	2	18.17	0	0
22193	26	1	4	1	2	2	13484.69894	9	3.4	49	147	3.34	1	1	2	2	1	64.97	0	0
32287	35	1	4	2	1	2	15233.92109	9.8	3.5	34	212	0.97	1	1	2	1	1	44.9	0	0
33694	54	1	3	2	2	2	44825.45279	10	3.2	46	175	0.22	1	3	2	3	2	39.18	0	1
40353	66	1	3	2	1	2	33710.81269	9.8	3.4	65	282	0.09	1	2	2	2	1	29.22	0	1
22925	30	1	4	4	1	2	17841.3188	9.9	3.6	81	179	0.11	1	3	2	2	2	25.35	0	1
37930	48	1	4	1	2	2	12929.1902	9.4	3.6	63	238	0.11	1	1	2	2	1	23.82	0	1
33092	32	2	3	3	1	2	43103.09002	9.4	3.7	39	198	0.36	1	3	2	2	1	38.7	0	1
34088	36	2	5	3	1	2	41645.25023	9.5	4	67	241	0.43	1	2	2	2	2	28.99	0	1
27309	72	1	1	1	1	2	1506.285704	9.8	3.3	56	167	0.1	1	2	2	1	1	28.09	0	2
22689	28	2	3	4	2	2	36150.16891	9.3	4	57	147	0.31	1	1	2	2	2	43.67	0	1
25869	38	2	3	4	1	2	41204.35265	9.9	4.5	35	140	0.51	1	1	2	2	2	34.17	0	0
28511	40	1	3	4	1	2	49266.41696	9.7	4	51	283	0.37	1	2	2	2	2	30.31	0	2
33988	23	2	3	1	1	2	3087.316213	8.6	3.2	77	295	1.98	2	3	2	2	2	29.4	0	1
28590	61	1	1	2	1	2	2173.165001	9.7	2.8	45	283	0.09	1	2	2	2	1	28.02	0	3
30020	43	1	4	3	1	2	12799.47368	9.5	3.2	54	192	0.04	1	2	2	2	2	27.12	0	2
21052	37	2	3	2	1	2	41137.99293	9.8	4.3	54	170	0.03	1	2	2	2	2	20.01	0	0
27478	22	1	3	3	2	2	38996.25148	9.8	4.2	36	244	0.06	1	3	2	2	2	38.74	0	0
25528	50	2	3	3	2	2	42890.33361	9.4	3.7	51	206	0.3	1	3	2	2	2	31.27	0	3
33520	74	1	3	4	1	2	20618.20118	9.2	3.5	50	232	0.94	1	3	2	2	1	25.41	0	2
40951	53	2	4	4	1	2	16528.01071	10.4	4	68	186	2	2	3	2	2	1	39.09	0	2
39761	56	1	4	1	1	2	16190.16212	8.3	2.8	23	107	0.43	1	3	2	2	1	27.44	0	0
25392	37	2	3	3	1	2	38958.56365	9.5	4	47	194	0.02	1	1	2	2	2	27.2	0	3
30188	77	1	3	1	1	2	18062.48131	9.4	3.1	48	208	0.03	1	3	2	2	2	25.82	0	2
24089	24	2	3	4	1	2	35142.29672	9.7	4.3	100	182	0.08	1	2	2	2	2	25.72	0	1
28757	56	1	3	4	1	2	44530.23394	9.9	4	40	179	0.59	1	3	2	2	2	36.77	0	1
24703	60	1	4	3	1	2	6476.758145	9.5	3.6	50	218	1.57	2	3	2	2	2	36.47	0	1
22369	56	2	4	3	1	2	14116.05	9.6	3.7	55	250	0.27	2	2	2	2	2	31.3	0	2
22427	73	1	2	3	1	2	13979.93431	10.1	3.8	44	221	0.16	1	2	2	2	2	28.69	0	2
21419	58	2	1	1	1	2	10403.50047	9.1	3.7	82	219	1.43	2	3	2	2	1	28.18	0	2
29342	63	2	2	3	1	2	21596.87758	9.8	4.5	44	225	0.25	1	3	2	2	2	28.13	0	2
29817	52	1	3	3	2	2	14937.65513	9.4	4.1	54	207	0.15	1	3	2	2	2	27.77	0	2
26957	61	2	3	3	2	2	32807.46527	9.4	4	36	222	0.09	2	2	2	2	2	27.14	0	0
23062	76	1	3	1	1	2	15577.1954	9.3	3.6	37	213	2.16	1	2	2	2	2	26.53	0	0
22335	58	2	1	3	1	2	11102.48475	9.3	3.4	74	213	0.11	2	3	2	2	2	26.42	0	1
23998	85	2	3	2	2	2	9334.622715	9.6	3.7	63	220	0.16	2	3	2	2	2	26.23	0	2
39010	35	2	1	3	1	2	14457.1447	9.3	3.9	40	171	0.08	2	3	2	2	2	24.46	0	1
29061	25	1	3	2	1	2	45401.57913	9.5	3.6	51	120	0.2	1	2	2	2	2	24.16	0	0
26316	70	2	3	2	1	2	30281.29366	9.8	3.4	42	176	0.84	1	3	2	2	1	23.85	0	3
30131	26	2	3	2	1	2	46039.10153	9.7	4.4	49	167	0.15	2	3	2	2	2	23.45	0	0
29547	28	1	3	3	2	2	36702.11123	9.7	3.2	59	213	0.39	1	1	2	2	2	22.79	0	1
21020	55	2	4	1	1	2	14116.05	9.6	3.2	51	230	0.19	2	3	2	2	1	22.55	0	2
24081	85	2	3	1	2	2	8608.53562	9.8	3.3	80	216	0.06	1	3	2	2	2	21.83	0	2
26409	74	1	3	2	1	2	21236.6907	9.5	4.6	49	187	0.27	1	2	2	2	2	21.18	0	3
29440	23	2	3	4	1	2	37277.5125	9.6	4.6	55	166	0.21	2	3	2	2	2	21.18	0	1
33294	60	2	4	4	2	2	6064.186005	10.1	6.6	33	148	5.9	2	2	1	1	1	55.58	0	1
39584	72	2	4	2	1	2	7753.39747	9.2	4.3	36	184	1.1	2	2	1	2	1	48.06	0	0
25964	62	1	1	1	2	2	1650.053151	9.8	3.6	44	192	0.31	1	3	2	1	1	42.53	0	2
23588	61	2	1	1	2	2	1957.999188	9.9	3.4	44	260	0.56	2	3	2	1	1	37.86	0	2
40338	41	1	3	2	1	2	56261.74365	9.9	3.4	41	234	0.35	2	2	2	2	1	36.55	0	1
40200	44	2	3	2	2	2	45196.99924	9.9	4.5	43	224	0.4	2	1	2	2	1	35.96	0	2
32749	58	2	3	3	1	2	42802.77545	9.9	3.8	42	219	0.56	2	1	2	2	2	33.01	0	3
37456	52	2	4	2	1	2	13896.91386	10	3.9	61	247	0.03	1	3	2	2	1	30.48	0	0
29884	39	1	3	3	2	2	42201.06093	9.5	4	38	247	0.45	1	1	2	2	2	30.16	0	2
40318	74	1	5	4	1	2	7647.042385	9.5	3.3	37	222	0.2	1	2	2	1	2	29.28	0	2
40431	34	1	3	2	1	2	18547.54897	9.5	3.5	38	195	0.08	1	3	2	2	2	28.37	0	2
33428	62	1	3	1	1	2	30322.93293	9.3	3.6	38	222	0.15	1	2	2	2	1	27.44	0	3
28986	65	2	3	2	1	2	26215.80067	9.1	4.3	47	176	0.14	1	1	2	2	2	22.34	0	2
33163	21	2	4	3	2	2	13882.004	10.1	3.7	69	174	0.01	2	3	2	2	2	22.02	0	0
31332	68	1	4	1	1	2	3887.740425	9.6	5.1	70	189	0.21	1	2	2	2	2	20.93	0	1
25622	29	2	1	1	2	2	11610.42099	9.6	4.2	46	232	0.08	2	3	2	2	2	34.02	0	2
31345	67	2	3	1	1	2	37294.42937	9.5	4.8	49	230	0.14	1	1	2	2	2	26.15	0	0
33477	29	1	4	3	2	2	10116.70714	9.5	3.6	55	179	0.38	2	1	2	2	1	34.65	0	0
38038	34	1	4	1	2	2	10954.42079	9.6	3.1	54	152	0.98	1	3	2	2	2	27.87	0	0
31764	51	2	1	2	2	2	7478.818585	9.5	4	47	186	0.81	2	1	2	2	2	26.15	0	2
34114	69	1	4	2	2	2	4631.910288	9.7	2.7	40	2	0.24	2	1	2	2	2	24.51	0	1
28031	61	1	4	3	1	2	5887.500105	9.8	3.8	40	156	0.39	1	1	2	1	2	33.94	0	1
38429	21	1	3	1	1	2	40039.43588	10	3.3	41	145	0.15	1	1	2	2	2	36.96	0	0
23430	34	1	3	3	1	2	42269.13549	10.2	4.8	40	165	0.13	1	3	2	2	2	31.37	0	0
27504	75	1	3	3	1	2	16480.61727	9.8	3.9	48	191	0.32	1	3	2	1	1	31.04	0	2
[truncated: 2,311 more rows]
