# Supplementary material for: Self-reported and genetically predicted effects of coffee intake on rheumatoid arthritis: Epidemiological studies and Mendelian randomization analysis
Source: Front Nutr. 2022 Sep 12;9:926190. doi: 10.3389/fnut.2022.926190 (PMC9510978; doi:10.3389/fnut.2022.926190)
Supplement: Supplementary file 2 [file Data_Sheet_2.ZIP › Supplementary data of MR study/1.csv]

	chr.exposure	pval.exposure	se.exposure	samplesize.exposure	pos.exposure	beta.exposure	id.exposure	SNP	effect_allele.exposure	other_allele.exposure	eaf.exposure	exposure	mr_keep.exposure	pval_origin.exposure	data_source.exposure
1	1	9.09997e-09	0.00199813	428860	177889480	0.0114812	ukb-b-5237	rs543874	G	A	0.205161	Coffee intake || id:ukb-b-5237	TRUE	reported	igd
2	1	2.90001e-08	0.0019189	428860	96357773	-0.0106422	ukb-b-5237	rs34006152	T	A	0.229285	Coffee intake || id:ukb-b-5237	TRUE	reported	igd
3	1	2.19999e-08	0.00161374	428860	96512025	-0.00903269	ukb-b-5237	rs222897	G	T	0.494506	Coffee intake || id:ukb-b-5237	TRUE	reported	igd
4	1	9.8992e-11	0.00172094	428860	96282852	0.0111323	ukb-b-5237	rs1342395	A	C	0.670207	Coffee intake || id:ukb-b-5237	TRUE	reported	igd
5	1	3.79997e-08	0.00163273	428860	96289698	0.00898188	ukb-b-5237	rs1361740	C	T	0.564305	Coffee intake || id:ukb-b-5237	TRUE	reported	igd
6	1	2.90001e-08	0.00191893	428860	96355243	-0.010649	ukb-b-5237	rs79387995	C	G	0.229299	Coffee intake || id:ukb-b-5237	TRUE	reported	igd
7	1	3.2e-08	0.00191883	428860	96369734	-0.0106069	ukb-b-5237	rs71654458	T	A	0.229317	Coffee intake || id:ukb-b-5237	TRUE	reported	igd
8	1	4.79999e-08	0.00163013	428860	97029325	0.00889991	ukb-b-5237	rs1222762	A	G	0.565555	Coffee intake || id:ukb-b-5237	TRUE	reported	igd
9	1	8.9002e-11	0.00172103	428860	96281460	0.0111592	ukb-b-5237	rs1342396	T	C	0.670196	Coffee intake || id:ukb-b-5237	TRUE	reported	igd
10	1	9.79941e-11	0.00172063	428860	96285385	0.0111326	ukb-b-5237	rs1342391	T	G	0.670218	Coffee intake || id:ukb-b-5237	TRUE	reported	igd
11	1	2.99999e-08	0.00210797	428860	96361488	-0.0116802	ukb-b-5237	rs74219588	C	T	0.180622	Coffee intake || id:ukb-b-5237	TRUE	reported	igd
12	1	3.29997e-08	0.00191894	428860	96374631	-0.0105991	ukb-b-5237	rs7536819	G	C	0.229359	Coffee intake || id:ukb-b-5237	TRUE	reported	igd
13	1	4e-09	0.00198386	428860	177868990	0.0116721	ukb-b-5237	rs670323	A	G	0.209266	Coffee intake || id:ukb-b-5237	TRUE	reported	igd
14	1	4.90004e-09	0.00198418	428860	177875514	0.0116112	ukb-b-5237	rs527248	G	A	0.209005	Coffee intake || id:ukb-b-5237	TRUE	reported	igd
15	1	1.2e-08	0.00199926	428860	177889025	0.0113909	ukb-b-5237	rs539515	C	A	0.204871	Coffee intake || id:ukb-b-5237	TRUE	reported	igd
16	1	3.40001e-08	0.00199483	428860	177841685	0.0110141	ukb-b-5237	rs6670873	T	C	0.212868	Coffee intake || id:ukb-b-5237	TRUE	reported	igd
17	1	4.49997e-09	0.00198241	428860	177878933	0.0116258	ukb-b-5237	rs532504	A	G	0.209697	Coffee intake || id:ukb-b-5237	TRUE	reported	igd
18	1	1.79999e-08	0.0016135	428860	96564721	-0.00907909	ukb-b-5237	rs223237	T	C	0.5186	Coffee intake || id:ukb-b-5237	TRUE	reported	igd
19	1	1.7e-08	0.00161348	428860	96566821	-0.00909805	ukb-b-5237	rs1146545	G	A	0.518614	Coffee intake || id:ukb-b-5237	TRUE	reported	igd
20	1	1e-10	0.0017206	428860	96284419	0.0111199	ukb-b-5237	rs4949971	G	A	0.670225	Coffee intake || id:ukb-b-5237	TRUE	reported	igd
21	1	2.90001e-08	0.00191893	428860	96351754	-0.0106453	ukb-b-5237	rs12754240	C	A	0.229288	Coffee intake || id:ukb-b-5237	TRUE	reported	igd
22	1	3.09999e-08	0.00191886	428860	96366267	-0.0106261	ukb-b-5237	rs35884536	T	A	0.229283	Coffee intake || id:ukb-b-5237	TRUE	reported	igd
23	1	3.2e-08	0.00191875	428860	96368857	-0.0106102	ukb-b-5237	rs34170931	T	C	0.229307	Coffee intake || id:ukb-b-5237	TRUE	reported	igd
24	1	2.99999e-08	0.001919	428860	96382169	-0.0106347	ukb-b-5237	rs12734956	A	C	0.229351	Coffee intake || id:ukb-b-5237	TRUE	reported	igd
25	1	3.29997e-08	0.00191892	428860	96371045	-0.0106042	ukb-b-5237	rs12741066	A	G	0.229338	Coffee intake || id:ukb-b-5237	TRUE	reported	igd
26	1	4.79999e-08	0.00200621	428860	177835638	0.0109542	ukb-b-5237	rs34472009	T	C	0.206414	Coffee intake || id:ukb-b-5237	TRUE	reported	igd
27	1	2.1e-08	0.00206838	428860	96516578	-0.0115863	ukb-b-5237	rs161107	A	G	0.189762	Coffee intake || id:ukb-b-5237	TRUE	reported	igd
28	1	4e-08	0.00179517	428860	96270022	0.00985575	ukb-b-5237	rs4641341	G	A	0.717281	Coffee intake || id:ukb-b-5237	TRUE	reported	igd
29	1	5.89997e-09	0.0018272	428860	96273364	0.0106311	ukb-b-5237	rs6685261	G	A	0.731946	Coffee intake || id:ukb-b-5237	TRUE	reported	igd
30	1	5.50047e-11	0.00184764	428860	96273989	0.0121148	ukb-b-5237	rs10127720	C	T	0.740787	Coffee intake || id:ukb-b-5237	TRUE	reported	igd
31	1	1.09999e-10	0.00172214	428860	96276198	0.0111197	ukb-b-5237	rs10747472	C	G	0.670203	Coffee intake || id:ukb-b-5237	TRUE	reported	igd
32	1	4.90004e-09	0.00183359	428860	96257675	0.0107291	ukb-b-5237	rs4950078	G	T	0.733481	Coffee intake || id:ukb-b-5237	TRUE	reported	igd
33	1	1.40001e-09	0.00181354	428860	96274009	0.0109816	ukb-b-5237	rs10874955	T	C	0.725489	Coffee intake || id:ukb-b-5237	TRUE	reported	igd
34	1	1e-10	0.00172119	428860	96280265	0.0111251	ukb-b-5237	rs6686243	A	C	0.670202	Coffee intake || id:ukb-b-5237	TRUE	reported	igd
35	1	4.20001e-08	0.00209933	428860	96388214	-0.0115068	ukb-b-5237	rs71654460	A	G	0.181963	Coffee intake || id:ukb-b-5237	TRUE	reported	igd
36	1	1.79999e-08	0.00161346	428860	96558580	-0.00908955	ukb-b-5237	rs223240	G	A	0.518597	Coffee intake || id:ukb-b-5237	TRUE	reported	igd
37	1	3.40001e-08	0.00162862	428860	96293105	0.00898906	ukb-b-5237	rs1418460	T	C	0.562507	Coffee intake || id:ukb-b-5237	TRUE	reported	igd
38	1	8.30042e-11	0.00172017	428860	96289021	0.0111731	ukb-b-5237	rs1418462	T	A	0.670227	Coffee intake || id:ukb-b-5237	TRUE	reported	igd
39	1	2.1e-08	0.00161373	428860	96572895	-0.00903809	ukb-b-5237	rs1146549	A	G	0.518713	Coffee intake || id:ukb-b-5237	TRUE	reported	igd
40	1	3.09999e-08	0.00167195	428860	96595179	-0.00925707	ukb-b-5237	rs1222069	C	A	0.397573	Coffee intake || id:ukb-b-5237	TRUE	reported	igd
41	1	2.30001e-08	0.00199741	428860	177843479	0.0111536	ukb-b-5237	rs2094510	T	C	0.210714	Coffee intake || id:ukb-b-5237	TRUE	reported	igd
42	1	4e-09	0.00198419	428860	177855517	0.0116767	ukb-b-5237	rs516636	A	C	0.208913	Coffee intake || id:ukb-b-5237	TRUE	reported	igd
43	1	4.70002e-09	0.00198412	428860	177872905	0.0116191	ukb-b-5237	rs571567	A	G	0.209005	Coffee intake || id:ukb-b-5237	TRUE	reported	igd
44	1	4.39997e-09	0.00198405	428860	177873210	0.0116456	ukb-b-5237	rs574367	T	G	0.209023	Coffee intake || id:ukb-b-5237	TRUE	reported	igd
45	1	2.90001e-08	0.00191881	428860	96336336	-0.010647	ukb-b-5237	rs35427981	C	T	0.229317	Coffee intake || id:ukb-b-5237	TRUE	reported	igd
46	1	3.2e-08	0.00191872	428860	96368429	-0.0106109	ukb-b-5237	rs56020512	A	T	0.2293	Coffee intake || id:ukb-b-5237	TRUE	reported	igd
47	1	3.2e-08	0.00191897	428860	96373017	-0.0106109	ukb-b-5237	rs12748128	C	T	0.229344	Coffee intake || id:ukb-b-5237	TRUE	reported	igd
48	1	2.80001e-08	0.00161231	428860	96517206	-0.00895903	ukb-b-5237	rs222896	G	A	0.496906	Coffee intake || id:ukb-b-5237	TRUE	reported	igd
49	1	1.2e-10	0.00172176	428860	96278606	0.0110937	ukb-b-5237	rs4255425	C	G	0.6703	Coffee intake || id:ukb-b-5237	TRUE	reported	igd
50	1	4e-08	0.00191869	428860	96387403	-0.0105339	ukb-b-5237	rs34928066	T	G	0.229497	Coffee intake || id:ukb-b-5237	TRUE	reported	igd
51	1	3.2e-08	0.00191895	428860	96393915	-0.0106144	ukb-b-5237	rs6668511	T	A	0.229384	Coffee intake || id:ukb-b-5237	TRUE	reported	igd
52	1	4.39997e-10	0.00186089	428860	96271698	0.0116101	ukb-b-5237	rs4497261	G	A	0.746944	Coffee intake || id:ukb-b-5237	TRUE	reported	igd
53	1	4.19952e-11	0.00184972	428860	96274668	0.0122025	ukb-b-5237	rs4615895	A	G	0.740926	Coffee intake || id:ukb-b-5237	TRUE	reported	igd
54	1	2.90001e-08	0.0019189	428860	96356906	-0.0106455	ukb-b-5237	rs71654457	G	A	0.229291	Coffee intake || id:ukb-b-5237	TRUE	reported	igd
55	1	3.2e-08	0.00191875	428860	96368770	-0.0106106	ukb-b-5237	rs35743264	A	G	0.229304	Coffee intake || id:ukb-b-5237	TRUE	reported	igd
56	1	3.79997e-08	0.00192016	428860	96372095	-0.0105595	ukb-b-5237	rs71654459	A	T	0.22914	Coffee intake || id:ukb-b-5237	TRUE	reported	igd
57	1	3.29997e-08	0.00191894	428860	96374409	-0.010598	ukb-b-5237	rs7536633	G	C	0.22936	Coffee intake || id:ukb-b-5237	TRUE	reported	igd
58	1	2.69998e-08	0.0016123	428860	96516252	-0.00896147	ukb-b-5237	rs150892	T	C	0.496901	Coffee intake || id:ukb-b-5237	TRUE	reported	igd
59	1	2.30001e-08	0.00199701	428860	96699222	0.01116	ukb-b-5237	rs35508926	G	A	0.212928	Coffee intake || id:ukb-b-5237	TRUE	reported	igd
60	1	5.60003e-09	0.00197944	428860	177852580	0.0115394	ukb-b-5237	rs633715	C	T	0.210303	Coffee intake || id:ukb-b-5237	TRUE	reported	igd
61	1	4.30002e-09	0.00198251	428860	177876946	0.0116382	ukb-b-5237	rs589500	T	C	0.209623	Coffee intake || id:ukb-b-5237	TRUE	reported	igd
62	1	3.69999e-09	0.00198461	428860	177861357	0.0117001	ukb-b-5237	rs661691	C	G	0.208996	Coffee intake || id:ukb-b-5237	TRUE	reported	igd
63	1	1.2e-08	0.00199803	428860	177894287	0.0113886	ukb-b-5237	rs506589	C	T	0.205367	Coffee intake || id:ukb-b-5237	TRUE	reported	igd
64	1	4.70002e-09	0.00198413	428860	177873841	0.0116209	ukb-b-5237	rs490689	A	G	0.209015	Coffee intake || id:ukb-b-5237	TRUE	reported	igd
65	1	6.4e-09	0.00198344	428860	177881424	0.0115175	ukb-b-5237	rs1266155	A	G	0.20942	Coffee intake || id:ukb-b-5237	TRUE	reported	igd
66	1	1.2e-08	0.00199806	428860	177894591	0.0113863	ukb-b-5237	rs509325	G	T	0.205368	Coffee intake || id:ukb-b-5237	TRUE	reported	igd
67	1	1.79999e-08	0.00199826	428860	177899121	0.0112536	ukb-b-5237	rs545608	C	G	0.205424	Coffee intake || id:ukb-b-5237	TRUE	reported	igd
68	1	3.29997e-08	0.00191902	428860	96372880	-0.010601	ukb-b-5237	rs12743908	C	A	0.229342	Coffee intake || id:ukb-b-5237	TRUE	reported	igd
69	1	3.50002e-08	0.00191924	428860	96373911	-0.0105828	ukb-b-5237	rs34493840	G	A	0.2293	Coffee intake || id:ukb-b-5237	TRUE	reported	igd
70	1	3.50002e-08	0.00162881	428860	96291103	0.00898557	ukb-b-5237	rs6703258	T	C	0.562553	Coffee intake || id:ukb-b-5237	TRUE	reported	igd
71	1	3.89996e-08	0.00192008	428860	96372129	-0.0105549	ukb-b-5237	rs34276469	C	T	0.22915	Coffee intake || id:ukb-b-5237	TRUE	reported	igd
72	1	3.29997e-08	0.00191905	428860	96373472	-0.0106059	ukb-b-5237	rs12727571	A	G	0.229327	Coffee intake || id:ukb-b-5237	TRUE	reported	igd
73	1	2.80001e-08	0.00161156	428860	96551329	-0.0089503	ukb-b-5237	rs223248	T	G	0.495305	Coffee intake || id:ukb-b-5237	TRUE	reported	igd
74	1	2.5e-08	0.00191894	428860	96341448	-0.0106887	ukb-b-5237	rs79658307	A	G	0.22941	Coffee intake || id:ukb-b-5237	TRUE	reported	igd
75	1	2.90001e-08	0.00191889	428860	96359219	-0.0106407	ukb-b-5237	rs57440351	A	G	0.22929	Coffee intake || id:ukb-b-5237	TRUE	reported	igd
76	1	4.49997e-08	0.00209958	428860	96395785	-0.0114814	ukb-b-5237	rs35459493	T	C	0.18193	Coffee intake || id:ukb-b-5237	TRUE	reported	igd
77	1	3.09999e-08	0.00191885	428860	96396188	-0.0106197	ukb-b-5237	rs71654462	T	G	0.229388	Coffee intake || id:ukb-b-5237	TRUE	reported	igd
78	1	2.69998e-08	0.00161371	428860	96510208	-0.0089744	ukb-b-5237	rs222899	G	C	0.494158	Coffee intake || id:ukb-b-5237	TRUE	reported	igd
79	1	3.29997e-08	0.00191845	428860	96367400	-0.0106028	ukb-b-5237	rs11801157	C	A	0.229409	Coffee intake || id:ukb-b-5237	TRUE	reported	igd
80	1	1.5e-08	0.00161342	428860	96570359	-0.00912822	ukb-b-5237	rs1146547	G	T	0.518682	Coffee intake || id:ukb-b-5237	TRUE	reported	igd
81	1	3.79997e-08	0.00162012	428860	96590825	-0.00891009	ukb-b-5237	rs1222071	G	A	0.529271	Coffee intake || id:ukb-b-5237	TRUE	reported	igd
82	1	3.29997e-08	0.00191895	428860	96372857	-0.0106009	ukb-b-5237	rs12722915	A	G	0.229349	Coffee intake || id:ukb-b-5237	TRUE	reported	igd
83	1	3.50002e-08	0.00191881	428860	96382006	-0.0105792	ukb-b-5237	rs12733562	A	G	0.229419	Coffee intake || id:ukb-b-5237	TRUE	reported	igd
84	1	9.79941e-11	0.00172035	428860	96286029	0.0111315	ukb-b-5237	rs7547395	C	G	0.670186	Coffee intake || id:ukb-b-5237	TRUE	reported	igd
85	1	9.09913e-11	0.00172025	428860	96289734	0.01115	ukb-b-5237	rs1361739	G	A	0.670321	Coffee intake || id:ukb-b-5237	TRUE	reported	igd
86	1	1.2e-10	0.00172181	428860	96278594	0.01109	ukb-b-5237	rs4550109	C	T	0.67031	Coffee intake || id:ukb-b-5237	TRUE	reported	igd
87	1	3.40001e-08	0.00161621	428860	96579457	-0.00892037	ukb-b-5237	rs1146551	A	G	0.525194	Coffee intake || id:ukb-b-5237	TRUE	reported	igd
88	1	3.40001e-08	0.00161624	428860	96579725	-0.0089226	ukb-b-5237	rs1146553	T	C	0.525189	Coffee intake || id:ukb-b-5237	TRUE	reported	igd
89	1	1.7e-08	0.0016135	428860	96556487	-0.00909649	ukb-b-5237	rs223241	T	C	0.518573	Coffee intake || id:ukb-b-5237	TRUE	reported	igd
90	1	5.1e-09	0.00198288	428860	177879935	0.0115876	ukb-b-5237	rs633754	C	T	0.20958	Coffee intake || id:ukb-b-5237	TRUE	reported	igd
91	1	5.49997e-09	0.00198334	428860	177881651	0.0115643	ukb-b-5237	rs693232	G	C	0.209509	Coffee intake || id:ukb-b-5237	TRUE	reported	igd
92	2	1e-08	0.0020503	428860	27731212	0.0117383	ukb-b-5237	rs3817588	C	T	0.195454	Coffee intake || id:ukb-b-5237	TRUE	reported	igd
93	2	9.70063e-14	0.00213515	428860	623216	0.0158961	ukb-b-5237	rs4854340	A	G	0.827889	Coffee intake || id:ukb-b-5237	TRUE	reported	igd
94	2	9.3994e-14	0.00213448	428860	623976	0.0159004	ukb-b-5237	rs6728726	C	T	0.827722	Coffee intake || id:ukb-b-5237	TRUE	reported	igd
95	2	1.39991e-14	0.00213762	428860	641082	0.0164528	ukb-b-5237	rs10169736	T	A	0.828313	Coffee intake || id:ukb-b-5237	TRUE	reported	igd
96	2	1.39991e-14	0.00213754	428860	644529	0.016449	ukb-b-5237	rs13025697	C	T	0.828311	Coffee intake || id:ukb-b-5237	TRUE	reported	igd
97	2	9.8992e-14	0.00213516	428860	622531	0.0158917	ukb-b-5237	rs939583	T	C	0.827897	Coffee intake || id:ukb-b-5237	TRUE	reported	igd
98	2	1.59993e-14	0.00213793	428860	639061	0.016414	ukb-b-5237	rs7564711	G	T	0.828371	Coffee intake || id:ukb-b-5237	TRUE	reported	igd
99	2	1.39991e-14	0.0021376	428860	642253	0.0164517	ukb-b-5237	rs12714413	C	T	0.828312	Coffee intake || id:ukb-b-5237	TRUE	reported	igd
100	2	1.39991e-14	0.00213757	428860	643303	0.0164558	ukb-b-5237	rs7604609	G	C	0.828311	Coffee intake || id:ukb-b-5237	TRUE	reported	igd
101	2	1.39991e-14	0.00213769	428860	646081	0.016449	ukb-b-5237	rs11127489	T	C	0.828328	Coffee intake || id:ukb-b-5237	TRUE	reported	igd
102	2	1.39991e-14	0.0021377	428860	646364	0.0164471	ukb-b-5237	rs10189761	A	T	0.828329	Coffee intake || id:ukb-b-5237	TRUE	reported	igd
103	2	1.39991e-14	0.00213769	428860	646674	0.0164483	ukb-b-5237	rs10190052	C	T	0.828328	Coffee intake || id:ukb-b-5237	TRUE	reported	igd
104	2	1.59993e-14	0.00213718	428860	649867	-0.0164081	ukb-b-5237	rs1320337	T	A	0.171845	Coffee intake || id:ukb-b-5237	TRUE	reported	igd
105	2	1.99986e-14	0.00213615	428860	650519	-0.0163431	ukb-b-5237	rs13401686	G	A	0.17215	Coffee intake || id:ukb-b-5237	TRUE	reported	igd
106	2	1.39991e-14	0.0021375	428860	650647	-0.0164461	ukb-b-5237	rs4613321	G	A	0.171759	Coffee intake || id:ukb-b-5237	TRUE	reported	igd
107	2	1.50003e-14	0.00213728	428860	651105	-0.0164378	ukb-b-5237	rs2867110	C	G	0.171794	Coffee intake || id:ukb-b-5237	TRUE	reported	igd
108	2	8.49963e-14	0.00213489	428860	621954	0.0159323	ukb-b-5237	rs1320332	C	T	0.827599	Coffee intake || id:ukb-b-5237	TRUE	reported	igd
109	2	9.79941e-14	0.0021352	428860	624084	0.0158933	ukb-b-5237	rs6711039	A	G	0.827864	Coffee intake || id:ukb-b-5237	TRUE	reported	igd
110	2	1.20005e-14	0.00214215	428860	628524	0.0165181	ukb-b-5237	rs6744653	G	A	0.828806	Coffee intake || id:ukb-b-5237	TRUE	reported	igd
111	2	1.80011e-14	0.00214018	428860	631096	0.0164091	ukb-b-5237	rs5017301	A	G	0.82871	Coffee intake || id:ukb-b-5237	TRUE	reported	igd
112	2	1.59993e-14	0.00213947	428860	633661	0.0164343	ukb-b-5237	rs62105307	G	A	0.828689	Coffee intake || id:ukb-b-5237	TRUE	reported	igd
113	2	1.59993e-14	0.00213917	428860	636819	-0.016431	ukb-b-5237	rs35796073	A	C	0.171519	Coffee intake || id:ukb-b-5237	TRUE	reported	igd
114	2	1.39991e-14	0.0021376	428860	641718	0.0164545	ukb-b-5237	rs10865550	G	T	0.828312	Coffee intake || id:ukb-b-5237	TRUE	reported	igd
115	2	2.29985e-13	0.00220257	428860	651349	-0.0161475	ukb-b-5237	rs2867112	G	T	0.164898	Coffee intake || id:ukb-b-5237	TRUE	reported	igd
116	2	2.99985e-14	0.00214427	428860	653245	-0.0162891	ukb-b-5237	rs13412194	C	A	0.171917	Coffee intake || id:ukb-b-5237	TRUE	reported	igd
117	2	7.10068e-13	0.00231108	428860	620297	0.016586	ukb-b-5237	rs7563362	G	A	0.856524	Coffee intake || id:ukb-b-5237	TRUE	reported	igd
118	2	9.70063e-14	0.00213517	428860	623691	0.0158968	ukb-b-5237	rs11127483	A	G	0.827894	Coffee intake || id:ukb-b-5237	TRUE	reported	igd
119	2	1.9002e-14	0.00214215	428860	630662	0.0163976	ukb-b-5237	rs6731688	C	A	0.828816	Coffee intake || id:ukb-b-5237	TRUE	reported	igd
120	2	1.69981e-14	0.00213989	428860	631528	0.0164131	ukb-b-5237	rs7585056	G	A	0.828673	Coffee intake || id:ukb-b-5237	TRUE	reported	igd
121	2	1.50003e-14	0.00213948	428860	632379	0.0164434	ukb-b-5237	rs13027828	G	T	0.828677	Coffee intake || id:ukb-b-5237	TRUE	reported	igd
122	2	1.80011e-14	0.00213946	428860	632723	0.0164045	ukb-b-5237	rs13013021	T	C	0.828651	Coffee intake || id:ukb-b-5237	TRUE	reported	igd
123	2	1.39991e-14	0.00213821	428860	637597	0.0164526	ukb-b-5237	rs13388043	T	C	0.828405	Coffee intake || id:ukb-b-5237	TRUE	reported	igd
124	2	1.29987e-14	0.00213755	428860	638144	0.0164647	ukb-b-5237	rs4854344	T	G	0.828311	Coffee intake || id:ukb-b-5237	TRUE	reported	igd
125	2	1.39991e-14	0.0021376	428860	639900	0.0164577	ukb-b-5237	rs11127487	T	C	0.828312	Coffee intake || id:ukb-b-5237	TRUE	reported	igd
126	2	1.39991e-14	0.0021376	428860	642499	0.0164506	ukb-b-5237	rs7601028	G	C	0.828312	Coffee intake || id:ukb-b-5237	TRUE	reported	igd
127	2	1.39991e-14	0.00213762	428860	643320	0.0164553	ukb-b-5237	rs7594220	A	G	0.828316	Coffee intake || id:ukb-b-5237	TRUE	reported	igd
128	2	1.39991e-14	0.00213752	428860	645082	0.0164571	ukb-b-5237	rs7567368	C	T	0.828309	Coffee intake || id:ukb-b-5237	TRUE	reported	igd
129	2	1.9002e-14	0.00213832	428860	651286	-0.0163703	ukb-b-5237	rs2867111	C	A	0.171672	Coffee intake || id:ukb-b-5237	TRUE	reported	igd
130	2	6.09958e-14	0.00213968	428860	652272	-0.0160608	ukb-b-5237	rs6760274	A	G	0.17176	Coffee intake || id:ukb-b-5237	TRUE	reported	igd
131	2	1.20005e-14	0.00215355	428860	652607	-0.0166175	ukb-b-5237	rs10192350	C	T	0.170318	Coffee intake || id:ukb-b-5237	TRUE	reported	igd
132	2	2.80027e-14	0.00214335	428860	653195	-0.0163088	ukb-b-5237	rs13396935	A	G	0.171899	Coffee intake || id:ukb-b-5237	TRUE	reported	igd
133	2	6.20012e-14	0.00215487	428860	653874	-0.0161687	ukb-b-5237	rs10188334	T	C	0.171376	Coffee intake || id:ukb-b-5237	TRUE	reported	igd
134	2	3.19963e-12	0.00162608	428860	27741105	0.0113337	ukb-b-5237	rs780095	G	A	0.564606	Coffee intake || id:ukb-b-5237	TRUE	reported	igd
135	2	2e-09	0.00184873	428860	27761436	-0.0110815	ukb-b-5237	rs4665988	A	C	0.25631	Coffee intake || id:ukb-b-5237	TRUE	reported	igd
136	2	7.00003e-10	0.00184946	428860	27834152	-0.0114059	ukb-b-5237	rs12987055	C	T	0.255588	Coffee intake || id:ukb-b-5237	TRUE	reported	igd
137	2	2.5e-10	0.00221351	428860	27750139	0.0139984	ukb-b-5237	rs6744393	T	C	0.159457	Coffee intake || id:ukb-b-5237	TRUE	reported	igd
138	2	2.19999e-09	0.00184873	428860	27784658	-0.0110647	ukb-b-5237	rs7570476	T	C	0.256021	Coffee intake || id:ukb-b-5237	TRUE	reported	igd
139	2	1.89998e-09	0.0018484	428860	27801759	-0.0110955	ukb-b-5237	rs1919128	G	A	0.2559	Coffee intake || id:ukb-b-5237	TRUE	reported	igd
140	2	2.39994e-14	0.00214102	428860	630024	0.0163332	ukb-b-5237	rs13007080	C	A	0.828183	Coffee intake || id:ukb-b-5237	TRUE	reported	igd
141	2	1.10002e-13	0.00213586	428860	630075	0.0158578	ukb-b-5237	rs73139123	T	C	0.818683	Coffee intake || id:ukb-b-5237	TRUE	reported	igd
142	2	3.69999e-14	0.00213782	428860	632028	0.0161892	ukb-b-5237	rs11127485	T	C	0.828077	Coffee intake || id:ukb-b-5237	TRUE	reported	igd
143	2	1.69981e-14	0.00213948	428860	632760	0.0164093	ukb-b-5237	rs34119520	C	T	0.828646	Coffee intake || id:ukb-b-5237	TRUE	reported	igd
144	2	2.39994e-14	0.00213859	428860	636017	0.0163095	ukb-b-5237	rs6749375	T	C	0.828376	Coffee intake || id:ukb-b-5237	TRUE	reported	igd
145	2	2.49977e-14	0.00213858	428860	636790	-0.0162957	ukb-b-5237	rs35142762	C	T	0.171862	Coffee intake || id:ukb-b-5237	TRUE	reported	igd
146	2	1.39991e-14	0.00213727	428860	648810	-0.0164411	ukb-b-5237	rs4452188	G	A	0.171788	Coffee intake || id:ukb-b-5237	TRUE	reported	igd
147	2	2e-08	0.00175091	428860	653623	-0.00983259	ukb-b-5237	rs10188118	G	C	0.314516	Coffee intake || id:ukb-b-5237	TRUE	reported	igd
148	2	5.40008e-12	0.0021143	428860	600575	0.0145757	ukb-b-5237	rs2683992	T	G	0.819453	Coffee intake || id:ukb-b-5237	TRUE	reported	igd
149	2	9.79941e-14	0.00213523	428860	624210	0.0158928	ukb-b-5237	rs6711254	A	G	0.827858	Coffee intake || id:ukb-b-5237	TRUE	reported	igd
150	2	9.60064e-14	0.00213521	428860	624524	0.0159006	ukb-b-5237	rs2867123	C	G	0.827883	Coffee intake || id:ukb-b-5237	TRUE	reported	igd
151	2	1.39991e-14	0.00213762	428860	641159	0.0164523	ukb-b-5237	rs4854347	C	A	0.828313	Coffee intake || id:ukb-b-5237	TRUE	reported	igd
152	2	1.39991e-14	0.00213769	428860	646061	0.016449	ukb-b-5237	rs11127488	C	T	0.828328	Coffee intake || id:ukb-b-5237	TRUE	reported	igd
153	2	1.39991e-14	0.0021377	428860	646767	0.0164582	ukb-b-5237	rs10173167	A	G	0.828326	Coffee intake || id:ukb-b-5237	TRUE	reported	igd
154	2	3.29989e-14	0.00212831	428860	648758	0.0161431	ukb-b-5237	rs4423631	C	T	0.825923	Coffee intake || id:ukb-b-5237	TRUE	reported	igd
155	2	8.9002e-12	0.00277365	428860	651382	-0.018926	ukb-b-5237	rs2867115	C	T	0.117919	Coffee intake || id:ukb-b-5237	TRUE	reported	igd
156	2	1.59993e-14	0.00214946	428860	652542	-0.016512	ukb-b-5237	rs7574359	C	T	0.170728	Coffee intake || id:ukb-b-5237	TRUE	reported	igd
157	2	1.9002e-14	0.00214251	428860	653093	-0.0164118	ukb-b-5237	rs13415094	C	T	0.171925	Coffee intake || id:ukb-b-5237	TRUE	reported	igd
158	2	1.79999e-09	0.0026358	428860	655222	-0.0158635	ukb-b-5237	rs13029479	A	G	0.110103	Coffee intake || id:ukb-b-5237	TRUE	reported	igd
159	2	8.99995e-10	0.00185002	428860	27825715	-0.0113351	ukb-b-5237	rs12467476	C	T	0.255439	Coffee intake || id:ukb-b-5237	TRUE	reported	igd
160	2	1.50003e-13	0.00213209	428860	621461	0.0157493	ukb-b-5237	rs6548237	C	A	0.827061	Coffee intake || id:ukb-b-5237	TRUE	reported	igd
161	2	9.30037e-14	0.00213529	428860	625057	0.0159085	ukb-b-5237	rs7576635	T	C	0.827888	Coffee intake || id:ukb-b-5237	TRUE	reported	igd
162	2	1.99986e-14	0.0021414	428860	629244	0.0163889	ukb-b-5237	rs12463617	C	A	0.828549	Coffee intake || id:ukb-b-5237	TRUE	reported	igd
163	2	1.9002e-14	0.00214212	428860	629601	0.0163997	ukb-b-5237	rs6748821	G	A	0.8288	Coffee intake || id:ukb-b-5237	TRUE	reported	igd
164	2	2.19989e-14	0.00214161	428860	629959	0.0163619	ukb-b-5237	rs12995666	C	T	0.828407	Coffee intake || id:ukb-b-5237	TRUE	reported	igd
165	2	7.29962e-14	0.00213563	428860	630070	0.01598	ukb-b-5237	rs66906321	C	T	0.819063	Coffee intake || id:ukb-b-5237	TRUE	reported	igd
166	2	2.09991e-14	0.00214182	428860	630113	0.0163668	ukb-b-5237	rs12997450	T	C	0.828494	Coffee intake || id:ukb-b-5237	TRUE	reported	igd
167	2	4.60045e-14	0.00214076	428860	631069	0.0161495	ukb-b-5237	rs5017302	A	G	0.824793	Coffee intake || id:ukb-b-5237	TRUE	reported	igd
168	2	1.50003e-14	0.00213976	428860	632904	0.0164479	ukb-b-5237	rs35802221	G	A	0.828686	Coffee intake || id:ukb-b-5237	TRUE	reported	igd
169	2	1.39991e-14	0.00213753	428860	645372	0.016447	ukb-b-5237	rs7567710	G	T	0.828312	Coffee intake || id:ukb-b-5237	TRUE	reported	igd
170	2	5.79963e-14	0.00213858	428860	652247	-0.0160642	ukb-b-5237	rs7608050	A	G	0.172017	Coffee intake || id:ukb-b-5237	TRUE	reported	igd
171	2	1.20005e-14	0.00215328	428860	652565	-0.0166244	ukb-b-5237	rs7570993	G	A	0.170384	Coffee intake || id:ukb-b-5237	TRUE	reported	igd
172	2	2e-10	0.00376101	428860	417167	-0.0239163	ukb-b-5237	rs62106258	C	T	0.048353	Coffee intake || id:ukb-b-5237	TRUE	reported	igd
173	2	9.70063e-14	0.00213518	428860	623798	0.015896	ukb-b-5237	rs11127484	C	T	0.827893	Coffee intake || id:ukb-b-5237	TRUE	reported	igd
174	2	9.30037e-14	0.00213447	428860	624034	0.0159024	ukb-b-5237	rs6711012	C	G	0.82772	Coffee intake || id:ukb-b-5237	TRUE	reported	igd
175	2	1.20005e-14	0.0021421	428860	628504	0.0165328	ukb-b-5237	rs6744646	G	A	0.828805	Coffee intake || id:ukb-b-5237	TRUE	reported	igd
176	2	1.10002e-14	0.00214321	428860	628749	0.0165702	ukb-b-5237	rs6739303	T	C	0.828846	Coffee intake || id:ukb-b-5237	TRUE	reported	igd
177	2	1.99986e-14	0.00214147	428860	630509	0.016386	ukb-b-5237	rs6735024	C	T	0.828742	Coffee intake || id:ukb-b-5237	TRUE	reported	igd
178	2	1.69981e-14	0.00214043	428860	630995	0.0164161	ukb-b-5237	rs5017303	G	T	0.828717	Coffee intake || id:ukb-b-5237	TRUE	reported	igd
179	2	1.69981e-14	0.00213995	428860	631462	0.0164122	ukb-b-5237	rs7569210	A	G	0.828675	Coffee intake || id:ukb-b-5237	TRUE	reported	igd
180	2	1.59993e-14	0.00213967	428860	631759	0.0164312	ukb-b-5237	rs10865549	A	G	0.828671	Coffee intake || id:ukb-b-5237	TRUE	reported	igd
181	2	1.80011e-14	0.00213945	428860	632146	0.0164044	ukb-b-5237	rs12623218	A	T	0.8287	Coffee intake || id:ukb-b-5237	TRUE	reported	igd
182	2	1.69981e-14	0.00213933	428860	632550	0.0164119	ukb-b-5237	rs13012571	T	C	0.828632	Coffee intake || id:ukb-b-5237	TRUE	reported	igd
183	2	4.00037e-14	0.00211798	428860	633063	0.0160141	ukb-b-5237	rs74676797	A	G	0.809064	Coffee intake || id:ukb-b-5237	TRUE	reported	igd
184	2	1.9002e-14	0.00213745	428860	637830	0.0163741	ukb-b-5237	rs13393304	G	A	0.828342	Coffee intake || id:ukb-b-5237	TRUE	reported	igd
185	2	1.59993e-14	0.0021374	428860	643469	0.0164125	ukb-b-5237	rs7560246	C	T	0.828268	Coffee intake || id:ukb-b-5237	TRUE	reported	igd
186	2	1.39991e-14	0.00213752	428860	645203	0.0164473	ukb-b-5237	rs7559018	T	C	0.828312	Coffee intake || id:ukb-b-5237	TRUE	reported	igd
187	2	2e-09	0.00184901	428860	27778167	-0.0110968	ukb-b-5237	rs12995461	C	A	0.255972	Coffee intake || id:ukb-b-5237	TRUE	reported	igd
188	2	2.19999e-09	0.00184876	428860	27778560	-0.0110533	ukb-b-5237	rs10169065	G	A	0.256114	Coffee intake || id:ukb-b-5237	TRUE	reported	igd
189	2	1.89998e-09	0.0018488	428860	27791555	-0.0111049	ukb-b-5237	rs4665383	G	C	0.255881	Coffee intake || id:ukb-b-5237	TRUE	reported	igd
190	2	2.39999e-09	0.00184934	428860	27815510	-0.0110435	ukb-b-5237	rs13022873	C	A	0.256418	Coffee intake || id:ukb-b-5237	TRUE	reported	igd
191	2	8.60003e-10	0.00184958	428860	27833502	-0.0113431	ukb-b-5237	rs74175068	C	T	0.255641	Coffee intake || id:ukb-b-5237	TRUE	reported	igd
192	2	2.99999e-08	0.00353392	428860	62930203	-0.0195788	ukb-b-5237	rs115109216	G	C	0.055955	Coffee intake || id:ukb-b-5237	TRUE	reported	igd
193	2	4.30002e-10	0.00221683	428860	27751562	0.013838	ukb-b-5237	rs78680773	C	A	0.158672	Coffee intake || id:ukb-b-5237	TRUE	reported	igd
194	2	8.69961e-13	0.00163281	428860	27750545	0.0116738	ukb-b-5237	rs2950835	G	A	0.564126	Coffee intake || id:ukb-b-5237	TRUE	reported	igd
195	2	3.59998e-15	0.00164861	428860	27730940	0.0129733	ukb-b-5237	rs1260326	C	T	0.604919	Coffee intake || id:ukb-b-5237	TRUE	reported	igd
196	2	2.19989e-12	0.00162274	428860	27734972	0.0113965	ukb-b-5237	rs6547692	A	G	0.55434	Coffee intake || id:ukb-b-5237	TRUE	reported	igd
197	2	1.59993e-12	0.00162479	428860	27748624	0.0114761	ukb-b-5237	rs1260333	G	A	0.563872	Coffee intake || id:ukb-b-5237	TRUE	reported	igd
198	2	8.50002e-10	0.00184919	428860	27836605	-0.0113456	ukb-b-5237	rs13020949	T	C	0.255648	Coffee intake || id:ukb-b-5237	TRUE	reported	igd
199	2	1.40001e-09	0.00181595	428860	27839539	-0.0109897	ukb-b-5237	rs2068834	C	T	0.270326	Coffee intake || id:ukb-b-5237	TRUE	reported	igd
200	2	4.20001e-08	0.00200533	428860	27892023	-0.0109898	ukb-b-5237	rs2272406	T	A	0.203207	Coffee intake || id:ukb-b-5237	TRUE	reported	igd
201	2	4.20001e-08	0.00200562	428860	27901728	-0.0109956	ukb-b-5237	rs13021208	T	C	0.203181	Coffee intake || id:ukb-b-5237	TRUE	reported	igd
202	2	1.7e-09	0.00182374	428860	27859351	-0.0109837	ukb-b-5237	rs6719175	A	T	0.268855	Coffee intake || id:ukb-b-5237	TRUE	reported	igd
203	2	1.6e-08	0.00180122	428860	27860258	-0.0101747	ukb-b-5237	rs2141371	A	G	0.695648	Coffee intake || id:ukb-b-5237	TRUE	reported	igd
204	2	4.60002e-08	0.00200581	428860	27913188	-0.0109653	ukb-b-5237	rs12998770	C	T	0.203228	Coffee intake || id:ukb-b-5237	TRUE	reported	igd
205	2	3.09999e-08	0.00181205	428860	27988821	-0.0100328	ukb-b-5237	rs13013484	A	G	0.726985	Coffee intake || id:ukb-b-5237	TRUE	reported	igd
206	2	4.60002e-08	0.00347742	428860	63108516	-0.019007	ukb-b-5237	rs72807602	A	G	0.057794	Coffee intake || id:ukb-b-5237	TRUE	reported	igd
207	2	2.5e-08	0.00236869	428860	62780742	-0.0131976	ukb-b-5237	rs4630756	G	C	0.134434	Coffee intake || id:ukb-b-5237	TRUE	reported	igd
208	2	1.09999e-09	0.00185921	428860	27854524	-0.0113258	ukb-b-5237	rs34502053	A	G	0.251719	Coffee intake || id:ukb-b-5237	TRUE	reported	igd
209	2	1.2e-08	0.00383061	428860	408713	-0.02185	ukb-b-5237	rs62106252	A	G	0.048775	Coffee intake || id:ukb-b-5237	TRUE	reported	igd
210	2	4.20001e-08	0.00180195	428860	611150	0.00987536	ukb-b-5237	rs6757771	G	T	0.474228	Coffee intake || id:ukb-b-5237	TRUE	reported	igd
211	2	8.30042e-14	0.00213459	428860	622161	0.015935	ukb-b-5237	rs1320331	C	G	0.827679	Coffee intake || id:ukb-b-5237	TRUE	reported	igd
212	2	9.70063e-14	0.00213516	428860	623740	0.0158951	ukb-b-5237	rs11687052	G	A	0.827893	Coffee intake || id:ukb-b-5237	TRUE	reported	igd
213	2	9.49948e-14	0.00213522	428860	624581	0.0159014	ukb-b-5237	rs2867122	C	A	0.827882	Coffee intake || id:ukb-b-5237	TRUE	reported	igd
214	2	9.30037e-14	0.00213529	428860	625029	0.0159084	ukb-b-5237	rs7576624	T	C	0.827887	Coffee intake || id:ukb-b-5237	TRUE	reported	igd
215	2	1.99986e-14	0.00214219	428860	629510	0.0163914	ukb-b-5237	rs6743060	A	C	0.828801	Coffee intake || id:ukb-b-5237	TRUE	reported	igd
216	2	1.29987e-14	0.00213764	428860	643428	0.0164746	ukb-b-5237	rs7604752	A	C	0.828318	Coffee intake || id:ukb-b-5237	TRUE	reported	igd
217	2	1.29987e-14	0.00213601	428860	647580	0.016465	ukb-b-5237	rs10193244	C	T	0.827884	Coffee intake || id:ukb-b-5237	TRUE	reported	igd
218	2	2.29985e-14	0.00211868	428860	648198	0.0161695	ukb-b-5237	rs7570198	T	C	0.824215	Coffee intake || id:ukb-b-5237	TRUE	reported	igd
219	2	1.59993e-14	0.00213735	428860	650479	-0.0164156	ukb-b-5237	rs13386517	C	G	0.171883	Coffee intake || id:ukb-b-5237	TRUE	reported	igd
220	2	2.39994e-14	0.00215199	428860	653581	-0.0164186	ukb-b-5237	rs35628463	A	G	0.171157	Coffee intake || id:ukb-b-5237	TRUE	reported	igd
221	2	1.10002e-13	0.00213417	428860	621185	0.0158636	ukb-b-5237	rs7570232	C	T	0.82719	Coffee intake || id:ukb-b-5237	TRUE	reported	igd
222	2	9.30037e-14	0.00213537	428860	621910	0.015909	ukb-b-5237	rs6717005	C	A	0.827617	Coffee intake || id:ukb-b-5237	TRUE	reported	igd
223	2	8.49963e-14	0.0021346	428860	622225	0.0159277	ukb-b-5237	rs1320330	G	T	0.827694	Coffee intake || id:ukb-b-5237	TRUE	reported	igd
224	2	9.70063e-14	0.00213515	428860	623212	0.015896	ukb-b-5237	rs4854339	C	T	0.827888	Coffee intake || id:ukb-b-5237	TRUE	reported	igd
225	2	1.80011e-14	0.00214018	428860	631099	0.0164091	ukb-b-5237	rs5017300	G	C	0.82871	Coffee intake || id:ukb-b-5237	TRUE	reported	igd
226	2	1.50003e-14	0.00214009	428860	631255	0.0164539	ukb-b-5237	rs7588007	C	T	0.828693	Coffee intake || id:ukb-b-5237	TRUE	reported	igd
227	2	1.69981e-14	0.00213932	428860	632592	0.0164068	ukb-b-5237	rs12992672	A	G	0.82861	Coffee intake || id:ukb-b-5237	TRUE	reported	igd
228	2	1.59993e-14	0.00213948	428860	634476	0.0164255	ukb-b-5237	rs4854342	C	G	0.828709	Coffee intake || id:ukb-b-5237	TRUE	reported	igd
229	2	1.50003e-14	0.00213909	428860	636929	0.0164503	ukb-b-5237	rs6548240	A	C	0.828463	Coffee intake || id:ukb-b-5237	TRUE	reported	igd
230	2	1.39991e-14	0.00213769	428860	646345	0.0164484	ukb-b-5237	rs10172769	A	G	0.828328	Coffee intake || id:ukb-b-5237	TRUE	reported	igd
231	2	1.80011e-14	0.00213763	428860	649638	-0.0163867	ukb-b-5237	rs2903489	T	C	0.171739	Coffee intake || id:ukb-b-5237	TRUE	reported	igd
232	2	2.90001e-14	0.00215283	428860	653575	-0.016363	ukb-b-5237	rs35913461	T	C	0.170972	Coffee intake || id:ukb-b-5237	TRUE	reported	igd
233	2	2.80027e-14	0.00214396	428860	653250	-0.0163134	ukb-b-5237	rs13412197	G	A	0.171935	Coffee intake || id:ukb-b-5237	TRUE	reported	igd
234	2	1.80011e-14	0.0021399	428860	634905	0.0163936	ukb-b-5237	rs6548238	C	T	0.828716	Coffee intake || id:ukb-b-5237	TRUE	reported	igd
235	2	1.80011e-14	0.00213947	428860	635154	0.016396	ukb-b-5237	rs6548239	A	G	0.828714	Coffee intake || id:ukb-b-5237	TRUE	reported	igd
236	2	1.39991e-14	0.00213543	428860	644953	0.0164415	ukb-b-5237	rs7561317	G	A	0.82785	Coffee intake || id:ukb-b-5237	TRUE	reported	igd
237	2	1.39991e-14	0.00213776	428860	646145	0.0164493	ukb-b-5237	rs11127491	C	T	0.828294	Coffee intake || id:ukb-b-5237	TRUE	reported	igd
238	2	1.39991e-14	0.00213788	428860	646803	0.0164561	ukb-b-5237	rs7571957	C	T	0.82835	Coffee intake || id:ukb-b-5237	TRUE	reported	igd
239	2	1.29987e-14	0.00213601	428860	647760	0.0164648	ukb-b-5237	rs4854348	G	A	0.827884	Coffee intake || id:ukb-b-5237	TRUE	reported	igd
240	2	1.39991e-14	0.00213727	428860	649347	-0.0164409	ukb-b-5237	rs1320338	G	T	0.171788	Coffee intake || id:ukb-b-5237	TRUE	reported	igd
241	2	1.50003e-14	0.00213725	428860	650560	-0.0164368	ukb-b-5237	rs13386627	C	G	0.171818	Coffee intake || id:ukb-b-5237	TRUE	reported	igd
242	2	1.39991e-14	0.00213731	428860	651030	-0.0164414	ukb-b-5237	rs2867109	G	T	0.171793	Coffee intake || id:ukb-b-5237	TRUE	reported	igd
243	2	1.59993e-11	0.00277391	428860	651380	-0.0186985	ukb-b-5237	rs2867114	T	C	0.117915	Coffee intake || id:ukb-b-5237	TRUE	reported	igd
244	2	1.80011e-14	0.00214267	428860	651483	-0.0164169	ukb-b-5237	rs6756518	A	G	0.171387	Coffee intake || id:ukb-b-5237	TRUE	reported	igd
245	2	2.90001e-09	0.00182986	428860	27753878	-0.0108657	ukb-b-5237	rs4665985	C	A	0.272721	Coffee intake || id:ukb-b-5237	TRUE	reported	igd
246	2	1.89998e-09	0.00184899	428860	27783801	-0.0111083	ukb-b-5237	rs4665382	C	T	0.255883	Coffee intake || id:ukb-b-5237	TRUE	reported	igd
247	2	9.40005e-10	0.00184982	428860	27832055	-0.0113196	ukb-b-5237	rs2384656	G	A	0.255588	Coffee intake || id:ukb-b-5237	TRUE	reported	igd
248	2	3.29989e-12	0.00162604	428860	27741072	0.0113253	ukb-b-5237	rs780096	G	C	0.564418	Coffee intake || id:ukb-b-5237	TRUE	reported	igd
249	2	8.69961e-13	0.00163283	428860	27750546	0.0116746	ukb-b-5237	rs2911711	A	T	0.564119	Coffee intake || id:ukb-b-5237	TRUE	reported	igd
250	2	2.19999e-09	0.00184855	428860	27793921	-0.0110569	ukb-b-5237	rs7577311	T	G	0.256016	Coffee intake || id:ukb-b-5237	TRUE	reported	igd
251	2	2.1e-09	0.00184837	428860	27812252	-0.0110765	ukb-b-5237	rs6760250	A	G	0.255969	Coffee intake || id:ukb-b-5237	TRUE	reported	igd
252	2	1e-15	0.00165695	428860	27742603	0.0132935	ukb-b-5237	rs780093	C	T	0.615839	Coffee intake || id:ukb-b-5237	TRUE	reported	igd
253	2	6.19998e-10	0.00217541	428860	27743215	0.0134566	ukb-b-5237	rs814295	G	A	0.164224	Coffee intake || id:ukb-b-5237	TRUE	reported	igd
254	2	4.60002e-08	0.00200508	428860	27910706	-0.0109634	ukb-b-5237	rs13023094	C	A	0.203399	Coffee intake || id:ukb-b-5237	TRUE	reported	igd
255	2	1.89998e-09	0.00184833	428860	27765587	-0.011094	ukb-b-5237	rs12473139	C	T	0.256448	Coffee intake || id:ukb-b-5237	TRUE	reported	igd
256	2	1.7e-09	0.00184874	428860	27817817	-0.0111321	ukb-b-5237	rs13010586	A	G	0.255848	Coffee intake || id:ukb-b-5237	TRUE	reported	igd
257	2	5.70033e-14	0.00213074	428860	615140	0.0160115	ukb-b-5237	rs7567570	C	T	0.826916	Coffee intake || id:ukb-b-5237	TRUE	reported	igd
258	2	4.40048e-14	0.00212457	428860	615627	0.0160378	ukb-b-5237	rs7559547	T	C	0.8257	Coffee intake || id:ukb-b-5237	TRUE	reported	igd
259	2	1.29987e-12	0.00162742	428860	27748904	0.0115519	ukb-b-5237	rs1313566	A	G	0.563912	Coffee intake || id:ukb-b-5237	TRUE	reported	igd
260	2	8.10009e-10	0.00184985	428860	27827092	-0.011365	ukb-b-5237	rs12464616	T	C	0.255382	Coffee intake || id:ukb-b-5237	TRUE	reported	igd
261	2	1.5e-09	0.00181588	428860	27839369	-0.0109838	ukb-b-5237	rs4666000	C	T	0.270342	Coffee intake || id:ukb-b-5237	TRUE	reported	igd
262	2	1.89998e-10	0.00378235	428860	422144	-0.0241024	ukb-b-5237	rs62107261	C	T	0.048137	Coffee intake || id:ukb-b-5237	TRUE	reported	igd
263	2	8.99912e-14	0.00213981	428860	629831	0.0159514	ukb-b-5237	rs6752706	C	T	0.821742	Coffee intake || id:ukb-b-5237	TRUE	reported	igd
264	2	1.69981e-14	0.00213924	428860	632609	0.0164078	ukb-b-5237	rs13022337	G	A	0.828602	Coffee intake || id:ukb-b-5237	TRUE	reported	igd
265	2	1.69981e-14	0.00213951	428860	632808	0.0164179	ukb-b-5237	rs12993295	T	G	0.828647	Coffee intake || id:ukb-b-5237	TRUE	reported	igd
266	2	1.80011e-14	0.00213946	428860	635200	0.0163999	ukb-b-5237	rs6734363	A	G	0.828721	Coffee intake || id:ukb-b-5237	TRUE	reported	igd
267	2	1.80011e-14	0.00213947	428860	635721	0.0163992	ukb-b-5237	rs6755502	C	T	0.828721	Coffee intake || id:ukb-b-5237	TRUE	reported	igd
268	2	1.9002e-14	0.00213976	428860	635857	0.016378	ukb-b-5237	rs6746275	A	C	0.828758	Coffee intake || id:ukb-b-5237	TRUE	reported	igd
269	2	1.9002e-14	0.00213975	428860	635866	0.0163816	ukb-b-5237	rs6751994	G	A	0.828766	Coffee intake || id:ukb-b-5237	TRUE	reported	igd
270	2	9.79941e-15	0.0021386	428860	637498	0.0165558	ukb-b-5237	rs13387939	A	C	0.828363	Coffee intake || id:ukb-b-5237	TRUE	reported	igd
271	2	1.39991e-14	0.00213761	428860	640701	0.0164589	ukb-b-5237	rs10166979	G	A	0.828312	Coffee intake || id:ukb-b-5237	TRUE	reported	igd
272	2	1.39991e-14	0.00213762	428860	641863	0.0164492	ukb-b-5237	rs10865551	A	T	0.828313	Coffee intake || id:ukb-b-5237	TRUE	reported	igd
273	2	1.80011e-14	0.00213838	428860	642467	0.0163916	ukb-b-5237	rs13391851	G	A	0.828494	Coffee intake || id:ukb-b-5237	TRUE	reported	igd
274	2	1.39991e-14	0.00213774	428860	643315	0.016454	ukb-b-5237	rs7560127	C	T	0.828335	Coffee intake || id:ukb-b-5237	TRUE	reported	igd
275	2	1.39991e-14	0.00213752	428860	645122	0.0164571	ukb-b-5237	rs7558910	G	C	0.828309	Coffee intake || id:ukb-b-5237	TRUE	reported	igd
276	2	1.29987e-14	0.00213763	428860	646839	0.0164718	ukb-b-5237	rs7571967	G	T	0.828308	Coffee intake || id:ukb-b-5237	TRUE	reported	igd
277	2	1.39991e-14	0.00213735	428860	650143	-0.0164597	ukb-b-5237	rs2867108	C	T	0.171835	Coffee intake || id:ukb-b-5237	TRUE	reported	igd
278	2	1.69981e-14	0.00213828	428860	650980	-0.0164049	ukb-b-5237	rs13387091	A	G	0.17155	Coffee intake || id:ukb-b-5237	TRUE	reported	igd
279	2	1.59993e-13	0.0022211	428860	651430	-0.0163948	ukb-b-5237	rs12714415	C	T	0.163034	Coffee intake || id:ukb-b-5237	TRUE	reported	igd
280	2	1e-14	0.00215032	428860	652576	0.0166316	ukb-b-5237	rs4429506	A	C	0.829101	Coffee intake || id:ukb-b-5237	TRUE	reported	igd
281	2	1.39991e-14	0.00214497	428860	653354	-0.0165024	ukb-b-5237	rs13397165	A	G	0.171842	Coffee intake || id:ukb-b-5237	TRUE	reported	igd
282	2	8.49963e-14	0.00213631	428860	625347	0.0159424	ukb-b-5237	rs12476198	C	T	0.827977	Coffee intake || id:ukb-b-5237	TRUE	reported	igd
283	2	1.99986e-14	0.00214186	428860	629914	0.0163873	ukb-b-5237	rs6732471	A	G	0.828413	Coffee intake || id:ukb-b-5237	TRUE	reported	igd
284	2	2.60016e-15	0.00165692	428860	27741237	0.0131075	ukb-b-5237	rs780094	C	T	0.615852	Coffee intake || id:ukb-b-5237	TRUE	reported	igd
285	2	1.6e-09	0.00184856	428860	27766284	-0.0111471	ukb-b-5237	rs4665991	A	G	0.256305	Coffee intake || id:ukb-b-5237	TRUE	reported	igd
286	2	2.19999e-09	0.00184869	428860	27786188	-0.0110634	ukb-b-5237	rs10208529	T	A	0.256018	Coffee intake || id:ukb-b-5237	TRUE	reported	igd
287	2	2.59998e-09	0.00184852	428860	27801493	-0.0110104	ukb-b-5237	rs1919127	C	T	0.255977	Coffee intake || id:ukb-b-5237	TRUE	reported	igd
288	2	8e-10	0.00185951	428860	27853245	-0.0114268	ukb-b-5237	rs13002853	G	C	0.251617	Coffee intake || id:ukb-b-5237	TRUE	reported	igd
289	2	1.7e-08	0.00236585	428860	62780440	-0.0133431	ukb-b-5237	rs1527961	C	T	0.1349	Coffee intake || id:ukb-b-5237	TRUE	reported	igd
290	2	8e-10	0.0018495	428860	27840640	-0.0113637	ukb-b-5237	rs4666002	C	G	0.255608	Coffee intake || id:ukb-b-5237	TRUE	reported	igd
291	2	9.70063e-14	0.00213518	428860	623935	0.0158975	ukb-b-5237	rs6719518	T	C	0.827891	Coffee intake || id:ukb-b-5237	TRUE	reported	igd
292	2	2.19989e-14	0.00214178	428860	630323	0.016359	ukb-b-5237	rs6725549	A	C	0.828704	Coffee intake || id:ukb-b-5237	TRUE	reported	igd
293	2	4.00037e-14	0.00213038	428860	614210	0.0161059	ukb-b-5237	rs2860323	G	A	0.826813	Coffee intake || id:ukb-b-5237	TRUE	reported	igd
294	2	1.39991e-13	0.00213131	428860	621558	0.0157653	ukb-b-5237	rs939584	T	C	0.827032	Coffee intake || id:ukb-b-5237	TRUE	reported	igd
295	2	9.30037e-14	0.00213516	428860	622388	0.0159085	ukb-b-5237	rs6760543	C	G	0.827877	Coffee intake || id:ukb-b-5237	TRUE	reported	igd
296	2	9.30037e-14	0.00213515	428860	622723	0.0159078	ukb-b-5237	rs939582	G	A	0.827878	Coffee intake || id:ukb-b-5237	TRUE	reported	igd
297	2	1.69981e-14	0.00213831	428860	638566	0.0164087	ukb-b-5237	rs7606023	G	C	0.828493	Coffee intake || id:ukb-b-5237	TRUE	reported	igd
298	2	1.69981e-14	0.00213832	428860	638918	0.0164044	ukb-b-5237	rs4854346	C	A	0.828491	Coffee intake || id:ukb-b-5237	TRUE	reported	igd
299	2	2.09991e-14	0.00213869	428860	650012	-0.0163553	ukb-b-5237	rs1320336	A	G	0.1716	Coffee intake || id:ukb-b-5237	TRUE	reported	igd
300	2	1.50003e-14	0.0021373	428860	650973	-0.0164392	ukb-b-5237	rs13405307	C	T	0.171792	Coffee intake || id:ukb-b-5237	TRUE	reported	igd
301	2	1.9002e-14	0.00213832	428860	651290	-0.0163761	ukb-b-5237	rs2903490	G	A	0.171668	Coffee intake || id:ukb-b-5237	TRUE	reported	igd
302	2	6.20012e-14	0.00233318	428860	651407	-0.0175067	ukb-b-5237	rs12714414	C	T	0.152055	Coffee intake || id:ukb-b-5237	TRUE	reported	igd
303	2	1.80011e-14	0.00214269	428860	651482	-0.0164153	ukb-b-5237	rs6719883	G	T	0.171385	Coffee intake || id:ukb-b-5237	TRUE	reported	igd
304	2	5.30005e-10	0.00219856	428860	27744089	0.0136502	ukb-b-5237	rs74928908	G	A	0.160033	Coffee intake || id:ukb-b-5237	TRUE	reported	igd
305	2	5.90065e-12	0.00211662	428860	601905	0.0145648	ukb-b-5237	rs2867105	G	T	0.820847	Coffee intake || id:ukb-b-5237	TRUE	reported	igd
306	2	5.19996e-12	0.00215654	428860	610603	0.0148813	ukb-b-5237	rs2867131	C	T	0.829987	Coffee intake || id:ukb-b-5237	TRUE	reported	igd
307	2	9.8992e-14	0.00213513	428860	622827	0.015889	ukb-b-5237	rs2867125	C	T	0.82788	Coffee intake || id:ukb-b-5237	TRUE	reported	igd
308	2	9.60064e-14	0.00213517	428860	623224	0.0158984	ukb-b-5237	rs939581	T	C	0.827886	Coffee intake || id:ukb-b-5237	TRUE	reported	igd
309	2	9.49948e-14	0.00213522	428860	624678	0.0159012	ukb-b-5237	rs2903492	A	G	0.827882	Coffee intake || id:ukb-b-5237	TRUE	reported	igd
310	2	1.29987e-14	0.00213601	428860	647861	0.0164529	ukb-b-5237	rs4854349	C	T	0.827887	Coffee intake || id:ukb-b-5237	TRUE	reported	igd
311	2	1.50003e-14	0.0021373	428860	650828	-0.0164391	ukb-b-5237	rs13386964	A	G	0.171792	Coffee intake || id:ukb-b-5237	TRUE	reported	igd
312	2	5.30029e-13	0.00259117	428860	651365	-0.0187041	ukb-b-5237	rs2867113	A	G	0.130679	Coffee intake || id:ukb-b-5237	TRUE	reported	igd
313	2	2.80027e-14	0.00212405	428860	614168	0.0161548	ukb-b-5237	rs2947411	G	A	0.825598	Coffee intake || id:ukb-b-5237	TRUE	reported	igd
314	2	9.8992e-14	0.00213513	428860	622857	0.0158905	ukb-b-5237	rs2867124	G	A	0.827891	Coffee intake || id:ukb-b-5237	TRUE	reported	igd
315	2	1.69981e-14	0.00214213	428860	629694	0.0164373	ukb-b-5237	rs6752470	A	T	0.828748	Coffee intake || id:ukb-b-5237	TRUE	reported	igd
316	2	2.49977e-14	0.00214078	428860	630034	0.0163217	ukb-b-5237	rs13007086	T	A	0.828041	Coffee intake || id:ukb-b-5237	TRUE	reported	igd
317	2	1.99986e-14	0.00214231	428860	630569	0.0163957	ukb-b-5237	rs6735049	C	T	0.828821	Coffee intake || id:ukb-b-5237	TRUE	reported	igd
318	2	1.80011e-14	0.00213946	428860	632300	0.0164036	ukb-b-5237	rs12992154	T	G	0.828701	Coffee intake || id:ukb-b-5237	TRUE	reported	igd
319	2	1.69981e-14	0.00213947	428860	632348	0.0164192	ukb-b-5237	rs13021737	G	A	0.828689	Coffee intake || id:ukb-b-5237	TRUE	reported	igd
320	2	1.69981e-14	0.00213947	428860	632922	0.0164125	ukb-b-5237	rs62105303	A	G	0.82866	Coffee intake || id:ukb-b-5237	TRUE	reported	igd
321	2	1.69981e-14	0.00213947	428860	632925	0.0164126	ukb-b-5237	rs62105304	G	A	0.82866	Coffee intake || id:ukb-b-5237	TRUE	reported	igd
322	2	1.59993e-14	0.00213947	428860	633659	0.0164344	ukb-b-5237	rs13035713	C	T	0.828689	Coffee intake || id:ukb-b-5237	TRUE	reported	igd
323	2	9.8992e-15	0.00213859	428860	637508	0.0165534	ukb-b-5237	rs13396119	C	T	0.828368	Coffee intake || id:ukb-b-5237	TRUE	reported	igd
324	2	1.39991e-14	0.00213769	428860	646110	0.016449	ukb-b-5237	rs11127490	T	C	0.828328	Coffee intake || id:ukb-b-5237	TRUE	reported	igd
325	2	9.79941e-14	0.00213526	428860	624205	0.0158945	ukb-b-5237	rs6731872	G	T	0.827863	Coffee intake || id:ukb-b-5237	TRUE	reported	igd
326	2	1.9002e-14	0.00214068	428860	629881	0.0163897	ukb-b-5237	rs12995480	C	T	0.827989	Coffee intake || id:ukb-b-5237	TRUE	reported	igd
327	2	1.69981e-14	0.00214064	428860	630339	0.0164285	ukb-b-5237	rs6731348	C	A	0.828489	Coffee intake || id:ukb-b-5237	TRUE	reported	igd
328	2	2.19989e-14	0.00214249	428860	630436	0.016365	ukb-b-5237	rs6725686	A	C	0.828846	Coffee intake || id:ukb-b-5237	TRUE	reported	igd
329	2	1.59993e-14	0.00213995	428860	631335	0.0164353	ukb-b-5237	rs7569102	T	G	0.828694	Coffee intake || id:ukb-b-5237	TRUE	reported	igd
330	2	2.80001e-08	0.00186429	428860	49368391	0.01035	ukb-b-5237	rs12989746	T	G	0.249928	Coffee intake || id:ukb-b-5237	TRUE	reported	igd
331	2	1.50003e-14	0.00213451	428860	638107	0.016403	ukb-b-5237	rs4854343	A	G	0.82759	Coffee intake || id:ukb-b-5237	TRUE	reported	igd
332	2	1.69981e-14	0.00213829	428860	638190	0.0164112	ukb-b-5237	rs4854345	G	A	0.828491	Coffee intake || id:ukb-b-5237	TRUE	reported	igd
333	2	1.39991e-14	0.00213762	428860	642846	0.0164534	ukb-b-5237	rs7591067	A	G	0.828297	Coffee intake || id:ukb-b-5237	TRUE	reported	igd
334	2	1.39991e-14	0.00213757	428860	645646	0.0164423	ukb-b-5237	rs7559447	T	C	0.828315	Coffee intake || id:ukb-b-5237	TRUE	reported	igd
335	2	2e-10	0.0037003	428860	466003	-0.0235411	ukb-b-5237	rs62104180	A	G	0.050079	Coffee intake || id:ukb-b-5237	TRUE	reported	igd
336	2	2.29985e-14	0.00214183	428860	630224	0.0163429	ukb-b-5237	rs6731225	T	A	0.828713	Coffee intake || id:ukb-b-5237	TRUE	reported	igd
337	2	1.80011e-14	0.00214012	428860	631183	0.0164087	ukb-b-5237	rs7579427	A	C	0.828709	Coffee intake || id:ukb-b-5237	TRUE	reported	igd
338	2	1.80011e-14	0.00213982	428860	631603	0.0164072	ukb-b-5237	rs7579971	T	C	0.828665	Coffee intake || id:ukb-b-5237	TRUE	reported	igd
339	2	1.20005e-14	0.00213934	428860	631606	0.0164971	ukb-b-5237	rs10865548	G	A	0.828441	Coffee intake || id:ukb-b-5237	TRUE	reported	igd
340	2	1.80011e-14	0.00213944	428860	632101	0.0164038	ukb-b-5237	rs11127486	T	C	0.8287	Coffee intake || id:ukb-b-5237	TRUE	reported	igd
341	2	1.69981e-14	0.00213946	428860	632529	0.0164185	ukb-b-5237	rs13028252	C	T	0.828669	Coffee intake || id:ukb-b-5237	TRUE	reported	igd
342	2	1.69981e-14	0.00213831	428860	638560	0.0164087	ukb-b-5237	rs7561556	C	T	0.828493	Coffee intake || id:ukb-b-5237	TRUE	reported	igd
343	2	1.29987e-14	0.00213601	428860	647577	0.016465	ukb-b-5237	rs10190313	G	A	0.827884	Coffee intake || id:ukb-b-5237	TRUE	reported	igd
344	2	2.09991e-14	0.00214129	428860	651507	-0.0163727	ukb-b-5237	rs6719980	C	T	0.171508	Coffee intake || id:ukb-b-5237	TRUE	reported	igd
345	2	3.69999e-10	0.00219547	428860	27743154	0.0137553	ukb-b-5237	rs780092	G	A	0.160482	Coffee intake || id:ukb-b-5237	TRUE	reported	igd
346	2	1e-12	0.00163757	428860	27752871	0.0116768	ukb-b-5237	rs6753534	T	C	0.564947	Coffee intake || id:ukb-b-5237	TRUE	reported	igd
347	2	1.6e-09	0.00184873	428860	27821482	-0.0111561	ukb-b-5237	rs12989678	T	C	0.255914	Coffee intake || id:ukb-b-5237	TRUE	reported	igd
348	2	9.09997e-10	0.00185935	428860	27851918	-0.0113865	ukb-b-5237	rs3749147	A	G	0.251353	Coffee intake || id:ukb-b-5237	TRUE	reported	igd
349	2	3.40017e-14	0.00165852	428860	27598097	0.0125783	ukb-b-5237	rs4665972	C	T	0.605111	Coffee intake || id:ukb-b-5237	TRUE	reported	igd
350	2	1.39991e-12	0.00162486	428860	27748597	0.0115037	ukb-b-5237	rs1260334	A	C	0.563885	Coffee intake || id:ukb-b-5237	TRUE	reported	igd
351	2	2e-09	0.00184883	428860	27755825	-0.011085	ukb-b-5237	rs4665987	A	G	0.256311	Coffee intake || id:ukb-b-5237	TRUE	reported	igd
352	2	2.30001e-09	0.00184878	428860	27778572	-0.0110528	ukb-b-5237	rs10179872	A	G	0.256111	Coffee intake || id:ukb-b-5237	TRUE	reported	igd
353	2	1.7e-09	0.00185615	428860	27811722	-0.0111791	ukb-b-5237	rs12478841	G	A	0.253986	Coffee intake || id:ukb-b-5237	TRUE	reported	igd
354	2	7.79992e-10	0.00184927	428860	27833687	-0.0113719	ukb-b-5237	rs34016998	T	C	0.255597	Coffee intake || id:ukb-b-5237	TRUE	reported	igd
355	4	2e-08	0.00175623	428860	17424930	0.00985502	ukb-b-5237	rs2597805	T	C	0.682463	Coffee intake || id:ukb-b-5237	TRUE	reported	igd
356	4	3.50002e-09	0.00167309	428860	106066982	0.00988019	ukb-b-5237	rs7661349	C	T	0.63326	Coffee intake || id:ukb-b-5237	TRUE	reported	igd
357	4	3.29997e-09	0.00167287	428860	106074826	0.00989302	ukb-b-5237	rs6533181	G	T	0.632978	Coffee intake || id:ukb-b-5237	TRUE	reported	igd
358	4	3.79997e-08	0.00166023	428860	106128108	-0.00913065	ukb-b-5237	rs62331159	A	G	0.383507	Coffee intake || id:ukb-b-5237	TRUE	reported	igd
359	4	4e-08	0.00165987	428860	106135316	-0.00911595	ukb-b-5237	rs62332760	T	G	0.383601	Coffee intake || id:ukb-b-5237	TRUE	reported	igd
360	4	2.39999e-09	0.0016601	428860	106082120	0.00991172	ukb-b-5237	rs13123752	A	G	0.61721	Coffee intake || id:ukb-b-5237	TRUE	reported	igd
361	4	5.39995e-09	0.00167936	428860	106097339	0.00979937	ukb-b-5237	rs6818637	C	T	0.637627	Coffee intake || id:ukb-b-5237	TRUE	reported	igd
362	4	4.90004e-09	0.00167977	428860	106105299	0.00982813	ukb-b-5237	rs10461139	G	A	0.637741	Coffee intake || id:ukb-b-5237	TRUE	reported	igd
363	4	7.59994e-09	0.0016798	428860	106109381	0.00970602	ukb-b-5237	rs4699165	G	A	0.637578	Coffee intake || id:ukb-b-5237	TRUE	reported	igd
364	4	9.09997e-09	0.00167514	428860	106120756	-0.00962566	ukb-b-5237	rs11726786	G	T	0.367446	Coffee intake || id:ukb-b-5237	TRUE	reported	igd
365	4	3.79997e-09	0.00167609	428860	106127121	-0.00987846	ukb-b-5237	rs34104813	T	C	0.366499	Coffee intake || id:ukb-b-5237	TRUE	reported	igd
366	4	4.20001e-08	0.00165828	428860	106164284	-0.0090923	ukb-b-5237	rs55838312	G	T	0.384611	Coffee intake || id:ukb-b-5237	TRUE	reported	igd
367	4	4.60002e-08	0.00165898	428860	106212562	-0.00906843	ukb-b-5237	rs2726491	A	G	0.383725	Coffee intake || id:ukb-b-5237	TRUE	reported	igd
368	4	2.99999e-08	0.00165228	428860	106217358	-0.00915558	ukb-b-5237	rs2726513	T	G	0.41043	Coffee intake || id:ukb-b-5237	TRUE	reported	igd
369	4	1.2e-08	0.00167464	428860	106125309	-0.00955388	ukb-b-5237	rs11721948	T	C	0.36757	Coffee intake || id:ukb-b-5237	TRUE	reported	igd
370	4	2.59998e-08	0.00166027	428860	106216459	-0.00923835	ukb-b-5237	rs13103161	A	T	0.388802	Coffee intake || id:ukb-b-5237	TRUE	reported	igd
371	4	4.09996e-08	0.0016585	428860	106199505	-0.00909929	ukb-b-5237	rs2647257	T	A	0.384111	Coffee intake || id:ukb-b-5237	TRUE	reported	igd
372	4	3.69999e-08	0.0016582	428860	106196951	-0.00912619	ukb-b-5237	rs2454206	G	A	0.384369	Coffee intake || id:ukb-b-5237	TRUE	reported	igd
373	4	1.79999e-09	0.00166052	428860	106075498	0.00998689	ukb-b-5237	rs2189234	G	T	0.617795	Coffee intake || id:ukb-b-5237	TRUE	reported	igd
374	4	3.89996e-08	0.00165988	428860	106134316	-0.00912429	ukb-b-5237	rs6855629	A	G	0.383597	Coffee intake || id:ukb-b-5237	TRUE	reported	igd
375	4	4.09996e-08	0.00165909	428860	106204020	-0.00910396	ukb-b-5237	rs2647251	C	A	0.383966	Coffee intake || id:ukb-b-5237	TRUE	reported	igd
376	4	4e-08	0.00165937	428860	106216367	-0.00910964	ukb-b-5237	rs2088483	C	T	0.389964	Coffee intake || id:ukb-b-5237	TRUE	reported	igd
377	4	4.30002e-09	0.00170684	428860	106048360	0.0100203	ukb-b-5237	rs1541374	G	T	0.657606	Coffee intake || id:ukb-b-5237	TRUE	reported	igd
378	4	5.39995e-09	0.00167977	428860	106108032	0.00980183	ukb-b-5237	rs13109676	C	G	0.637711	Coffee intake || id:ukb-b-5237	TRUE	reported	igd
379	4	3.50002e-08	0.00165843	428860	106211443	-0.00914305	ukb-b-5237	rs2647268	G	A	0.384119	Coffee intake || id:ukb-b-5237	TRUE	reported	igd
380	4	2.99999e-08	0.0016597	428860	106216205	-0.00919692	ukb-b-5237	rs12639764	C	T	0.388816	Coffee intake || id:ukb-b-5237	TRUE	reported	igd
381	4	3.50002e-08	0.00165884	428860	106152111	-0.00914982	ukb-b-5237	rs12645144	G	T	0.384516	Coffee intake || id:ukb-b-5237	TRUE	reported	igd
382	5	1.59993e-11	0.00221339	428860	87948883	0.0149171	ukb-b-5237	rs13166120	A	G	0.157621	Coffee intake || id:ukb-b-5237	TRUE	reported	igd
383	5	1.39991e-11	0.00221455	428860	87950543	0.014969	ukb-b-5237	rs16903275	A	C	0.15747	Coffee intake || id:ukb-b-5237	TRUE	reported	igd
384	5	1.2e-09	0.00163922	428860	88065637	-0.00997631	ukb-b-5237	rs11743441	T	G	0.574568	Coffee intake || id:ukb-b-5237	TRUE	reported	igd
385	5	3.29997e-10	0.00163993	428860	88003403	-0.0103081	ukb-b-5237	rs454214	T	C	0.581581	Coffee intake || id:ukb-b-5237	TRUE	reported	igd
386	5	6.29999e-10	0.00163895	428860	88032651	-0.0101348	ukb-b-5237	rs588282	T	G	0.586023	Coffee intake || id:ukb-b-5237	TRUE	reported	igd
387	5	6.1e-10	0.00163865	428860	88043656	-0.0101398	ukb-b-5237	rs599402	C	G	0.586034	Coffee intake || id:ukb-b-5237	TRUE	reported	igd
388	5	5.60003e-10	0.00163842	428860	88048071	-0.010162	ukb-b-5237	rs647983	C	T	0.585732	Coffee intake || id:ukb-b-5237	TRUE	reported	igd
389	5	5.49997e-10	0.00163842	428860	88048457	-0.0101639	ukb-b-5237	rs1705565	T	C	0.585735	Coffee intake || id:ukb-b-5237	TRUE	reported	igd
390	5	7.59994e-10	0.00237799	428860	87938557	0.01463	ukb-b-5237	rs7703782	A	T	0.131084	Coffee intake || id:ukb-b-5237	TRUE	reported	igd
391	5	1.29987e-11	0.00221005	428860	87943710	0.0149472	ukb-b-5237	rs13163336	A	C	0.15761	Coffee intake || id:ukb-b-5237	TRUE	reported	igd
392	5	4.19952e-11	0.00183839	428860	87968864	0.0121281	ukb-b-5237	rs6882046	G	A	0.267891	Coffee intake || id:ukb-b-5237	TRUE	reported	igd
393	5	2.99999e-08	0.001683	428860	87981030	-0.00932719	ukb-b-5237	rs153685	T	C	0.619914	Coffee intake || id:ukb-b-5237	TRUE	reported	igd
394	5	4e-09	0.00236851	428860	87988934	0.013941	ukb-b-5237	rs1477290	C	T	0.136843	Coffee intake || id:ukb-b-5237	TRUE	reported	igd
395	5	6.90001e-10	0.00164048	428860	88020319	-0.0101198	ukb-b-5237	rs34321	G	C	0.586891	Coffee intake || id:ukb-b-5237	TRUE	reported	igd
396	5	6.19998e-10	0.00163869	428860	88041781	-0.010135	ukb-b-5237	rs628158	A	G	0.586016	Coffee intake || id:ukb-b-5237	TRUE	reported	igd
397	5	5.69994e-10	0.00163842	428860	88047999	-0.0101547	ukb-b-5237	rs2247885	C	T	0.585728	Coffee intake || id:ukb-b-5237	TRUE	reported	igd
398	5	2.19999e-10	0.00167852	428860	7379003	-0.0106581	ukb-b-5237	rs993885	A	G	0.368201	Coffee intake || id:ukb-b-5237	TRUE	reported	igd
399	5	2.19999e-10	0.00167871	428860	7378895	-0.0106565	ukb-b-5237	rs993884	C	T	0.368182	Coffee intake || id:ukb-b-5237	TRUE	reported	igd
400	5	2.69998e-10	0.00167575	428860	7390100	-0.010585	ukb-b-5237	rs2894876	C	T	0.36808	Coffee intake || id:ukb-b-5237	TRUE	reported	igd
401	5	3.69999e-10	0.00165732	428860	87985295	-0.010386	ukb-b-5237	rs26579	C	G	0.586414	Coffee intake || id:ukb-b-5237	TRUE	reported	igd
402	5	5.49997e-10	0.00163904	428860	88031820	-0.0101672	ukb-b-5237	rs601942	C	T	0.585978	Coffee intake || id:ukb-b-5237	TRUE	reported	igd
403	5	5.80003e-10	0.00163873	428860	88039660	-0.0101516	ukb-b-5237	rs2457979	A	T	0.586025	Coffee intake || id:ukb-b-5237	TRUE	reported	igd
404	5	4.49987e-11	0.00221355	428860	87959023	0.0145795	ukb-b-5237	rs1422192	A	G	0.157963	Coffee intake || id:ukb-b-5237	TRUE	reported	igd
405	5	1.6e-09	0.00239129	428860	87959538	0.0144306	ukb-b-5237	rs13174131	G	T	0.131057	Coffee intake || id:ukb-b-5237	TRUE	reported	igd
406	5	1.9002e-11	0.00221404	428860	87962298	0.0148582	ukb-b-5237	rs2304608	A	C	0.157672	Coffee intake || id:ukb-b-5237	TRUE	reported	igd
407	5	4.90004e-09	0.00237207	428860	87986314	0.0138743	ukb-b-5237	rs34483452	A	C	0.136272	Coffee intake || id:ukb-b-5237	TRUE	reported	igd
408	5	2.99999e-10	0.00163979	428860	88006764	-0.0103319	ukb-b-5237	rs185291	C	T	0.581822	Coffee intake || id:ukb-b-5237	TRUE	reported	igd
409	5	5.49997e-10	0.0016413	428860	88015545	-0.0101846	ukb-b-5237	rs34316	C	A	0.580743	Coffee intake || id:ukb-b-5237	TRUE	reported	igd
410	5	5.99998e-10	0.00163874	428860	88038845	-0.0101437	ukb-b-5237	rs616391	T	C	0.586025	Coffee intake || id:ukb-b-5237	TRUE	reported	igd
411	5	5.99998e-10	0.00163873	428860	88040316	-0.0101453	ukb-b-5237	rs589088	G	C	0.586031	Coffee intake || id:ukb-b-5237	TRUE	reported	igd
412	5	1.09999e-09	0.0016393	428860	88026870	-0.00999641	ukb-b-5237	rs187270	T	C	0.585742	Coffee intake || id:ukb-b-5237	TRUE	reported	igd
413	5	7.69999e-10	0.00163473	428860	88065263	-0.0100552	ukb-b-5237	rs610217	A	G	0.575441	Coffee intake || id:ukb-b-5237	TRUE	reported	igd
414	5	8.50002e-10	0.00238561	428860	87943345	0.0146378	ukb-b-5237	rs13162708	T	C	0.130917	Coffee intake || id:ukb-b-5237	TRUE	reported	igd
415	5	1.09999e-09	0.00163224	428860	88058163	-0.00994217	ukb-b-5237	rs606393	C	T	0.57519	Coffee intake || id:ukb-b-5237	TRUE	reported	igd
416	5	1.09999e-09	0.00163971	428860	88065628	-0.0099987	ukb-b-5237	rs11749912	G	A	0.574647	Coffee intake || id:ukb-b-5237	TRUE	reported	igd
417	5	5.60003e-09	0.00178769	428860	7391434	-0.0104166	ukb-b-5237	rs12519880	A	C	0.28462	Coffee intake || id:ukb-b-5237	TRUE	reported	igd
418	5	1.09999e-09	0.00229326	428860	87936379	0.013965	ukb-b-5237	rs7721099	C	T	0.134726	Coffee intake || id:ukb-b-5237	TRUE	reported	igd
419	5	5.99998e-10	0.00240315	428860	87978252	0.0148767	ukb-b-5237	rs16903285	C	T	0.130715	Coffee intake || id:ukb-b-5237	TRUE	reported	igd
420	5	2.90001e-10	0.00165126	428860	87993198	-0.0104099	ukb-b-5237	rs410671	G	A	0.588163	Coffee intake || id:ukb-b-5237	TRUE	reported	igd
421	5	3.2e-10	0.00164067	428860	88001186	-0.0103145	ukb-b-5237	rs194225	G	A	0.58166	Coffee intake || id:ukb-b-5237	TRUE	reported	igd
422	5	3.2e-10	0.0016401	428860	88002653	-0.0103174	ukb-b-5237	rs447801	C	T	0.581585	Coffee intake || id:ukb-b-5237	TRUE	reported	igd
423	5	6.29999e-10	0.00164062	428860	88019474	-0.0101434	ukb-b-5237	rs42850	A	G	0.586931	Coffee intake || id:ukb-b-5237	TRUE	reported	igd
424	5	7.10003e-10	0.00164051	428860	88019747	-0.0101129	ukb-b-5237	rs254780	C	G	0.586886	Coffee intake || id:ukb-b-5237	TRUE	reported	igd
425	5	1.09999e-09	0.00163933	428860	88027149	-0.00997984	ukb-b-5237	rs34318	A	G	0.585708	Coffee intake || id:ukb-b-5237	TRUE	reported	igd
426	5	6.29999e-10	0.0016392	428860	88030670	-0.0101361	ukb-b-5237	rs13158247	T	C	0.586077	Coffee intake || id:ukb-b-5237	TRUE	reported	igd
427	5	5.99998e-10	0.00163876	428860	88038390	-0.010145	ukb-b-5237	rs618298	G	A	0.586031	Coffee intake || id:ukb-b-5237	TRUE	reported	igd
428	5	6.19998e-10	0.00163868	428860	88042296	-0.0101361	ukb-b-5237	rs625970	C	T	0.58603	Coffee intake || id:ukb-b-5237	TRUE	reported	igd
429	5	5.69994e-10	0.00163794	428860	88048767	-0.0101526	ukb-b-5237	rs651666	G	A	0.585737	Coffee intake || id:ukb-b-5237	TRUE	reported	igd
430	5	5.89997e-10	0.00163786	428860	88055313	-0.0101448	ukb-b-5237	rs650702	A	G	0.585766	Coffee intake || id:ukb-b-5237	TRUE	reported	igd
431	5	3.89996e-09	0.00249033	428860	87939654	0.0146644	ukb-b-5237	rs10514301	T	C	0.118386	Coffee intake || id:ukb-b-5237	TRUE	reported	igd
432	5	1.69981e-11	0.00221332	428860	87949158	0.014898	ukb-b-5237	rs1422191	A	G	0.157637	Coffee intake || id:ukb-b-5237	TRUE	reported	igd
433	5	2.99999e-10	0.00164093	428860	88000636	-0.0103399	ukb-b-5237	rs254781	T	C	0.581632	Coffee intake || id:ukb-b-5237	TRUE	reported	igd
434	5	7.79992e-10	0.00164062	428860	88019629	-0.0100867	ukb-b-5237	rs254779	C	T	0.586933	Coffee intake || id:ukb-b-5237	TRUE	reported	igd
435	5	9.90011e-10	0.00164041	428860	88023349	-0.0100257	ukb-b-5237	rs34319	T	A	0.586946	Coffee intake || id:ukb-b-5237	TRUE	reported	igd
436	5	9.40005e-10	0.00163292	428860	88064809	-0.00999231	ukb-b-5237	rs591228	A	G	0.575523	Coffee intake || id:ukb-b-5237	TRUE	reported	igd
437	5	7.29995e-10	0.00265888	428860	87949118	0.0163772	ukb-b-5237	rs35267052	G	T	0.102931	Coffee intake || id:ukb-b-5237	TRUE	reported	igd
438	5	1.69981e-11	0.00221483	428860	87965021	0.0149063	ukb-b-5237	rs6893807	G	A	0.157665	Coffee intake || id:ukb-b-5237	TRUE	reported	igd
439	5	4.20001e-09	0.00236859	428860	87988733	0.0139168	ukb-b-5237	rs2304607	G	A	0.136833	Coffee intake || id:ukb-b-5237	TRUE	reported	igd
440	5	2.1e-10	0.00165125	428860	87993365	-0.0104917	ukb-b-5237	rs34338	T	C	0.588068	Coffee intake || id:ukb-b-5237	TRUE	reported	igd
441	5	3.40001e-10	0.00164029	428860	88001969	-0.0103028	ukb-b-5237	rs639725	G	A	0.581631	Coffee intake || id:ukb-b-5237	TRUE	reported	igd
442	5	2.99999e-10	0.00163983	428860	88004616	-0.0103329	ukb-b-5237	rs1081158	T	C	0.581841	Coffee intake || id:ukb-b-5237	TRUE	reported	igd
443	5	5.30005e-10	0.00163849	428860	88045575	-0.0101725	ukb-b-5237	rs677679	T	C	0.585742	Coffee intake || id:ukb-b-5237	TRUE	reported	igd
444	5	5.39995e-10	0.00163843	428860	88046158	-0.0101675	ukb-b-5237	rs35148765	A	C	0.585733	Coffee intake || id:ukb-b-5237	TRUE	reported	igd
445	5	1.09999e-09	0.00238853	428860	87945377	0.014573	ukb-b-5237	rs13173305	G	A	0.130808	Coffee intake || id:ukb-b-5237	TRUE	reported	igd
446	5	1.29999e-09	0.00239295	428860	87963761	0.0145279	ukb-b-5237	rs1501672	G	A	0.130974	Coffee intake || id:ukb-b-5237	TRUE	reported	igd
447	5	1.69981e-11	0.00221671	428860	87968953	0.0149147	ukb-b-5237	rs3814424	T	C	0.157593	Coffee intake || id:ukb-b-5237	TRUE	reported	igd
448	5	3.40001e-10	0.00164027	428860	88002084	-0.010301	ukb-b-5237	rs640177	A	T	0.58163	Coffee intake || id:ukb-b-5237	TRUE	reported	igd
449	5	8.60003e-10	0.00164048	428860	88021527	-0.0100603	ukb-b-5237	rs34320	G	T	0.586975	Coffee intake || id:ukb-b-5237	TRUE	reported	igd
450	5	5.49997e-10	0.00163843	428860	88046590	-0.0101665	ukb-b-5237	rs2431391	T	C	0.585731	Coffee intake || id:ukb-b-5237	TRUE	reported	igd
451	5	5.80003e-10	0.00163789	428860	88054292	-0.0101487	ukb-b-5237	rs681446	G	A	0.585769	Coffee intake || id:ukb-b-5237	TRUE	reported	igd
452	5	5.89997e-10	0.00163786	428860	88055135	-0.0101446	ukb-b-5237	rs667070	G	A	0.585771	Coffee intake || id:ukb-b-5237	TRUE	reported	igd
453	5	7.00003e-10	0.00163171	428860	88215594	-0.0100606	ukb-b-5237	rs304132	G	A	0.573529	Coffee intake || id:ukb-b-5237	TRUE	reported	igd
454	5	5.89997e-10	0.00163791	428860	88052687	-0.0101455	ukb-b-5237	rs601499	C	A	0.585736	Coffee intake || id:ukb-b-5237	TRUE	reported	igd
455	5	5.89997e-10	0.00163786	428860	88055223	-0.0101445	ukb-b-5237	rs650228	T	C	0.585771	Coffee intake || id:ukb-b-5237	TRUE	reported	igd
456	5	1.39991e-11	0.00220996	428860	87943620	0.0149325	ukb-b-5237	rs13163173	A	C	0.157616	Coffee intake || id:ukb-b-5237	TRUE	reported	igd
457	5	2.99999e-10	0.00163981	428860	88005827	-0.0103316	ukb-b-5237	rs446219	C	T	0.581834	Coffee intake || id:ukb-b-5237	TRUE	reported	igd
458	5	5.80003e-10	0.00163787	428860	88054763	-0.0101465	ukb-b-5237	rs679232	A	C	0.585768	Coffee intake || id:ukb-b-5237	TRUE	reported	igd
459	5	1.09999e-09	0.00163154	428860	88064012	-0.00994542	ukb-b-5237	rs618741	T	C	0.575395	Coffee intake || id:ukb-b-5237	TRUE	reported	igd
460	5	2.30001e-08	0.00162668	428860	88107337	-0.00909435	ukb-b-5237	rs62380364	A	C	0.455931	Coffee intake || id:ukb-b-5237	TRUE	reported	igd
461	5	1.2e-09	0.00239322	428860	87963600	0.0145542	ukb-b-5237	rs1501673	A	G	0.130931	Coffee intake || id:ukb-b-5237	TRUE	reported	igd
462	5	1.5e-09	0.00239533	428860	87968347	0.0144769	ukb-b-5237	rs35991856	A	C	0.130893	Coffee intake || id:ukb-b-5237	TRUE	reported	igd
463	5	7.90005e-09	0.00237056	428860	87986284	0.0136802	ukb-b-5237	rs7733438	G	T	0.136526	Coffee intake || id:ukb-b-5237	TRUE	reported	igd
464	5	4.09996e-10	0.00163894	428860	88011139	-0.0102414	ukb-b-5237	rs40504	C	G	0.581885	Coffee intake || id:ukb-b-5237	TRUE	reported	igd
465	5	5.99998e-10	0.00163883	428860	88035887	-0.0101432	ukb-b-5237	rs676096	T	C	0.586007	Coffee intake || id:ukb-b-5237	TRUE	reported	igd
466	5	6.1e-10	0.0016388	428860	88036486	-0.0101418	ukb-b-5237	rs663046	T	C	0.586029	Coffee intake || id:ukb-b-5237	TRUE	reported	igd
467	5	5.89997e-10	0.00163786	428860	88055517	-0.0101443	ukb-b-5237	rs665324	C	T	0.585771	Coffee intake || id:ukb-b-5237	TRUE	reported	igd
468	5	1.09999e-09	0.00163221	428860	88057915	-0.00993654	ukb-b-5237	rs617944	C	T	0.575197	Coffee intake || id:ukb-b-5237	TRUE	reported	igd
469	5	1.29999e-09	0.00239607	428860	87969515	0.0145497	ukb-b-5237	rs13161518	C	T	0.130852	Coffee intake || id:ukb-b-5237	TRUE	reported	igd
470	5	1.29999e-09	0.00239663	428860	87970352	0.0145496	ukb-b-5237	rs112862634	C	G	0.130844	Coffee intake || id:ukb-b-5237	TRUE	reported	igd
471	5	8.19993e-10	0.00165539	428860	87992576	-0.0101665	ukb-b-5237	rs27732	G	A	0.593475	Coffee intake || id:ukb-b-5237	TRUE	reported	igd
472	5	5.89997e-10	0.00163898	428860	88032522	-0.0101493	ukb-b-5237	rs587490	T	C	0.586011	Coffee intake || id:ukb-b-5237	TRUE	reported	igd
473	5	1e-09	0.00163223	428860	88064462	-0.00996663	ukb-b-5237	rs589544	C	T	0.575453	Coffee intake || id:ukb-b-5237	TRUE	reported	igd
474	5	2.19999e-10	0.00167873	428860	7378854	-0.0106574	ukb-b-5237	rs2220599	G	C	0.368184	Coffee intake || id:ukb-b-5237	TRUE	reported	igd
475	5	2.30001e-10	0.0016782	428860	7383873	-0.0106371	ukb-b-5237	rs6875496	G	A	0.367916	Coffee intake || id:ukb-b-5237	TRUE	reported	igd
476	5	2.99999e-10	0.00167723	428860	7387097	-0.0105623	ukb-b-5237	rs13188731	A	T	0.368108	Coffee intake || id:ukb-b-5237	TRUE	reported	igd
477	5	2.39994e-11	0.00170562	428860	7391462	-0.0113972	ukb-b-5237	rs12514566	A	G	0.337107	Coffee intake || id:ukb-b-5237	TRUE	reported	igd
478	6	1.29999e-09	0.00162184	428860	51188050	-0.00983645	ukb-b-5237	rs1359786	C	T	0.455878	Coffee intake || id:ukb-b-5237	TRUE	reported	igd
479	6	3.50002e-08	0.00190501	428860	51228395	-0.0105043	ukb-b-5237	rs2504714	A	G	0.234718	Coffee intake || id:ukb-b-5237	TRUE	reported	igd
480	6	6.59994e-09	0.00163114	428860	51234332	-0.00946106	ukb-b-5237	rs2478886	C	T	0.430073	Coffee intake || id:ukb-b-5237	TRUE	reported	igd
481	6	3.69999e-08	0.00162771	428860	51261134	-0.00895895	ukb-b-5237	rs1536506	T	C	0.4385	Coffee intake || id:ukb-b-5237	TRUE	reported	igd
482	6	4.09996e-08	0.0019927	428860	51302901	-0.010934	ukb-b-5237	rs9296653	G	A	0.207893	Coffee intake || id:ukb-b-5237	TRUE	reported	igd
483	6	9.80009e-09	0.0017698	428860	108977663	0.0101494	ukb-b-5237	rs9400239	C	T	0.704945	Coffee intake || id:ukb-b-5237	TRUE	reported	igd
484	6	1.2e-09	0.00170355	428860	51184712	-0.0103483	ukb-b-5237	rs2478881	T	C	0.345602	Coffee intake || id:ukb-b-5237	TRUE	reported	igd
485	6	1.09999e-08	0.00161777	428860	51241870	-0.00924141	ukb-b-5237	rs2709653	C	A	0.464329	Coffee intake || id:ukb-b-5237	TRUE	reported	igd
486	6	3.29997e-08	0.00162736	428860	51257982	-0.00899191	ukb-b-5237	rs2504707	C	T	0.438924	Coffee intake || id:ukb-b-5237	TRUE	reported	igd
487	6	1.6e-08	0.00190469	428860	51258579	-0.0107547	ukb-b-5237	rs2504706	C	T	0.234418	Coffee intake || id:ukb-b-5237	TRUE	reported	igd
488	6	3.89996e-08	0.00199249	428860	51298497	-0.0109462	ukb-b-5237	rs2504716	T	C	0.20815	Coffee intake || id:ukb-b-5237	TRUE	reported	igd
489	6	7.59994e-09	0.00166771	428860	108894438	0.00963496	ukb-b-5237	rs2764265	T	C	0.626105	Coffee intake || id:ukb-b-5237	TRUE	reported	igd
490	6	1.7e-09	0.00179454	428860	108996748	0.0108088	ukb-b-5237	rs3800228	G	T	0.715265	Coffee intake || id:ukb-b-5237	TRUE	reported	igd
491	6	2.90001e-09	0.0017919	428860	108997611	0.010639	ukb-b-5237	rs9400240	A	G	0.713657	Coffee intake || id:ukb-b-5237	TRUE	reported	igd
492	6	2.90001e-09	0.00179388	428860	108999287	0.0106465	ukb-b-5237	rs1935949	G	A	0.713654	Coffee intake || id:ukb-b-5237	TRUE	reported	igd
493	6	1e-08	0.00161779	428860	98331937	0.00926007	ukb-b-5237	rs9401305	C	A	0.465231	Coffee intake || id:ukb-b-5237	TRUE	reported	igd
494	6	5.60003e-09	0.0016218	428860	98312143	-0.00945121	ukb-b-5237	rs1338549	G	T	0.533932	Coffee intake || id:ukb-b-5237	TRUE	reported	igd
495	6	1.09999e-08	0.00161763	428860	98330626	0.00923583	ukb-b-5237	rs7744474	T	C	0.465244	Coffee intake || id:ukb-b-5237	TRUE	reported	igd
496	6	1e-08	0.00161763	428860	98331357	0.00926461	ukb-b-5237	rs9320759	G	A	0.465225	Coffee intake || id:ukb-b-5237	TRUE	reported	igd
497	6	6.90001e-09	0.00176856	428860	108965039	0.0102448	ukb-b-5237	rs10457180	A	G	0.704525	Coffee intake || id:ukb-b-5237	TRUE	reported	igd
498	6	2.90001e-09	0.00179261	428860	108998266	0.0106424	ukb-b-5237	rs3800231	G	A	0.713659	Coffee intake || id:ukb-b-5237	TRUE	reported	igd
499	6	3.09999e-08	0.00161655	428860	98322872	0.00895004	ukb-b-5237	rs4580876	A	G	0.47587	Coffee intake || id:ukb-b-5237	TRUE	reported	igd
500	6	1e-08	0.00161777	428860	98332622	0.00926368	ukb-b-5237	rs10484868	T	C	0.465166	Coffee intake || id:ukb-b-5237	TRUE	reported	igd
501	6	3.2e-09	0.00170002	428860	51174232	-0.0100646	ukb-b-5237	rs2465054	A	G	0.351098	Coffee intake || id:ukb-b-5237	TRUE	reported	igd
502	6	1.2e-09	0.00162074	428860	51222894	-0.00986092	ukb-b-5237	rs2252998	G	A	0.455943	Coffee intake || id:ukb-b-5237	TRUE	reported	igd
503	6	2.90001e-08	0.0019062	428860	51226900	-0.0105802	ukb-b-5237	rs2478884	T	G	0.234518	Coffee intake || id:ukb-b-5237	TRUE	reported	igd
504	6	6.69993e-09	0.00163113	428860	51234714	-0.00945754	ukb-b-5237	rs2504712	G	A	0.43008	Coffee intake || id:ukb-b-5237	TRUE	reported	igd
505	6	3.29997e-08	0.00163097	428860	51276882	-0.00901422	ukb-b-5237	rs2504701	A	G	0.438435	Coffee intake || id:ukb-b-5237	TRUE	reported	igd
506	6	1e-08	0.00161765	428860	98330225	0.00925713	ukb-b-5237	rs7756023	A	G	0.465217	Coffee intake || id:ukb-b-5237	TRUE	reported	igd
507	6	1e-08	0.00161763	428860	98331133	0.00925948	ukb-b-5237	rs9490001	C	T	0.465218	Coffee intake || id:ukb-b-5237	TRUE	reported	igd
508	6	1e-08	0.00161776	428860	98332567	0.0092637	ukb-b-5237	rs10484867	A	G	0.465166	Coffee intake || id:ukb-b-5237	TRUE	reported	igd
509	6	1.2e-08	0.00161852	428860	98333409	0.00922601	ukb-b-5237	rs12189679	A	G	0.464455	Coffee intake || id:ukb-b-5237	TRUE	reported	igd
510	6	6.59994e-09	0.00162245	428860	98310291	0.00941266	ukb-b-5237	rs9320747	G	T	0.465841	Coffee intake || id:ukb-b-5237	TRUE	reported	igd
511	6	1.09999e-08	0.00161764	428860	98325884	0.0092541	ukb-b-5237	rs4839927	A	G	0.465327	Coffee intake || id:ukb-b-5237	TRUE	reported	igd
512	6	1e-08	0.00161788	428860	98326080	0.00926627	ukb-b-5237	rs4839929	C	G	0.465413	Coffee intake || id:ukb-b-5237	TRUE	reported	igd
513	6	9.80009e-09	0.00161765	428860	98330025	0.00927448	ukb-b-5237	rs9372620	A	G	0.465207	Coffee intake || id:ukb-b-5237	TRUE	reported	igd
514	6	1.09999e-08	0.00161764	428860	98326012	0.00925437	ukb-b-5237	rs4839928	G	A	0.465327	Coffee intake || id:ukb-b-5237	TRUE	reported	igd
515	6	1.09999e-09	0.00177995	428860	108983527	0.0108577	ukb-b-5237	rs9398171	T	C	0.71064	Coffee intake || id:ukb-b-5237	TRUE	reported	igd
516	6	1.40001e-09	0.0016213	428860	51193953	-0.0098132	ukb-b-5237	rs2248024	T	C	0.456121	Coffee intake || id:ukb-b-5237	TRUE	reported	igd
517	6	4.30002e-08	0.00190659	428860	51205577	-0.010448	ukb-b-5237	rs2504671	A	C	0.234646	Coffee intake || id:ukb-b-5237	TRUE	reported	igd
518	6	3.40001e-08	0.00190459	428860	51236489	-0.0105139	ukb-b-5237	rs2504711	A	G	0.234725	Coffee intake || id:ukb-b-5237	TRUE	reported	igd
519	6	7.00003e-09	0.00163126	428860	51238698	-0.00944756	ukb-b-5237	rs2478888	A	G	0.42998	Coffee intake || id:ukb-b-5237	TRUE	reported	igd
520	6	5.19996e-09	0.00161821	428860	51257544	-0.00945028	ukb-b-5237	rs2478871	G	T	0.464133	Coffee intake || id:ukb-b-5237	TRUE	reported	igd
521	6	7.00003e-09	0.0016677	428860	108895386	0.00965809	ukb-b-5237	rs2490272	T	C	0.626247	Coffee intake || id:ukb-b-5237	TRUE	reported	igd
522	6	3.29997e-09	0.00166124	428860	51177811	-0.00982951	ukb-b-5237	rs1327259	G	A	0.38762	Coffee intake || id:ukb-b-5237	TRUE	reported	igd
523	6	6.69993e-09	0.00163107	428860	51232540	-0.00945742	ukb-b-5237	rs2504713	G	C	0.430074	Coffee intake || id:ukb-b-5237	TRUE	reported	igd
524	6	6.90001e-09	0.00176965	428860	108945370	0.0102521	ukb-b-5237	rs2022464	C	A	0.704858	Coffee intake || id:ukb-b-5237	TRUE	reported	igd
525	6	1.79999e-08	0.00177179	428860	108974098	0.00997751	ukb-b-5237	rs13217795	T	C	0.706111	Coffee intake || id:ukb-b-5237	TRUE	reported	igd
526	6	2.30001e-09	0.00179274	428860	108998905	0.0107161	ukb-b-5237	rs1935952	C	G	0.713175	Coffee intake || id:ukb-b-5237	TRUE	reported	igd
527	6	2.99999e-09	0.00179365	428860	108999101	0.0106413	ukb-b-5237	rs1935951	A	G	0.713653	Coffee intake || id:ukb-b-5237	TRUE	reported	igd
528	6	2.99999e-08	0.00171652	428860	109009194	-0.00950992	ukb-b-5237	rs1268162	G	A	0.349659	Coffee intake || id:ukb-b-5237	TRUE	reported	igd
529	6	1.2e-09	0.00162073	428860	51216136	-0.00986271	ukb-b-5237	rs2709664	G	A	0.455957	Coffee intake || id:ukb-b-5237	TRUE	reported	igd
530	6	1.09999e-09	0.0016207	428860	51226636	-0.00988621	ukb-b-5237	rs1536502	T	C	0.455572	Coffee intake || id:ukb-b-5237	TRUE	reported	igd
531	6	7.10003e-09	0.0016314	428860	51248952	-0.00944232	ukb-b-5237	rs2504710	T	G	0.430272	Coffee intake || id:ukb-b-5237	TRUE	reported	igd
532	6	3.89996e-08	0.0016274	428860	51255582	-0.00894183	ukb-b-5237	rs2504708	G	A	0.438899	Coffee intake || id:ukb-b-5237	TRUE	reported	igd
533	6	2.39999e-08	0.00163044	428860	51267241	-0.00910302	ukb-b-5237	rs2478874	G	A	0.438287	Coffee intake || id:ukb-b-5237	TRUE	reported	igd
534	6	7.00003e-09	0.0016211	428860	98313223	0.0093889	ukb-b-5237	rs1933721	G	C	0.465725	Coffee intake || id:ukb-b-5237	TRUE	reported	igd
535	6	6.4e-09	0.00162264	428860	98310484	0.00942235	ukb-b-5237	rs9374896	T	C	0.465766	Coffee intake || id:ukb-b-5237	TRUE	reported	igd
536	6	1e-08	0.00161763	428860	98325000	0.00925894	ukb-b-5237	rs9387823	A	C	0.465333	Coffee intake || id:ukb-b-5237	TRUE	reported	igd
537	6	1e-08	0.00161763	428860	98331316	0.0092616	ukb-b-5237	rs9490003	G	A	0.465227	Coffee intake || id:ukb-b-5237	TRUE	reported	igd
538	6	1.09999e-08	0.00161785	428860	98332930	0.00925662	ukb-b-5237	rs7775492	G	A	0.46516	Coffee intake || id:ukb-b-5237	TRUE	reported	igd
539	6	1e-08	0.00161961	428860	98314912	0.00926831	ukb-b-5237	rs2039722	G	A	0.465835	Coffee intake || id:ukb-b-5237	TRUE	reported	igd
540	6	9.90011e-09	0.00161759	428860	98326863	0.00927288	ukb-b-5237	rs2039719	A	G	0.465342	Coffee intake || id:ukb-b-5237	TRUE	reported	igd
541	6	4.70002e-09	0.00169707	428860	51180765	-0.00993958	ukb-b-5237	rs2465043	A	G	0.351541	Coffee intake || id:ukb-b-5237	TRUE	reported	igd
542	6	1.2e-09	0.00162094	428860	51209705	-0.00985752	ukb-b-5237	rs2465010	C	T	0.455518	Coffee intake || id:ukb-b-5237	TRUE	reported	igd
543	6	7.19996e-09	0.00163173	428860	51221999	-0.00944192	ukb-b-5237	rs2504715	T	A	0.430384	Coffee intake || id:ukb-b-5237	TRUE	reported	igd
544	6	3.50002e-08	0.00190457	428860	51232118	-0.0104982	ukb-b-5237	rs2465022	A	G	0.234733	Coffee intake || id:ukb-b-5237	TRUE	reported	igd
545	6	7.29995e-09	0.00163128	428860	51236332	-0.00943514	ukb-b-5237	rs2465021	T	C	0.429903	Coffee intake || id:ukb-b-5237	TRUE	reported	igd
546	6	7.10003e-09	0.00163142	428860	51249691	-0.00944305	ukb-b-5237	rs1342619	A	G	0.430273	Coffee intake || id:ukb-b-5237	TRUE	reported	igd
547	6	3.59998e-08	0.0016273	428860	51254552	-0.00896864	ukb-b-5237	rs2504709	A	C	0.439034	Coffee intake || id:ukb-b-5237	TRUE	reported	igd
548	6	3.79997e-08	0.00163199	428860	51263253	-0.00897633	ukb-b-5237	rs2504704	A	C	0.434526	Coffee intake || id:ukb-b-5237	TRUE	reported	igd
549	6	2.5e-08	0.00163059	428860	51267939	-0.0090869	ukb-b-5237	rs2504702	C	T	0.438164	Coffee intake || id:ukb-b-5237	TRUE	reported	igd
550	6	1.2e-08	0.00166792	428860	108876002	0.00951148	ukb-b-5237	rs768023	A	G	0.626701	Coffee intake || id:ukb-b-5237	TRUE	reported	igd
551	6	8.50002e-09	0.00176945	428860	108974746	0.0101875	ukb-b-5237	rs4946932	C	A	0.704842	Coffee intake || id:ukb-b-5237	TRUE	reported	igd
552	6	2.99999e-09	0.00179113	428860	108996963	0.0106248	ukb-b-5237	rs3800229	T	G	0.713673	Coffee intake || id:ukb-b-5237	TRUE	reported	igd
553	6	2.99999e-09	0.00179163	428860	108997435	0.0106292	ukb-b-5237	rs9374040	A	G	0.713619	Coffee intake || id:ukb-b-5237	TRUE	reported	igd
554	6	1.6e-09	0.00179988	428860	109003989	0.0108681	ukb-b-5237	rs9400241	A	C	0.712436	Coffee intake || id:ukb-b-5237	TRUE	reported	igd
555	6	4.79999e-10	0.00170743	428860	51179260	-0.0106317	ukb-b-5237	rs2465037	A	C	0.343017	Coffee intake || id:ukb-b-5237	TRUE	reported	igd
556	6	3.50002e-08	0.00190472	428860	51230533	-0.0105023	ukb-b-5237	rs1409891	G	A	0.234729	Coffee intake || id:ukb-b-5237	TRUE	reported	igd
557	6	6.90001e-09	0.00163115	428860	51234195	-0.00945105	ukb-b-5237	rs2253199	A	G	0.429986	Coffee intake || id:ukb-b-5237	TRUE	reported	igd
558	6	7.00003e-09	0.00163126	428860	51238724	-0.00944744	ukb-b-5237	rs2478889	A	G	0.42998	Coffee intake || id:ukb-b-5237	TRUE	reported	igd
559	6	3.09999e-08	0.00190496	428860	51246947	-0.0105451	ukb-b-5237	rs1327285	G	A	0.234612	Coffee intake || id:ukb-b-5237	TRUE	reported	igd
560	6	3.29997e-08	0.00162782	428860	51262936	-0.00899644	ukb-b-5237	rs2478872	T	G	0.438943	Coffee intake || id:ukb-b-5237	TRUE	reported	igd
561	6	9.20005e-09	0.00161942	428860	98316447	0.00930423	ukb-b-5237	rs9401250	T	C	0.465243	Coffee intake || id:ukb-b-5237	TRUE	reported	igd
562	6	1.09999e-08	0.00161764	428860	98325541	0.00925437	ukb-b-5237	rs9489980	G	A	0.465327	Coffee intake || id:ukb-b-5237	TRUE	reported	igd
563	6	8.70001e-09	0.00161775	428860	98329264	0.00930749	ukb-b-5237	rs12662607	C	G	0.465172	Coffee intake || id:ukb-b-5237	TRUE	reported	igd
564	6	4.39997e-08	0.001627	428860	98345853	0.00890942	ukb-b-5237	rs6906737	A	T	0.468773	Coffee intake || id:ukb-b-5237	TRUE	reported	igd
565	6	2.19999e-09	0.00179776	428860	109002042	0.0107606	ukb-b-5237	rs4945816	T	C	0.713175	Coffee intake || id:ukb-b-5237	TRUE	reported	igd
566	6	1.2e-09	0.00162079	428860	51214271	-0.00986038	ukb-b-5237	rs2478883	C	T	0.455919	Coffee intake || id:ukb-b-5237	TRUE	reported	igd
567	6	6.80002e-09	0.00163117	428860	51230788	-0.00945532	ukb-b-5237	rs748514	C	T	0.429978	Coffee intake || id:ukb-b-5237	TRUE	reported	igd
568	6	6.90001e-09	0.00163126	428860	51236255	-0.00944853	ukb-b-5237	rs1819737	A	T	0.429997	Coffee intake || id:ukb-b-5237	TRUE	reported	igd
569	6	7.10003e-09	0.00163127	428860	51237182	-0.00944272	ukb-b-5237	rs2038996	C	T	0.429997	Coffee intake || id:ukb-b-5237	TRUE	reported	igd
570	6	4.09996e-08	0.00190423	428860	51241141	-0.0104449	ukb-b-5237	rs2465017	G	A	0.234859	Coffee intake || id:ukb-b-5237	TRUE	reported	igd
571	6	1.2e-09	0.00162306	428860	51274639	-0.00986239	ukb-b-5237	rs10807422	C	T	0.458831	Coffee intake || id:ukb-b-5237	TRUE	reported	igd
572	6	5.60003e-09	0.00166773	428860	108888593	0.00971943	ukb-b-5237	rs2253310	G	C	0.626248	Coffee intake || id:ukb-b-5237	TRUE	reported	igd
573	6	3.79997e-09	0.00185169	428860	108994161	0.0109083	ukb-b-5237	rs3800227	G	A	0.743134	Coffee intake || id:ukb-b-5237	TRUE	reported	igd
574	6	2.1e-09	0.00179533	428860	109005588	-0.0107513	ukb-b-5237	rs1062034	G	A	0.29172	Coffee intake || id:ukb-b-5237	TRUE	reported	igd
575	6	1.09999e-08	0.00161764	428860	98324943	0.00925681	ukb-b-5237	rs9401278	A	C	0.465334	Coffee intake || id:ukb-b-5237	TRUE	reported	igd
576	6	2e-09	0.00178745	428860	108994433	0.0107266	ukb-b-5237	rs35396874	T	C	0.713149	Coffee intake || id:ukb-b-5237	TRUE	reported	igd
577	6	6.29999e-09	0.00162253	428860	98310571	0.00942614	ukb-b-5237	rs9374897	A	G	0.465735	Coffee intake || id:ukb-b-5237	TRUE	reported	igd
578	6	9.69996e-09	0.00161758	428860	98328963	0.00927842	ukb-b-5237	rs9387845	A	C	0.465346	Coffee intake || id:ukb-b-5237	TRUE	reported	igd
579	6	1e-08	0.00161764	428860	98331085	0.0092578	ukb-b-5237	rs9490000	G	C	0.465221	Coffee intake || id:ukb-b-5237	TRUE	reported	igd
580	6	1.89998e-09	0.00177508	428860	108988184	0.0106568	ukb-b-5237	rs2153960	A	G	0.711035	Coffee intake || id:ukb-b-5237	TRUE	reported	igd
581	6	1e-08	0.00161771	428860	98322282	0.00926893	ukb-b-5237	rs4142530	C	T	0.465315	Coffee intake || id:ukb-b-5237	TRUE	reported	igd
582	6	1e-08	0.00161765	428860	98324132	0.00925726	ukb-b-5237	rs12205774	T	C	0.465342	Coffee intake || id:ukb-b-5237	TRUE	reported	igd
583	6	9.90011e-09	0.00161758	428860	98329165	0.00927321	ukb-b-5237	rs12662596	A	G	0.46535	Coffee intake || id:ukb-b-5237	TRUE	reported	igd
584	6	2.90001e-09	0.00179588	428860	109000316	0.0106605	ukb-b-5237	rs9398173	C	T	0.713761	Coffee intake || id:ukb-b-5237	TRUE	reported	igd
585	6	2.19999e-08	0.00166779	428860	108864419	-0.00932716	ukb-b-5237	rs9384679	T	C	0.370591	Coffee intake || id:ukb-b-5237	TRUE	reported	igd
586	6	5.80003e-09	0.00166776	428860	108905680	0.00970992	ukb-b-5237	rs2802290	A	G	0.626275	Coffee intake || id:ukb-b-5237	TRUE	reported	igd
587	6	5.30005e-09	0.00166784	428860	108908518	0.00973383	ukb-b-5237	rs2802292	T	G	0.62623	Coffee intake || id:ukb-b-5237	TRUE	reported	igd
588	6	1.09999e-08	0.00166959	428860	108927842	0.00954856	ukb-b-5237	rs2764261	G	A	0.625648	Coffee intake || id:ukb-b-5237	TRUE	reported	igd
589	6	2.90001e-09	0.00178896	428860	108994826	0.0106244	ukb-b-5237	rs9398172	A	G	0.713574	Coffee intake || id:ukb-b-5237	TRUE	reported	igd
590	6	2.1e-08	0.00166979	428860	108867031	-0.00935602	ukb-b-5237	rs6911407	A	C	0.370535	Coffee intake || id:ukb-b-5237	TRUE	reported	igd
591	6	5.89997e-09	0.00166772	428860	108896215	0.00970665	ukb-b-5237	rs2802288	G	A	0.626285	Coffee intake || id:ukb-b-5237	TRUE	reported	igd
592	6	7.59994e-09	0.00166886	428860	108926496	0.00964048	ukb-b-5237	rs2802295	G	A	0.626247	Coffee intake || id:ukb-b-5237	TRUE	reported	igd
593	6	3.09999e-09	0.00175629	428860	108934461	0.0104047	ukb-b-5237	rs2764264	T	C	0.694957	Coffee intake || id:ukb-b-5237	TRUE	reported	igd
594	6	4e-09	0.00179898	428860	109000742	0.0105883	ukb-b-5237	rs4946935	G	A	0.714721	Coffee intake || id:ukb-b-5237	TRUE	reported	igd
595	6	2.19999e-09	0.00179908	428860	109003321	0.0107685	ukb-b-5237	rs4946936	C	T	0.712594	Coffee intake || id:ukb-b-5237	TRUE	reported	igd
596	6	2.19999e-08	0.0017226	428860	109013664	-0.0096373	ukb-b-5237	rs2207731	G	A	0.345888	Coffee intake || id:ukb-b-5237	TRUE	reported	igd
597	6	3.2e-08	0.00190805	428860	51187787	-0.0105518	ukb-b-5237	rs994270	G	C	0.234667	Coffee intake || id:ukb-b-5237	TRUE	reported	igd
598	6	6.69993e-09	0.00163106	428860	51232518	-0.00945753	ukb-b-5237	rs2478885	A	G	0.430076	Coffee intake || id:ukb-b-5237	TRUE	reported	igd
599	6	3.09999e-08	0.00190432	428860	51248024	-0.0105384	ukb-b-5237	rs2465044	G	C	0.234702	Coffee intake || id:ukb-b-5237	TRUE	reported	igd
600	6	3.2e-08	0.00162759	428860	51261049	-0.0090008	ukb-b-5237	rs1536507	A	T	0.43887	Coffee intake || id:ukb-b-5237	TRUE	reported	igd
601	6	2.30001e-08	0.00163066	428860	51268218	-0.00910993	ukb-b-5237	rs1998950	T	C	0.438249	Coffee intake || id:ukb-b-5237	TRUE	reported	igd
602	6	6.90001e-09	0.00163138	428860	51248309	-0.0094524	ukb-b-5237	rs1327283	C	T	0.430268	Coffee intake || id:ukb-b-5237	TRUE	reported	igd
603	6	3.2e-08	0.00162763	428860	51262132	-0.00899825	ukb-b-5237	rs2504705	G	A	0.43893	Coffee intake || id:ukb-b-5237	TRUE	reported	igd
604	6	7.29995e-09	0.00163146	428860	51237057	-0.00943439	ukb-b-5237	rs2038997	A	G	0.429839	Coffee intake || id:ukb-b-5237	TRUE	reported	igd
605	7	1.20005e-12	0.00244396	428860	72864869	0.0173533	ukb-b-5237	rs714052	G	A	0.124069	Coffee intake || id:ukb-b-5237	TRUE	reported	igd
606	7	3.59998e-12	0.00244492	428860	72870207	0.0169964	ukb-b-5237	rs35330527	G	A	0.123779	Coffee intake || id:ukb-b-5237	TRUE	reported	igd
607	7	5.60015e-11	0.00203153	428860	72939244	0.0133122	ukb-b-5237	rs11983997	C	G	0.195899	Coffee intake || id:ukb-b-5237	TRUE	reported	igd
608	7	2.30001e-10	0.00178936	428860	72970268	0.011347	ukb-b-5237	rs17145732	G	T	0.287327	Coffee intake || id:ukb-b-5237	TRUE	reported	igd
609	7	7.00003e-11	0.00179058	428860	72973854	0.0116768	ukb-b-5237	rs13244614	A	C	0.283081	Coffee intake || id:ukb-b-5237	TRUE	reported	igd
610	7	1.10002e-12	0.00244749	428860	72983310	0.0174346	ukb-b-5237	rs13232120	T	A	0.123436	Coffee intake || id:ukb-b-5237	TRUE	reported	igd
611	7	1.09999e-10	0.00178937	428860	73019975	0.0115376	ukb-b-5237	rs61010704	G	A	0.283386	Coffee intake || id:ukb-b-5237	TRUE	reported	igd
612	7	6.89922e-14	0.0023967	428860	73029437	0.0179495	ukb-b-5237	rs33951980	T	C	0.130107	Coffee intake || id:ukb-b-5237	TRUE	reported	igd
613	7	7.19946e-14	0.00239719	428860	73043101	0.0179412	ukb-b-5237	rs34958196	A	G	0.12993	Coffee intake || id:ukb-b-5237	TRUE	reported	igd
614	7	1.20005e-13	0.0024002	428860	73045483	0.0178018	ukb-b-5237	rs7784668	C	T	0.129605	Coffee intake || id:ukb-b-5237	TRUE	reported	igd
615	7	9.70063e-11	0.00166036	428860	75600951	0.0107454	ukb-b-5237	rs41299460	A	G	0.381616	Coffee intake || id:ukb-b-5237	TRUE	reported	igd
616	7	1.2e-08	0.00167115	428860	75606819	-0.00952282	ukb-b-5237	rs9886105	C	T	0.373836	Coffee intake || id:ukb-b-5237	TRUE	reported	igd
617	7	5.60015e-15	0.00175588	428860	75631697	-0.0137199	ukb-b-5237	rs12531559	T	C	0.698172	Coffee intake || id:ukb-b-5237	TRUE	reported	igd
618	7	3.2e-10	0.0021876	428860	75638421	0.0137531	ukb-b-5237	rs59882870	A	G	0.163881	Coffee intake || id:ukb-b-5237	TRUE	reported	igd
619	7	7.39997e-09	0.00269129	428860	75649821	0.0155593	ukb-b-5237	rs17148983	C	G	0.099651	Coffee intake || id:ukb-b-5237	TRUE	reported	igd
620	7	3.59998e-11	0.0021666	428860	75662518	0.0143383	ukb-b-5237	rs28446604	T	C	0.166038	Coffee intake || id:ukb-b-5237	TRUE	reported	igd
621	7	7.49998e-09	0.0026901	428860	75663126	0.0155483	ukb-b-5237	rs77381667	T	C	0.099644	Coffee intake || id:ukb-b-5237	TRUE	reported	igd
622	7	2.70023e-15	0.00175632	428860	75668329	-0.0138809	ukb-b-5237	rs10280264	G	A	0.698703	Coffee intake || id:ukb-b-5237	TRUE	reported	igd
623	7	1.40001e-08	0.00269083	428860	75677216	0.0152806	ukb-b-5237	rs11553096	T	C	0.09958	Coffee intake || id:ukb-b-5237	TRUE	reported	igd
624	7	1.59993e-11	0.00216254	428860	75686007	0.0145721	ukb-b-5237	rs867973	A	G	0.166909	Coffee intake || id:ukb-b-5237	TRUE	reported	igd
625	7	3.10027e-14	0.0017807	428860	75696188	0.0135231	ukb-b-5237	rs3801471	G	T	0.291523	Coffee intake || id:ukb-b-5237	TRUE	reported	igd
626	7	9.30037e-15	0.00175485	428860	75699099	0.0135983	ukb-b-5237	rs1637043	A	G	0.302172	Coffee intake || id:ukb-b-5237	TRUE	reported	igd
627	7	6.59933e-15	0.00175499	428860	75704090	0.0136738	ukb-b-5237	rs1639620	G	A	0.302101	Coffee intake || id:ukb-b-5237	TRUE	reported	igd
628	7	7.59976e-15	0.001755	428860	75714883	0.0136436	ukb-b-5237	rs11982200	C	T	0.302116	Coffee intake || id:ukb-b-5237	TRUE	reported	igd
629	7	4.79954e-15	0.00175525	428860	75716781	0.0137453	ukb-b-5237	rs4398845	A	G	0.302543	Coffee intake || id:ukb-b-5237	TRUE	reported	igd
630	7	7.29962e-12	0.00216413	428860	75723376	0.0148268	ukb-b-5237	rs112372188	A	G	0.166645	Coffee intake || id:ukb-b-5237	TRUE	reported	igd
631	7	8.00018e-15	0.00175541	428860	75732997	0.0136353	ukb-b-5237	rs3973173	G	A	0.301865	Coffee intake || id:ukb-b-5237	TRUE	reported	igd
632	7	5.00035e-15	0.00175442	428860	75748660	0.0137321	ukb-b-5237	rs11769586	C	T	0.303347	Coffee intake || id:ukb-b-5237	TRUE	reported	igd
633	7	1.10002e-14	0.00175484	428860	75770237	0.0135503	ukb-b-5237	rs7778735	C	T	0.302155	Coffee intake || id:ukb-b-5237	TRUE	reported	igd
634	7	1.99986e-14	0.00175572	428860	75791644	0.0134327	ukb-b-5237	rs11770149	A	G	0.301483	Coffee intake || id:ukb-b-5237	TRUE	reported	igd
635	7	3.50026e-11	0.00216032	428860	75791858	0.0143114	ukb-b-5237	rs113848658	A	G	0.16738	Coffee intake || id:ukb-b-5237	TRUE	reported	igd
636	7	1.39991e-14	0.00175467	428860	75792031	0.0135118	ukb-b-5237	rs9801113	T	C	0.302141	Coffee intake || id:ukb-b-5237	TRUE	reported	igd
637	7	3.19963e-11	0.00215832	428860	75792451	0.014326	ukb-b-5237	rs9801125	T	C	0.167909	Coffee intake || id:ukb-b-5237	TRUE	reported	igd
638	7	1.69981e-14	0.00175474	428860	75802869	0.0134553	ukb-b-5237	rs4728586	C	T	0.302196	Coffee intake || id:ukb-b-5237	TRUE	reported	igd
639	7	4.30002e-08	0.00162774	428860	75813249	0.00891992	ukb-b-5237	rs6465012	G	A	0.449061	Coffee intake || id:ukb-b-5237	TRUE	reported	igd
640	7	3.90032e-11	0.00222849	428860	75822467	0.0147273	ukb-b-5237	rs113574158	T	C	0.155476	Coffee intake || id:ukb-b-5237	TRUE	reported	igd
641	7	2.49977e-11	0.00223332	428860	75836549	0.0149101	ukb-b-5237	rs2079477	G	C	0.154623	Coffee intake || id:ukb-b-5237	TRUE	reported	igd
642	7	5.90065e-11	0.00202877	428860	72856430	0.0132811	ukb-b-5237	rs1178979	C	T	0.196236	Coffee intake || id:ukb-b-5237	TRUE	reported	igd
643	7	5.50047e-11	0.00202923	428860	72923338	0.0133077	ukb-b-5237	rs34437827	G	A	0.196267	Coffee intake || id:ukb-b-5237	TRUE	reported	igd
644	7	4.30031e-11	0.00179142	428860	72977898	0.0118102	ukb-b-5237	rs12539316	G	A	0.282417	Coffee intake || id:ukb-b-5237	TRUE	reported	igd
645	7	3.19963e-11	0.00203022	428860	72998952	0.0134792	ukb-b-5237	rs9638180	G	A	0.19604	Coffee intake || id:ukb-b-5237	TRUE	reported	igd
646	7	3.59998e-11	0.00202979	428860	72999105	0.0134351	ukb-b-5237	rs9638182	G	T	0.19616	Coffee intake || id:ukb-b-5237	TRUE	reported	igd
647	7	1.39991e-12	0.00244793	428860	73001021	0.0173416	ukb-b-5237	rs35173225	T	C	0.123434	Coffee intake || id:ukb-b-5237	TRUE	reported	igd
648	7	3.50026e-11	0.00202701	428860	73010442	0.0134258	ukb-b-5237	rs13247874	T	C	0.197529	Coffee intake || id:ukb-b-5237	TRUE	reported	igd
649	7	2.99985e-11	0.0020217	428860	73017005	0.0134415	ukb-b-5237	rs13226650	G	A	0.198387	Coffee intake || id:ukb-b-5237	TRUE	reported	igd
650	7	4.60045e-11	0.00178872	428860	73027450	0.0117785	ukb-b-5237	rs7808877	G	C	0.284123	Coffee intake || id:ukb-b-5237	TRUE	reported	igd
651	7	4.19952e-11	0.00178701	428860	73032265	0.0117898	ukb-b-5237	rs7798357	C	G	0.28544	Coffee intake || id:ukb-b-5237	TRUE	reported	igd
652	7	5.89997e-09	0.00268231	428860	75622151	-0.01561	ukb-b-5237	rs6467957	C	T	0.899452	Coffee intake || id:ukb-b-5237	TRUE	reported	igd
653	7	4.90004e-15	0.00175621	428860	75628101	-0.013749	ukb-b-5237	rs7785025	T	C	0.69805	Coffee intake || id:ukb-b-5237	TRUE	reported	igd
654	7	3.59998e-11	0.00216929	428860	75630183	0.0143586	ukb-b-5237	rs2302434	T	C	0.166048	Coffee intake || id:ukb-b-5237	TRUE	reported	igd
655	7	1.29987e-15	0.00175995	428860	75651665	-0.014065	ukb-b-5237	rs7788763	C	T	0.699455	Coffee intake || id:ukb-b-5237	TRUE	reported	igd
656	7	3.59998e-15	0.00175616	428860	75668172	-0.0138187	ukb-b-5237	rs10262501	A	G	0.69839	Coffee intake || id:ukb-b-5237	TRUE	reported	igd
657	7	3.90032e-11	0.00216214	428860	75673833	0.0142906	ukb-b-5237	rs78340819	G	C	0.166889	Coffee intake || id:ukb-b-5237	TRUE	reported	igd
658	7	5.50047e-15	0.00175513	428860	75681094	-0.0137156	ukb-b-5237	rs6976532	A	G	0.698013	Coffee intake || id:ukb-b-5237	TRUE	reported	igd
659	7	9.20026e-11	0.00355851	428860	75703019	0.0230593	ukb-b-5237	rs79911532	T	C	0.055287	Coffee intake || id:ukb-b-5237	TRUE	reported	igd
660	7	1.79999e-08	0.00268936	428860	75704350	0.0151331	ukb-b-5237	rs76180651	G	T	0.099688	Coffee intake || id:ukb-b-5237	TRUE	reported	igd
661	7	1.79999e-08	0.00268954	428860	75708937	0.0151435	ukb-b-5237	rs112646132	A	G	0.099678	Coffee intake || id:ukb-b-5237	TRUE	reported	igd
662	7	1e-14	0.00175512	428860	75745866	0.0135745	ukb-b-5237	rs10245584	T	C	0.302098	Coffee intake || id:ukb-b-5237	TRUE	reported	igd
663	7	1.10002e-14	0.00175485	428860	75760008	0.0135665	ukb-b-5237	rs60303271	G	A	0.30214	Coffee intake || id:ukb-b-5237	TRUE	reported	igd
664	7	1.10002e-14	0.00175485	428860	75761547	0.0135662	ukb-b-5237	rs11761172	T	C	0.302141	Coffee intake || id:ukb-b-5237	TRUE	reported	igd
665	7	2.80027e-11	0.0021601	428860	75766712	0.014375	ukb-b-5237	rs10265696	A	G	0.167394	Coffee intake || id:ukb-b-5237	TRUE	reported	igd
666	7	1.39991e-14	0.00175556	428860	75769049	0.0135112	ukb-b-5237	rs6953665	T	C	0.301862	Coffee intake || id:ukb-b-5237	TRUE	reported	igd
667	7	2.90001e-08	0.00268735	428860	75771982	0.0149088	ukb-b-5237	rs149660676	T	A	0.099868	Coffee intake || id:ukb-b-5237	TRUE	reported	igd
668	7	1e-14	0.00175496	428860	75772413	0.0135767	ukb-b-5237	rs6951808	G	A	0.302155	Coffee intake || id:ukb-b-5237	TRUE	reported	igd
669	7	1.29987e-14	0.00175596	428860	75780413	0.0135365	ukb-b-5237	rs10952842	A	G	0.301624	Coffee intake || id:ukb-b-5237	TRUE	reported	igd
670	7	9.79941e-15	0.00175498	428860	75785612	0.0135865	ukb-b-5237	rs1806885	G	T	0.302168	Coffee intake || id:ukb-b-5237	TRUE	reported	igd
671	7	8.30042e-15	0.00175513	428860	75787315	0.013626	ukb-b-5237	rs6464999	C	T	0.302079	Coffee intake || id:ukb-b-5237	TRUE	reported	igd
672	7	1.39991e-14	0.00175483	428860	75796235	0.0135048	ukb-b-5237	rs56343450	T	C	0.302085	Coffee intake || id:ukb-b-5237	TRUE	reported	igd
673	7	3.59998e-11	0.00222792	428860	75829199	0.0147487	ukb-b-5237	rs76873475	A	C	0.155578	Coffee intake || id:ukb-b-5237	TRUE	reported	igd
674	7	3.19963e-11	0.00223465	428860	75845457	0.0148294	ukb-b-5237	rs111831719	C	A	0.153997	Coffee intake || id:ukb-b-5237	TRUE	reported	igd
675	7	3.10027e-11	0.00223071	428860	75845837	0.0148199	ukb-b-5237	rs78663390	A	C	0.15457	Coffee intake || id:ukb-b-5237	TRUE	reported	igd
676	7	2.09991e-11	0.00223873	428860	75846083	0.0150045	ukb-b-5237	rs60717745	G	C	0.153179	Coffee intake || id:ukb-b-5237	TRUE	reported	igd
677	7	7.79992e-10	0.00162524	428860	17089063	-0.00999324	ukb-b-5237	rs4324840	C	T	0.451204	Coffee intake || id:ukb-b-5237	TRUE	reported	igd
678	7	2.39994e-11	0.00176973	428860	17141595	-0.0118173	ukb-b-5237	rs1404960	G	A	0.30451	Coffee intake || id:ukb-b-5237	TRUE	reported	igd
679	7	1.20005e-25	0.00175692	428860	17196492	0.0183984	ukb-b-5237	rs11772495	G	A	0.696803	Coffee intake || id:ukb-b-5237	TRUE	reported	igd
680	7	5.60003e-09	0.00255537	428860	17196857	-0.0148902	ukb-b-5237	rs17137304	G	A	0.113097	Coffee intake || id:ukb-b-5237	TRUE	reported	igd
681	7	9.79941e-27	0.00199403	428860	17314063	-0.021344	ukb-b-5237	rs55675811	G	T	0.207452	Coffee intake || id:ukb-b-5237	TRUE	reported	igd
682	7	1.10002e-11	0.00559163	428860	17327900	-0.0380171	ukb-b-5237	rs112198319	G	A	0.021789	Coffee intake || id:ukb-b-5237	TRUE	reported	igd
683	7	1.69981e-11	0.00544874	428860	17382217	-0.0366783	ukb-b-5237	rs113070557	G	T	0.022374	Coffee intake || id:ukb-b-5237	TRUE	reported	igd
684	7	1.69981e-12	0.00207249	428860	17414784	-0.0146224	ukb-b-5237	rs1111544	G	A	0.185794	Coffee intake || id:ukb-b-5237	TRUE	reported	igd
685	7	5.50047e-16	0.0026025	428860	17439609	0.0210819	ukb-b-5237	rs6461314	G	A	0.110625	Coffee intake || id:ukb-b-5237	TRUE	reported	igd
686	7	1.09999e-08	0.00442128	428860	17502475	0.0252875	ukb-b-5237	rs17137705	G	A	0.034544	Coffee intake || id:ukb-b-5237	TRUE	reported	igd
687	7	1.40001e-08	0.00162372	428860	17507318	-0.00921933	ukb-b-5237	rs499946	G	C	0.462661	Coffee intake || id:ukb-b-5237	TRUE	reported	igd
688	7	1.50003e-13	0.00250728	428860	17522123	-0.0185158	ukb-b-5237	rs6947616	C	T	0.121758	Coffee intake || id:ukb-b-5237	TRUE	reported	igd
689	7	2.49977e-14	0.00454391	428860	17545964	-0.0346423	ukb-b-5237	rs73071153	A	G	0.034263	Coffee intake || id:ukb-b-5237	TRUE	reported	igd
690	7	8.69961e-27	0.00240961	428860	17562952	-0.0258187	ukb-b-5237	rs73073176	T	C	0.130421	Coffee intake || id:ukb-b-5237	TRUE	reported	igd
691	7	4.90004e-08	0.00166535	428860	32907344	0.00908156	ukb-b-5237	rs6462427	C	T	0.374659	Coffee intake || id:ukb-b-5237	TRUE	reported	igd
692	7	8.99995e-10	0.00162581	428860	17089962	-0.00996051	ukb-b-5237	rs4721564	T	C	0.451026	Coffee intake || id:ukb-b-5237	TRUE	reported	igd
693	7	1.89998e-10	0.00162599	428860	17098777	-0.0103594	ukb-b-5237	rs2217372	T	A	0.444385	Coffee intake || id:ukb-b-5237	TRUE	reported	igd
694	7	2.1e-10	0.00162542	428860	17102905	-0.0103287	ukb-b-5237	rs10274310	T	G	0.44373	Coffee intake || id:ukb-b-5237	TRUE	reported	igd
695	7	6.80002e-10	0.00163031	428860	17109704	-0.0100604	ukb-b-5237	rs10260449	A	G	0.435991	Coffee intake || id:ukb-b-5237	TRUE	reported	igd
696	7	8.50002e-10	0.00163231	428860	17114440	-0.0100139	ukb-b-5237	rs4721566	T	C	0.432816	Coffee intake || id:ukb-b-5237	TRUE	reported	igd
697	7	2.60016e-18	0.00198624	428860	17248878	-0.0173327	ukb-b-5237	rs10274854	A	G	0.209464	Coffee intake || id:ukb-b-5237	TRUE	reported	igd
698	7	4.30031e-11	0.00229834	428860	17254599	-0.0151532	ukb-b-5237	rs10277405	A	G	0.854937	Coffee intake || id:ukb-b-5237	TRUE	reported	igd
699	7	4.60045e-18	0.00179437	428860	17276144	0.0155432	ukb-b-5237	rs55954808	C	G	0.705653	Coffee intake || id:ukb-b-5237	TRUE	reported	igd
700	7	5.90065e-23	0.00261693	428860	17379110	-0.0258159	ukb-b-5237	rs2066853	A	G	0.1063	Coffee intake || id:ukb-b-5237	TRUE	reported	igd
701	7	5.50047e-12	0.00208528	428860	17416616	-0.0143718	ukb-b-5237	rs10233705	G	A	0.183624	Coffee intake || id:ukb-b-5237	TRUE	reported	igd
702	7	6.89922e-11	0.00567407	428860	17422542	-0.0370116	ukb-b-5237	rs112985919	A	T	0.021072	Coffee intake || id:ukb-b-5237	TRUE	reported	igd
703	7	4.40048e-11	0.00162292	428860	17505764	0.0106961	ukb-b-5237	rs4719501	G	C	0.462743	Coffee intake || id:ukb-b-5237	TRUE	reported	igd
704	7	2.99985e-11	0.00162277	428860	17505886	0.0107819	ukb-b-5237	rs4721612	C	T	0.463218	Coffee intake || id:ukb-b-5237	TRUE	reported	igd
705	7	2.29985e-11	0.00187004	428860	17507712	0.012502	ukb-b-5237	rs4721614	A	C	0.246186	Coffee intake || id:ukb-b-5237	TRUE	reported	igd
706	7	8.19993e-10	0.00163178	428860	17509089	-0.0100194	ukb-b-5237	rs632859	T	C	0.44419	Coffee intake || id:ukb-b-5237	TRUE	reported	igd
707	7	1.10002e-19	0.00221644	428860	17568160	-0.0201281	ukb-b-5237	rs11772454	C	A	0.160491	Coffee intake || id:ukb-b-5237	TRUE	reported	igd
708	7	3.40001e-10	0.00244256	428860	17571140	-0.015339	ukb-b-5237	rs1448649	C	A	0.130134	Coffee intake || id:ukb-b-5237	TRUE	reported	igd
709	7	4.20001e-08	0.00166453	428860	32935434	0.00912304	ukb-b-5237	rs35443929	A	C	0.37471	Coffee intake || id:ukb-b-5237	TRUE	reported	igd
710	7	3.29989e-17	0.00162157	428860	17198181	0.0136804	ukb-b-5237	rs6461304	G	A	0.545454	Coffee intake || id:ukb-b-5237	TRUE	reported	igd
711	7	1e-16	0.00162225	428860	17207578	0.0134733	ukb-b-5237	rs11773260	G	A	0.534635	Coffee intake || id:ukb-b-5237	TRUE	reported	igd
712	7	1.50003e-33	0.00171272	428860	17221063	0.0206731	ukb-b-5237	rs1464906	A	G	0.664384	Coffee intake || id:ukb-b-5237	TRUE	reported	igd
713	7	3.90032e-11	0.00229624	428860	17238233	0.0151775	ukb-b-5237	rs78336135	A	G	0.144467	Coffee intake || id:ukb-b-5237	TRUE	reported	igd
714	7	9.30037e-11	0.00229388	428860	17239710	-0.0148605	ukb-b-5237	rs6461306	C	G	0.855275	Coffee intake || id:ukb-b-5237	TRUE	reported	igd
715	7	2.49977e-15	0.00187389	428860	17245704	-0.0148262	ukb-b-5237	rs60939875	C	T	0.246804	Coffee intake || id:ukb-b-5237	TRUE	reported	igd
716	7	1.20005e-12	0.00277535	428860	17247167	-0.0197192	ukb-b-5237	rs73077634	C	A	0.095794	Coffee intake || id:ukb-b-5237	TRUE	reported	igd
717	7	3.2e-09	0.00456175	428860	17313009	0.0269988	ukb-b-5237	rs77628911	G	A	0.03275	Coffee intake || id:ukb-b-5237	TRUE	reported	igd
718	7	3.19963e-11	0.00632688	428860	17319257	-0.0419853	ukb-b-5237	rs111577430	G	A	0.016534	Coffee intake || id:ukb-b-5237	TRUE	reported	igd
719	7	4.79954e-23	0.00262097	428860	17389885	-0.0259097	ukb-b-5237	rs10238167	A	G	0.106366	Coffee intake || id:ukb-b-5237	TRUE	reported	igd
720	7	1.29987e-11	0.0080764	428860	17460516	-0.0546801	ukb-b-5237	rs73083821	T	C	0.010642	Coffee intake || id:ukb-b-5237	TRUE	reported	igd
721	7	2.69998e-08	0.00163713	428860	17464410	0.0091054	ukb-b-5237	rs1078032	C	T	0.436652	Coffee intake || id:ukb-b-5237	TRUE	reported	igd
722	7	3.40001e-08	0.00163838	428860	17464427	0.00904509	ukb-b-5237	rs1078031	T	C	0.43301	Coffee intake || id:ukb-b-5237	TRUE	reported	igd
723	7	3.90032e-13	0.00258313	428860	17478014	0.0187478	ukb-b-5237	rs79885821	C	G	0.11058	Coffee intake || id:ukb-b-5237	TRUE	reported	igd
724	7	1.29999e-08	0.00335137	428860	17491252	-0.0190718	ukb-b-5237	rs17703824	T	A	0.064093	Coffee intake || id:ukb-b-5237	TRUE	reported	igd
725	7	1.2e-08	0.00440713	428860	17500277	0.0251332	ukb-b-5237	rs11767835	C	G	0.034712	Coffee intake || id:ukb-b-5237	TRUE	reported	igd
726	7	3.59998e-11	0.00186788	428860	17506560	0.012363	ukb-b-5237	rs1059789	C	G	0.247586	Coffee intake || id:ukb-b-5237	TRUE	reported	igd
727	7	4.19952e-11	0.00186772	428860	17506689	0.0123194	ukb-b-5237	rs1692	T	G	0.247592	Coffee intake || id:ukb-b-5237	TRUE	reported	igd
728	7	2.70023e-11	0.00186505	428860	17507864	0.0124255	ukb-b-5237	rs4721615	C	T	0.247929	Coffee intake || id:ukb-b-5237	TRUE	reported	igd
729	7	7.89951e-13	0.00510393	428860	17520240	-0.036556	ukb-b-5237	rs73071103	G	T	0.026622	Coffee intake || id:ukb-b-5237	TRUE	reported	igd
730	7	5.90065e-14	0.00529166	428860	17523793	-0.0397448	ukb-b-5237	rs117129533	T	C	0.025991	Coffee intake || id:ukb-b-5237	TRUE	reported	igd
731	7	2.39999e-08	0.00633508	428860	17535402	-0.0353698	ukb-b-5237	rs112505876	C	A	0.017879	Coffee intake || id:ukb-b-5237	TRUE	reported	igd
732	7	3.40017e-13	0.00194221	428860	17550278	-0.0141384	ukb-b-5237	rs62444698	T	A	0.222787	Coffee intake || id:ukb-b-5237	TRUE	reported	igd
733	7	2.19999e-09	0.00176159	428860	17569193	-0.0105395	ukb-b-5237	rs62444738	G	A	0.308149	Coffee intake || id:ukb-b-5237	TRUE	reported	igd
734	7	3.69999e-17	0.00223976	428860	17570248	-0.0188668	ukb-b-5237	rs73075165	G	A	0.15802	Coffee intake || id:ukb-b-5237	TRUE	reported	igd
735	7	5.00035e-11	0.00244429	428860	17570479	-0.0160639	ukb-b-5237	rs73075167	T	A	0.12918	Coffee intake || id:ukb-b-5237	TRUE	reported	igd
736	7	1.29999e-09	0.00639221	428860	17575791	-0.0387879	ukb-b-5237	rs143365016	A	C	0.017149	Coffee intake || id:ukb-b-5237	TRUE	reported	igd
737	7	1e-09	0.0016329	428860	17119135	-0.00996791	ukb-b-5237	rs6956289	G	A	0.433523	Coffee intake || id:ukb-b-5237	TRUE	reported	igd
738	7	5.90065e-11	0.00327854	428860	17219869	-0.0214614	ukb-b-5237	rs17644994	T	G	0.06582	Coffee intake || id:ukb-b-5237	TRUE	reported	igd
739	7	1.20005e-17	0.00184473	428860	17221825	-0.0157785	ukb-b-5237	rs10257408	C	A	0.25974	Coffee intake || id:ukb-b-5237	TRUE	reported	igd
740	7	2.09991e-20	0.00174705	428860	17222582	-0.0161768	ukb-b-5237	rs12699831	C	T	0.311033	Coffee intake || id:ukb-b-5237	TRUE	reported	igd
741	7	3.80014e-18	0.00184166	428860	17226315	-0.0159961	ukb-b-5237	rs12333560	G	T	0.25978	Coffee intake || id:ukb-b-5237	TRUE	reported	igd
742	7	1.10002e-20	0.003497	428860	17286087	0.0326176	ukb-b-5237	rs79694830	T	C	0.057714	Coffee intake || id:ukb-b-5237	TRUE	reported	igd
743	7	2.09894e-118	0.00167553	428860	17287106	0.0387631	ukb-b-5237	rs6968554	G	A	0.634651	Coffee intake || id:ukb-b-5237	TRUE	reported	igd
744	7	7.29458e-118	0.00165244	428860	17287269	0.0381388	ukb-b-5237	rs6968865	T	A	0.628705	Coffee intake || id:ukb-b-5237	TRUE	reported	igd
745	7	4.30031e-13	0.00434987	428860	17304387	-0.031525	ukb-b-5237	rs74493872	G	A	0.036714	Coffee intake || id:ukb-b-5237	TRUE	reported	igd
746	7	2.70023e-37	0.002312	428860	17338147	-0.029507	ukb-b-5237	rs10249788	T	C	0.143588	Coffee intake || id:ukb-b-5237	TRUE	reported	igd
747	7	6.09958e-38	0.00167948	428860	17344998	0.021627	ukb-b-5237	rs6951212	C	T	0.629243	Coffee intake || id:ukb-b-5237	TRUE	reported	igd
748	7	2.49977e-21	0.00469802	428860	17399486	-0.044544	ukb-b-5237	rs79413667	G	C	0.031645	Coffee intake || id:ukb-b-5237	TRUE	reported	igd
749	7	2.60016e-23	0.00262835	428860	17403696	-0.0261476	ukb-b-5237	rs10274243	A	G	0.106119	Coffee intake || id:ukb-b-5237	TRUE	reported	igd
750	7	2.80027e-12	0.00207682	428860	17417300	-0.0145125	ukb-b-5237	rs2123744	T	G	0.185113	Coffee intake || id:ukb-b-5237	TRUE	reported	igd
751	7	1.7e-08	0.00162649	428860	17466731	0.00917098	ukb-b-5237	rs4721603	C	A	0.460372	Coffee intake || id:ukb-b-5237	TRUE	reported	igd
752	7	5.70033e-13	0.00182532	428860	17496541	0.0131543	ukb-b-5237	rs13225976	C	T	0.266712	Coffee intake || id:ukb-b-5237	TRUE	reported	igd
753	7	5.1e-10	0.0016248	428860	17498611	-0.0100977	ukb-b-5237	rs527563	G	C	0.443946	Coffee intake || id:ukb-b-5237	TRUE	reported	igd
754	7	4.00037e-11	0.00186747	428860	17506531	0.0123358	ukb-b-5237	rs1059788	G	A	0.247731	Coffee intake || id:ukb-b-5237	TRUE	reported	igd
755	7	2.90001e-11	0.00162269	428860	17506913	0.0107904	ukb-b-5237	rs4719503	G	A	0.464917	Coffee intake || id:ukb-b-5237	TRUE	reported	igd
756	7	2.29985e-11	0.00186643	428860	17507197	0.0124733	ukb-b-5237	rs4719505	G	A	0.247977	Coffee intake || id:ukb-b-5237	TRUE	reported	igd
757	7	1.40001e-09	0.00163254	428860	17509821	-0.00988505	ukb-b-5237	rs564919	A	C	0.445493	Coffee intake || id:ukb-b-5237	TRUE	reported	igd
758	7	1.09999e-08	0.00172797	428860	17557815	0.00986295	ukb-b-5237	rs12111740	A	G	0.33119	Coffee intake || id:ukb-b-5237	TRUE	reported	igd
759	7	5.79963e-12	0.00164028	428860	17566157	0.0112938	ukb-b-5237	rs4721626	G	T	0.579762	Coffee intake || id:ukb-b-5237	TRUE	reported	igd
760	7	2.39999e-09	0.00176752	428860	17006468	0.0105518	ukb-b-5237	rs1612143	G	T	0.328868	Coffee intake || id:ukb-b-5237	TRUE	reported	igd
761	7	1.09999e-10	0.00162242	428860	17106017	-0.0104689	ukb-b-5237	rs7805128	G	T	0.446819	Coffee intake || id:ukb-b-5237	TRUE	reported	igd
762	7	1.09999e-09	0.00163233	428860	17113837	-0.00995084	ukb-b-5237	rs7790632	T	C	0.433491	Coffee intake || id:ukb-b-5237	TRUE	reported	igd
763	7	1.09999e-09	0.00163285	428860	17118788	-0.00994944	ukb-b-5237	rs1997092	C	T	0.433458	Coffee intake || id:ukb-b-5237	TRUE	reported	igd
764	7	3.89996e-08	0.00183789	428860	17162332	-0.0100963	ukb-b-5237	rs1404963	G	A	0.263643	Coffee intake || id:ukb-b-5237	TRUE	reported	igd
765	7	1.2e-09	0.0016885	428860	17170822	-0.0102595	ukb-b-5237	rs1997090	C	A	0.360828	Coffee intake || id:ukb-b-5237	TRUE	reported	igd
766	7	3.40001e-09	0.00174854	428860	17174023	-0.010333	ukb-b-5237	rs1357990	C	G	0.314909	Coffee intake || id:ukb-b-5237	TRUE	reported	igd
767	7	1.69981e-16	0.00184837	428860	17201164	-0.0152384	ukb-b-5237	rs10264847	A	G	0.260165	Coffee intake || id:ukb-b-5237	TRUE	reported	igd
768	7	1.80011e-17	0.00162296	428860	17203421	0.0138014	ukb-b-5237	rs4721578	G	A	0.545657	Coffee intake || id:ukb-b-5237	TRUE	reported	igd
769	7	8.30004e-10	0.00302602	428860	17209997	0.0185785	ukb-b-5237	rs56289160	G	C	0.079841	Coffee intake || id:ukb-b-5237	TRUE	reported	igd
770	7	4.60002e-09	0.00234583	428860	17243954	-0.0137465	ukb-b-5237	rs4476901	A	G	0.863121	Coffee intake || id:ukb-b-5237	TRUE	reported	igd
771	7	4.00037e-39	0.0016744	428860	17348119	0.0219084	ukb-b-5237	rs2237298	C	T	0.624869	Coffee intake || id:ukb-b-5237	TRUE	reported	igd
772	7	1.40001e-09	0.0030279	428860	17349626	0.0183513	ukb-b-5237	rs17779352	C	T	0.079543	Coffee intake || id:ukb-b-5237	TRUE	reported	igd
773	7	1.59993e-24	0.00191542	428860	17365574	-0.0195794	ukb-b-5237	rs73079677	G	A	0.230699	Coffee intake || id:ukb-b-5237	TRUE	reported	igd
774	7	2.90001e-09	0.00378352	428860	17391001	0.0224716	ukb-b-5237	rs150373598	T	C	0.049066	Coffee intake || id:ukb-b-5237	TRUE	reported	igd
775	7	1e-26	0.00190278	428860	17401027	-0.02036	ukb-b-5237	rs7791070	C	T	0.235573	Coffee intake || id:ukb-b-5237	TRUE	reported	igd
776	7	2.19989e-23	0.00261468	428860	17403102	-0.0260474	ukb-b-5237	rs1993247	G	A	0.107368	Coffee intake || id:ukb-b-5237	TRUE	reported	igd
777	7	5.30029e-12	0.00208627	428860	17416642	-0.0143874	ukb-b-5237	rs73081765	T	A	0.183444	Coffee intake || id:ukb-b-5237	TRUE	reported	igd
778	7	1.20005e-11	0.00208315	428860	17417568	-0.0141224	ukb-b-5237	rs2034685	T	C	0.183564	Coffee intake || id:ukb-b-5237	TRUE	reported	igd
779	7	5.50047e-16	0.00434157	428860	17441728	-0.0351651	ukb-b-5237	rs78484938	A	C	0.036898	Coffee intake || id:ukb-b-5237	TRUE	reported	igd
780	7	6.4003e-11	0.00163015	428860	17442679	-0.0106508	ukb-b-5237	rs1077773	A	G	0.543466	Coffee intake || id:ukb-b-5237	TRUE	reported	igd
781	7	7.70016e-14	0.00274962	428860	17443686	0.0205536	ukb-b-5237	rs56084812	C	T	0.097978	Coffee intake || id:ukb-b-5237	TRUE	reported	igd
782	7	2.09991e-11	0.00163149	428860	17459230	0.0109304	ukb-b-5237	rs12699848	T	C	0.456811	Coffee intake || id:ukb-b-5237	TRUE	reported	igd
783	7	2.1e-08	0.00185242	428860	17475607	0.0103735	ukb-b-5237	rs2034684	C	T	0.253801	Coffee intake || id:ukb-b-5237	TRUE	reported	igd
784	7	2.80001e-09	0.00432867	428860	17497819	0.0257226	ukb-b-5237	rs16871577	T	C	0.037364	Coffee intake || id:ukb-b-5237	TRUE	reported	igd
785	7	5.00035e-11	0.00186783	428860	17506306	0.0122739	ukb-b-5237	rs1059786	G	A	0.247663	Coffee intake || id:ukb-b-5237	TRUE	reported	igd
786	7	5.90065e-11	0.00186785	428860	17506813	0.0122281	ukb-b-5237	rs1059791	A	G	0.247617	Coffee intake || id:ukb-b-5237	TRUE	reported	igd
787	7	3.50002e-08	0.00195589	428860	17511213	0.0107905	ukb-b-5237	rs6973201	C	G	0.219927	Coffee intake || id:ukb-b-5237	TRUE	reported	igd
788	7	1.10002e-14	0.00206856	428860	17191868	0.0159781	ukb-b-5237	rs6461300	C	T	0.809233	Coffee intake || id:ukb-b-5237	TRUE	reported	igd
789	7	1.20005e-21	0.00162015	428860	17202017	0.0154825	ukb-b-5237	rs62444514	C	G	0.472816	Coffee intake || id:ukb-b-5237	TRUE	reported	igd
790	7	1.79999e-09	0.00235761	428860	17245195	0.0141861	ukb-b-5237	rs4721586	T	G	0.135682	Coffee intake || id:ukb-b-5237	TRUE	reported	igd
791	7	6.89922e-14	0.00298869	428860	17262196	-0.0223854	ukb-b-5237	rs75876133	G	T	0.080267	Coffee intake || id:ukb-b-5237	TRUE	reported	igd
792	7	5.50047e-11	0.00229982	428860	17262556	-0.0150767	ukb-b-5237	rs4391312	G	A	0.855058	Coffee intake || id:ukb-b-5237	TRUE	reported	igd
793	7	2.1e-08	0.00306287	428860	17275597	0.0171516	ukb-b-5237	rs12539940	C	T	0.07504	Coffee intake || id:ukb-b-5237	TRUE	reported	igd
794	7	1.29987e-11	0.00520491	428860	17279393	0.0352079	ukb-b-5237	rs78707595	T	C	0.024672	Coffee intake || id:ukb-b-5237	TRUE	reported	igd
795	7	1.10002e-11	0.00737794	428860	17281953	-0.0501585	ukb-b-5237	rs115256444	G	A	0.013023	Coffee intake || id:ukb-b-5237	TRUE	reported	igd
796	7	2.99985e-30	0.00178256	428860	17306986	0.0203734	ukb-b-5237	rs2188795	T	C	0.711782	Coffee intake || id:ukb-b-5237	TRUE	reported	igd
797	7	4.30031e-36	0.00162477	428860	17330118	0.0203809	ukb-b-5237	rs62444550	C	A	0.540953	Coffee intake || id:ukb-b-5237	TRUE	reported	igd
798	7	9.29994e-10	0.00208528	428860	17343594	0.012764	ukb-b-5237	rs17722841	A	G	0.191187	Coffee intake || id:ukb-b-5237	TRUE	reported	igd
799	7	3.40001e-10	0.00427137	428860	17346952	0.0268168	ukb-b-5237	rs79262512	A	G	0.037536	Coffee intake || id:ukb-b-5237	TRUE	reported	igd
800	7	8.60003e-13	0.00205334	428860	17398983	-0.0146833	ukb-b-5237	rs10269143	A	T	0.191223	Coffee intake || id:ukb-b-5237	TRUE	reported	igd
801	7	1.39991e-11	0.00208365	428860	17422293	-0.0140829	ukb-b-5237	rs6967800	T	G	0.183521	Coffee intake || id:ukb-b-5237	TRUE	reported	igd
802	7	1.79999e-10	0.0033292	428860	17490641	-0.0212327	ukb-b-5237	rs75232676	C	G	0.06264	Coffee intake || id:ukb-b-5237	TRUE	reported	igd
803	7	1e-09	0.00163776	428860	17495504	-0.0100039	ukb-b-5237	rs546144	A	C	0.424507	Coffee intake || id:ukb-b-5237	TRUE	reported	igd
804	7	3.59998e-25	0.0020683	428860	17495669	-0.0214349	ukb-b-5237	rs1868361	T	C	0.189032	Coffee intake || id:ukb-b-5237	TRUE	reported	igd
805	7	4.40048e-11	0.00187292	428860	17506338	0.0123429	ukb-b-5237	rs1059787	T	C	0.24585	Coffee intake || id:ukb-b-5237	TRUE	reported	igd
806	7	1.80011e-19	0.00222135	428860	17567964	-0.0200531	ukb-b-5237	rs11772382	C	A	0.15966	Coffee intake || id:ukb-b-5237	TRUE	reported	igd
807	7	5.30029e-11	0.00202913	428860	72857049	0.0133142	ukb-b-5237	rs1178977	G	A	0.196192	Coffee intake || id:ukb-b-5237	TRUE	reported	igd
808	7	1.69981e-12	0.00244881	428860	72877166	0.017273	ukb-b-5237	rs2074755	C	T	0.123322	Coffee intake || id:ukb-b-5237	TRUE	reported	igd
809	7	4.79954e-11	0.00203066	428860	72885810	0.0133532	ukb-b-5237	rs6976930	A	G	0.196041	Coffee intake || id:ukb-b-5237	TRUE	reported	igd
810	7	1.50003e-12	0.00244851	428860	72915521	0.0173185	ukb-b-5237	rs34482346	C	G	0.123319	Coffee intake || id:ukb-b-5237	TRUE	reported	igd
811	7	1.69981e-12	0.00244831	428860	72921609	0.0172826	ukb-b-5237	rs79862839	C	T	0.123363	Coffee intake || id:ukb-b-5237	TRUE	reported	igd
812	7	1.7e-10	0.00178733	428860	72984780	0.0114164	ukb-b-5237	rs14415	C	T	0.283904	Coffee intake || id:ukb-b-5237	TRUE	reported	igd
813	7	3.10027e-11	0.00202977	428860	72989390	0.0134785	ukb-b-5237	rs11974409	G	A	0.196133	Coffee intake || id:ukb-b-5237	TRUE	reported	igd
814	7	2.59998e-10	0.0017873	428860	72999043	0.0112975	ukb-b-5237	rs9638181	G	A	0.28413	Coffee intake || id:ukb-b-5237	TRUE	reported	igd
815	7	3.69999e-13	0.00240314	428860	73013901	0.0174642	ukb-b-5237	rs13235543	T	C	0.128976	Coffee intake || id:ukb-b-5237	TRUE	reported	igd
816	7	6.29999e-09	0.00269156	428860	75637839	0.0156336	ukb-b-5237	rs79180770	A	G	0.099801	Coffee intake || id:ukb-b-5237	TRUE	reported	igd
817	7	1.50003e-15	0.00175861	428860	75642107	-0.0140259	ukb-b-5237	rs4476928	A	C	0.699451	Coffee intake || id:ukb-b-5237	TRUE	reported	igd
818	7	1e-21	0.0018253	428860	75654632	-0.0174778	ukb-b-5237	rs4728548	T	A	0.7332	Coffee intake || id:ukb-b-5237	TRUE	reported	igd
819	7	5.50047e-15	0.00175505	428860	75685593	0.0137157	ukb-b-5237	rs1104878	T	G	0.302005	Coffee intake || id:ukb-b-5237	TRUE	reported	igd
820	7	6.09958e-15	0.00175491	428860	75694079	0.0136917	ukb-b-5237	rs11972240	G	T	0.302327	Coffee intake || id:ukb-b-5237	TRUE	reported	igd
821	7	8.49963e-15	0.00175472	428860	75696606	0.0136178	ukb-b-5237	rs8200	C	G	0.30244	Coffee intake || id:ukb-b-5237	TRUE	reported	igd
822	7	1.79999e-08	0.00268931	428860	75698945	0.0151317	ukb-b-5237	rs80351761	A	G	0.099688	Coffee intake || id:ukb-b-5237	TRUE	reported	igd
823	7	1.99986e-11	0.00216189	428860	75702795	0.0144954	ukb-b-5237	rs78811105	A	G	0.167022	Coffee intake || id:ukb-b-5237	TRUE	reported	igd
824	7	6.4998e-15	0.00175558	428860	75710114	0.0136831	ukb-b-5237	rs59659102	A	G	0.301769	Coffee intake || id:ukb-b-5237	TRUE	reported	igd
825	7	1.20005e-11	0.00216254	428860	75725243	0.0146625	ukb-b-5237	rs113651457	C	T	0.166904	Coffee intake || id:ukb-b-5237	TRUE	reported	igd
826	7	1.39991e-14	0.0017549	428860	75789859	0.0135104	ukb-b-5237	rs10248346	G	A	0.302075	Coffee intake || id:ukb-b-5237	TRUE	reported	igd
827	7	1.20005e-14	0.00177114	428860	75811555	0.0136746	ukb-b-5237	rs192639795	T	G	0.315377	Coffee intake || id:ukb-b-5237	TRUE	reported	igd
828	7	4e-08	0.00162861	428860	75817500	0.00893951	ukb-b-5237	rs6954875	T	G	0.447304	Coffee intake || id:ukb-b-5237	TRUE	reported	igd
829	7	4.70002e-08	0.00162869	428860	75822809	0.00889405	ukb-b-5237	rs11769429	C	T	0.447654	Coffee intake || id:ukb-b-5237	TRUE	reported	igd
830	7	2.60016e-13	0.00175964	428860	75833138	0.0128656	ukb-b-5237	rs10235086	T	G	0.302471	Coffee intake || id:ukb-b-5237	TRUE	reported	igd
831	7	1.9002e-11	0.00223756	428860	75843062	0.0150141	ukb-b-5237	rs11489553	A	G	0.153749	Coffee intake || id:ukb-b-5237	TRUE	reported	igd
832	7	3.80014e-11	0.00222985	428860	75845597	0.0147395	ukb-b-5237	rs3960554	T	G	0.154776	Coffee intake || id:ukb-b-5237	TRUE	reported	igd
833	7	2.30001e-08	0.00281446	428860	72854549	0.0157309	ukb-b-5237	rs71556711	T	C	0.090038	Coffee intake || id:ukb-b-5237	TRUE	reported	igd
834	7	2.60016e-12	0.00244497	428860	72896395	0.0171157	ukb-b-5237	rs7797566	C	A	0.123743	Coffee intake || id:ukb-b-5237	TRUE	reported	igd
835	7	1.59993e-12	0.00244829	428860	72911843	0.0172924	ukb-b-5237	rs13244268	C	T	0.123338	Coffee intake || id:ukb-b-5237	TRUE	reported	igd
836	7	3.19963e-12	0.00244526	428860	72922233	0.0170379	ukb-b-5237	rs13221253	G	A	0.123758	Coffee intake || id:ukb-b-5237	TRUE	reported	igd
837	7	4.19952e-11	0.0017916	428860	72971531	0.0118202	ukb-b-5237	rs7793710	G	C	0.282531	Coffee intake || id:ukb-b-5237	TRUE	reported	igd
838	7	7.70016e-13	0.00244916	428860	72975702	0.0175504	ukb-b-5237	rs111269058	T	C	0.123314	Coffee intake || id:ukb-b-5237	TRUE	reported	igd
839	7	2.5e-10	0.00178735	428860	72995954	0.0113104	ukb-b-5237	rs67644909	T	C	0.284102	Coffee intake || id:ukb-b-5237	TRUE	reported	igd
840	7	2.19999e-10	0.00178683	428860	73013269	0.011341	ukb-b-5237	rs35732917	C	T	0.284826	Coffee intake || id:ukb-b-5237	TRUE	reported	igd
841	7	3.29989e-13	0.00240754	428860	73020337	0.017527	ukb-b-5237	rs3812316	G	C	0.128371	Coffee intake || id:ukb-b-5237	TRUE	reported	igd
842	7	4.19952e-11	0.00178666	428860	73030103	0.0117885	ukb-b-5237	rs2074768	C	A	0.285461	Coffee intake || id:ukb-b-5237	TRUE	reported	igd
843	7	6.79986e-14	0.00239454	428860	73034929	0.0179371	ukb-b-5237	rs71556736	T	C	0.130523	Coffee intake || id:ukb-b-5237	TRUE	reported	igd
844	7	1.80011e-12	0.00201023	428860	73042085	0.0141772	ukb-b-5237	rs62466318	T	C	0.203194	Coffee intake || id:ukb-b-5237	TRUE	reported	igd
845	7	6.70039e-13	0.00199026	428860	73042443	0.0143002	ukb-b-5237	rs6460047	C	T	0.208549	Coffee intake || id:ukb-b-5237	TRUE	reported	igd
846	7	1.39991e-13	0.00240261	428860	73045938	0.0177727	ukb-b-5237	rs78815801	C	T	0.129332	Coffee intake || id:ukb-b-5237	TRUE	reported	igd
847	7	1.99986e-13	0.00240766	428860	73051932	0.0176915	ukb-b-5237	rs799166	G	C	0.129655	Coffee intake || id:ukb-b-5237	TRUE	reported	igd
848	7	4.79999e-08	0.00164218	428860	73059990	-0.00896484	ukb-b-5237	rs799161	C	T	0.414853	Coffee intake || id:ukb-b-5237	TRUE	reported	igd
849	7	2.30001e-10	0.00166116	428860	75600008	0.0105359	ukb-b-5237	rs41296542	G	A	0.381711	Coffee intake || id:ukb-b-5237	TRUE	reported	igd
850	7	4.00037e-28	0.00179144	428860	75612803	0.0196982	ukb-b-5237	rs41301394	T	C	0.282671	Coffee intake || id:ukb-b-5237	TRUE	reported	igd
851	7	2.39999e-10	0.00267451	428860	75614557	0.0169453	ukb-b-5237	rs41301427	A	G	0.101295	Coffee intake || id:ukb-b-5237	TRUE	reported	igd
852	7	1.09999e-09	0.00272608	428860	75616577	0.0166282	ukb-b-5237	rs8509	A	G	0.097025	Coffee intake || id:ukb-b-5237	TRUE	reported	igd
853	7	5.79963e-15	0.00175608	428860	75628669	-0.0137118	ukb-b-5237	rs7807647	A	G	0.698071	Coffee intake || id:ukb-b-5237	TRUE	reported	igd
854	7	1.20005e-15	0.00175754	428860	75658197	-0.0140748	ukb-b-5237	rs13240967	T	C	0.699491	Coffee intake || id:ukb-b-5237	TRUE	reported	igd
855	7	4.79954e-11	0.00216142	428860	75671175	0.0142184	ukb-b-5237	rs61303167	T	G	0.166949	Coffee intake || id:ukb-b-5237	TRUE	reported	igd
856	7	1.5e-08	0.00269	428860	75687725	0.0152285	ukb-b-5237	rs78827697	G	C	0.099651	Coffee intake || id:ukb-b-5237	TRUE	reported	igd
857	7	5.19996e-15	0.00175512	428860	75688596	0.0137267	ukb-b-5237	rs869805	T	C	0.301982	Coffee intake || id:ukb-b-5237	TRUE	reported	igd
858	7	6.4003e-15	0.00175504	428860	75688954	0.0136827	ukb-b-5237	rs869804	G	A	0.302029	Coffee intake || id:ukb-b-5237	TRUE	reported	igd
859	7	6.09958e-15	0.00175491	428860	75693963	0.0136919	ukb-b-5237	rs2286830	C	T	0.302327	Coffee intake || id:ukb-b-5237	TRUE	reported	igd
860	7	6.70039e-15	0.00175554	428860	75702578	0.0136757	ukb-b-5237	rs7804598	T	C	0.301767	Coffee intake || id:ukb-b-5237	TRUE	reported	igd
861	7	1.10002e-14	0.00175825	428860	75703895	0.0135843	ukb-b-5237	rs1637045	C	T	0.300689	Coffee intake || id:ukb-b-5237	TRUE	reported	igd
862	7	2e-08	0.0026891	428860	75712848	0.0150961	ukb-b-5237	rs75257637	T	C	0.099717	Coffee intake || id:ukb-b-5237	TRUE	reported	igd
863	7	1.39991e-11	0.00216216	428860	75724465	0.0146097	ukb-b-5237	rs10279717	G	C	0.166984	Coffee intake || id:ukb-b-5237	TRUE	reported	igd
864	7	1.89998e-08	0.00268973	428860	75725716	0.0151134	ukb-b-5237	rs111710510	A	G	0.09969	Coffee intake || id:ukb-b-5237	TRUE	reported	igd
865	7	1.50003e-11	0.00216269	428860	75726248	0.014593	ukb-b-5237	rs148779653	A	T	0.166862	Coffee intake || id:ukb-b-5237	TRUE	reported	igd
866	7	8.9002e-15	0.00175481	428860	75729975	0.0136073	ukb-b-5237	rs1637049	G	C	0.302166	Coffee intake || id:ukb-b-5237	TRUE	reported	igd
867	7	7.70016e-15	0.00175483	428860	75731120	0.013639	ukb-b-5237	rs1639632	G	A	0.302144	Coffee intake || id:ukb-b-5237	TRUE	reported	igd
868	7	7.00003e-15	0.0017555	428860	75734206	0.0136652	ukb-b-5237	rs10085567	C	A	0.301816	Coffee intake || id:ukb-b-5237	TRUE	reported	igd
869	7	3.90032e-15	0.00175303	428860	75739571	0.0137741	ukb-b-5237	rs10954762	T	C	0.307352	Coffee intake || id:ukb-b-5237	TRUE	reported	igd
870	7	8.49963e-15	0.0017554	428860	75741087	0.0136205	ukb-b-5237	rs6976236	T	G	0.302013	Coffee intake || id:ukb-b-5237	TRUE	reported	igd
871	7	8.30042e-15	0.00175487	428860	75743419	0.013622	ukb-b-5237	rs10265124	C	T	0.302248	Coffee intake || id:ukb-b-5237	TRUE	reported	igd
872	7	1.20005e-14	0.00175552	428860	75747241	0.0135498	ukb-b-5237	rs55812043	C	T	0.301901	Coffee intake || id:ukb-b-5237	TRUE	reported	igd
873	7	1.99986e-11	0.00216287	428860	75748896	0.0145022	ukb-b-5237	rs111714534	T	C	0.166852	Coffee intake || id:ukb-b-5237	TRUE	reported	igd
874	7	1e-14	0.00175492	428860	75753273	0.013577	ukb-b-5237	rs4732594	C	T	0.302142	Coffee intake || id:ukb-b-5237	TRUE	reported	igd
875	7	1.10002e-14	0.00175485	428860	75761890	0.0135664	ukb-b-5237	rs11764129	C	T	0.30214	Coffee intake || id:ukb-b-5237	TRUE	reported	igd
876	7	1e-14	0.00175489	428860	75765963	0.0135799	ukb-b-5237	rs11763076	T	C	0.302117	Coffee intake || id:ukb-b-5237	TRUE	reported	igd
877	7	2.19989e-11	0.00216244	428860	75768022	0.0144687	ukb-b-5237	rs13438599	A	G	0.166922	Coffee intake || id:ukb-b-5237	TRUE	reported	igd
878	7	1.59993e-14	0.00175589	428860	75769798	0.0134895	ukb-b-5237	rs6464990	A	G	0.301543	Coffee intake || id:ukb-b-5237	TRUE	reported	igd
879	7	1e-14	0.00175494	428860	75771392	0.0135722	ukb-b-5237	rs10227345	T	G	0.302139	Coffee intake || id:ukb-b-5237	TRUE	reported	igd
880	7	1e-14	0.00175497	428860	75772878	0.0135789	ukb-b-5237	rs10952840	T	C	0.302156	Coffee intake || id:ukb-b-5237	TRUE	reported	igd
881	7	1.59993e-14	0.00175594	428860	75773460	0.0134777	ukb-b-5237	rs10235738	A	G	0.301591	Coffee intake || id:ukb-b-5237	TRUE	reported	igd
882	7	2.90001e-08	0.00268713	428860	75775918	0.0149055	ukb-b-5237	rs116006876	C	G	0.099881	Coffee intake || id:ukb-b-5237	TRUE	reported	igd
883	7	1.59993e-14	0.00175593	428860	75776753	0.0134891	ukb-b-5237	rs6953342	C	T	0.301596	Coffee intake || id:ukb-b-5237	TRUE	reported	igd
884	7	1.59993e-14	0.00175596	428860	75784668	0.0134907	ukb-b-5237	rs6464994	T	C	0.301605	Coffee intake || id:ukb-b-5237	TRUE	reported	igd
885	7	2.90001e-14	0.00175568	428860	75799633	0.0133518	ukb-b-5237	rs4728580	C	G	0.301585	Coffee intake || id:ukb-b-5237	TRUE	reported	igd
886	7	4.40048e-13	0.001758	428860	75810473	0.0127347	ukb-b-5237	rs9800948	G	A	0.302571	Coffee intake || id:ukb-b-5237	TRUE	reported	igd
887	7	2.09991e-11	0.00223793	428860	75842792	0.0149853	ukb-b-5237	rs11971220	T	C	0.15373	Coffee intake || id:ukb-b-5237	TRUE	reported	igd
888	7	1.2e-09	0.00161813	428860	17099444	0.00983016	ukb-b-5237	rs1723759	A	G	0.47171	Coffee intake || id:ukb-b-5237	TRUE	reported	igd
889	7	9.90011e-10	0.0016323	428860	17112875	-0.00997613	ukb-b-5237	rs10273303	T	G	0.432493	Coffee intake || id:ukb-b-5237	TRUE	reported	igd
890	7	1.6e-09	0.00163346	428860	17119065	-0.00986115	ukb-b-5237	rs6976367	C	T	0.434059	Coffee intake || id:ukb-b-5237	TRUE	reported	igd
891	7	4.40048e-16	0.00163629	428860	17191600	0.0133001	ukb-b-5237	rs62444510	A	T	0.561003	Coffee intake || id:ukb-b-5237	TRUE	reported	igd
892	7	7.89951e-21	0.00162079	428860	17194851	0.0151722	ukb-b-5237	rs11763852	A	G	0.478292	Coffee intake || id:ukb-b-5237	TRUE	reported	igd
893	7	3.10027e-16	0.0016231	428860	17197571	0.0132614	ukb-b-5237	rs1525735	T	C	0.551691	Coffee intake || id:ukb-b-5237	TRUE	reported	igd
894	7	2.49977e-21	0.00161987	428860	17199229	0.0153606	ukb-b-5237	rs66899436	C	T	0.47181	Coffee intake || id:ukb-b-5237	TRUE	reported	igd
895	7	4.00037e-11	0.0022943	428860	17240911	0.0151556	ukb-b-5237	rs80189211	G	A	0.144688	Coffee intake || id:ukb-b-5237	TRUE	reported	igd
896	7	8.30042e-51	0.00251832	428860	17280513	-0.0377548	ukb-b-5237	rs10252701	C	A	0.117431	Coffee intake || id:ukb-b-5237	TRUE	reported	igd
897	7	2.80027e-50	0.00249329	428860	17303778	-0.0371786	ukb-b-5237	rs10275488	T	C	0.119594	Coffee intake || id:ukb-b-5237	TRUE	reported	igd
898	7	6.4003e-81	0.0016135	428860	17308367	0.0307398	ukb-b-5237	rs10950655	C	T	0.503477	Coffee intake || id:ukb-b-5237	TRUE	reported	igd
899	7	3.90032e-36	0.00162291	428860	17324624	0.0203705	ukb-b-5237	rs2892838	A	C	0.53769	Coffee intake || id:ukb-b-5237	TRUE	reported	igd
900	7	1.20005e-42	0.00168075	428860	17343405	0.023006	ukb-b-5237	rs2282886	G	A	0.630677	Coffee intake || id:ukb-b-5237	TRUE	reported	igd
901	7	3.10027e-35	0.0016776	428860	17356347	0.0207775	ukb-b-5237	rs2282883	C	T	0.628518	Coffee intake || id:ukb-b-5237	TRUE	reported	igd
902	7	1.59993e-15	0.0030396	428860	17419697	-0.0242186	ukb-b-5237	rs17645813	A	G	0.077152	Coffee intake || id:ukb-b-5237	TRUE	reported	igd
903	7	2.90001e-14	0.0016294	428860	17443199	-0.0123846	ukb-b-5237	rs12699844	T	C	0.533324	Coffee intake || id:ukb-b-5237	TRUE	reported	igd
904	7	2.09991e-15	0.00161889	428860	17473030	0.0128504	ukb-b-5237	rs9986973	A	G	0.506268	Coffee intake || id:ukb-b-5237	TRUE	reported	igd
905	7	1.10002e-12	0.00695096	428860	17482075	-0.0494503	ukb-b-5237	rs112780228	G	T	0.014634	Coffee intake || id:ukb-b-5237	TRUE	reported	igd
906	7	2.60016e-11	0.00162851	428860	17486591	-0.0108591	ukb-b-5237	rs687265	G	C	0.442457	Coffee intake || id:ukb-b-5237	TRUE	reported	igd
907	7	6.89922e-11	0.00332461	428860	17488791	-0.0216863	ukb-b-5237	rs74789644	G	C	0.062587	Coffee intake || id:ukb-b-5237	TRUE	reported	igd
908	7	1.9002e-11	0.00815676	428860	17489797	-0.0547397	ukb-b-5237	rs190505965	A	C	0.010504	Coffee intake || id:ukb-b-5237	TRUE	reported	igd
909	7	7.90005e-10	0.0016376	428860	17495045	-0.0100675	ukb-b-5237	rs608577	T	C	0.424586	Coffee intake || id:ukb-b-5237	TRUE	reported	igd
910	7	2.29985e-14	0.0025142	428860	17496228	0.0191879	ukb-b-5237	rs75856392	G	A	0.118106	Coffee intake || id:ukb-b-5237	TRUE	reported	igd
911	7	3.50026e-23	0.0019837	428860	17497803	-0.0196708	ukb-b-5237	rs2029056	T	A	0.209176	Coffee intake || id:ukb-b-5237	TRUE	reported	igd
912	7	2.99999e-08	0.00162285	428860	17505619	-0.00899673	ukb-b-5237	rs677641	C	T	0.464213	Coffee intake || id:ukb-b-5237	TRUE	reported	igd
913	7	2.39994e-11	0.00186642	428860	17507210	0.0124631	ukb-b-5237	rs4719506	C	G	0.247967	Coffee intake || id:ukb-b-5237	TRUE	reported	igd
914	7	1.80011e-11	0.00186112	428860	17507948	0.0125104	ukb-b-5237	rs4721617	G	A	0.249116	Coffee intake || id:ukb-b-5237	TRUE	reported	igd
915	7	5.00035e-13	0.00245578	428860	17517644	-0.0177415	ukb-b-5237	rs6963451	G	T	0.122536	Coffee intake || id:ukb-b-5237	TRUE	reported	igd
916	7	2.39999e-08	0.00233613	428860	17533100	-0.0130408	ukb-b-5237	rs10499503	G	C	0.138366	Coffee intake || id:ukb-b-5237	TRUE	reported	igd
917	7	5.90065e-23	0.00170146	428860	17554654	-0.0167862	ukb-b-5237	rs35815593	A	G	0.343493	Coffee intake || id:ukb-b-5237	TRUE	reported	igd
918	7	1.39991e-19	0.00221648	428860	17561651	-0.0200703	ukb-b-5237	rs11768350	C	T	0.158924	Coffee intake || id:ukb-b-5237	TRUE	reported	igd
919	7	5.30029e-14	0.00164598	428860	17568238	-0.0123855	ukb-b-5237	rs1900801	G	A	0.580424	Coffee intake || id:ukb-b-5237	TRUE	reported	igd
920	7	1.2e-09	0.00168843	428860	17170680	-0.0102601	ukb-b-5237	rs1997091	G	A	0.360765	Coffee intake || id:ukb-b-5237	TRUE	reported	igd
921	7	4.00037e-16	0.00162244	428860	17197006	0.0132048	ukb-b-5237	rs6957731	T	C	0.551552	Coffee intake || id:ukb-b-5237	TRUE	reported	igd
922	7	1.9002e-29	0.00167203	428860	17199435	0.0188368	ukb-b-5237	rs1464907	G	A	0.624202	Coffee intake || id:ukb-b-5237	TRUE	reported	igd
923	7	1.99986e-17	0.00178259	428860	17273749	0.0151364	ukb-b-5237	rs1859022	G	T	0.705389	Coffee intake || id:ukb-b-5237	TRUE	reported	igd
924	7	8.19974e-30	0.00319751	428860	17306897	-0.0362624	ukb-b-5237	rs73079637	C	T	0.069616	Coffee intake || id:ukb-b-5237	TRUE	reported	igd
925	7	5.30029e-51	0.00170542	428860	17313726	0.0256183	ukb-b-5237	rs10807783	G	T	0.657765	Coffee intake || id:ukb-b-5237	TRUE	reported	igd
926	7	1.10002e-21	0.00190402	428860	17326058	-0.0182163	ukb-b-5237	rs2301677	C	T	0.236322	Coffee intake || id:ukb-b-5237	TRUE	reported	igd
927	7	7.19996e-10	0.00182816	428860	17390985	0.011265	ukb-b-5237	rs9768954	T	G	0.731228	Coffee intake || id:ukb-b-5237	TRUE	reported	igd
928	7	7.10068e-14	0.00203714	428860	17405718	-0.0152501	ukb-b-5237	rs7780687	G	A	0.194913	Coffee intake || id:ukb-b-5237	TRUE	reported	igd
929	7	1.5e-09	0.00229199	428860	17405763	-0.0138647	ukb-b-5237	rs34586811	C	A	0.146597	Coffee intake || id:ukb-b-5237	TRUE	reported	igd
930	7	2.60016e-12	0.00206894	428860	17414133	-0.0144817	ukb-b-5237	rs2198497	G	A	0.186379	Coffee intake || id:ukb-b-5237	TRUE	reported	igd
931	7	4.30031e-12	0.0020788	428860	17415828	-0.014398	ukb-b-5237	rs9655142	A	T	0.184302	Coffee intake || id:ukb-b-5237	TRUE	reported	igd
932	7	1.20005e-11	0.00208369	428860	17419519	-0.0141371	ukb-b-5237	rs9638741	T	C	0.183538	Coffee intake || id:ukb-b-5237	TRUE	reported	igd
933	7	1.29987e-12	0.0025723	428860	17465828	0.0182389	ukb-b-5237	rs80265229	T	C	0.110717	Coffee intake || id:ukb-b-5237	TRUE	reported	igd
934	7	1.59993e-15	0.00162204	428860	17466228	0.0129208	ukb-b-5237	rs7800399	C	T	0.5136	Coffee intake || id:ukb-b-5237	TRUE	reported	igd
935	7	1.39991e-11	0.00165056	428860	17477177	-0.0111591	ukb-b-5237	rs1993246	T	C	0.405639	Coffee intake || id:ukb-b-5237	TRUE	reported	igd
936	7	2e-08	0.00434865	428860	17490678	0.0244091	ukb-b-5237	rs74902123	C	G	0.036006	Coffee intake || id:ukb-b-5237	TRUE	reported	igd
937	7	8.60003e-10	0.00562212	428860	17494001	0.0344826	ukb-b-5237	rs62446409	T	G	0.021042	Coffee intake || id:ukb-b-5237	TRUE	reported	igd
938	7	2.80001e-08	0.00238228	428860	17542073	-0.0132354	ukb-b-5237	rs6978400	T	G	0.133412	Coffee intake || id:ukb-b-5237	TRUE	reported	igd
939	7	4.20001e-08	0.00166513	428860	32917550	0.00912522	ukb-b-5237	rs7808664	A	G	0.374675	Coffee intake || id:ukb-b-5237	TRUE	reported	igd
940	7	4e-08	0.00166468	428860	32930597	0.00913864	ukb-b-5237	rs7811609	T	C	0.374746	Coffee intake || id:ukb-b-5237	TRUE	reported	igd
941	7	3.79997e-10	0.00167342	428860	17040423	0.0104791	ukb-b-5237	rs10235785	C	A	0.620223	Coffee intake || id:ukb-b-5237	TRUE	reported	igd
942	7	1.6e-09	0.00162572	428860	17092610	-0.0098124	ukb-b-5237	rs6965869	C	G	0.44966	Coffee intake || id:ukb-b-5237	TRUE	reported	igd
943	7	9.09997e-10	0.00163024	428860	17110503	-0.00998524	ukb-b-5237	rs4265080	T	A	0.436729	Coffee intake || id:ukb-b-5237	TRUE	reported	igd
944	7	9.90011e-10	0.00163243	428860	17114040	-0.00997566	ukb-b-5237	rs7790947	T	C	0.432879	Coffee intake || id:ukb-b-5237	TRUE	reported	igd
945	7	1.09999e-09	0.00163297	428860	17118311	-0.00994762	ukb-b-5237	rs6461295	G	A	0.433393	Coffee intake || id:ukb-b-5237	TRUE	reported	igd
946	7	1e-09	0.00163474	428860	17124183	-0.00997499	ukb-b-5237	rs2389707	G	A	0.433169	Coffee intake || id:ukb-b-5237	TRUE	reported	igd
947	7	5.90065e-20	0.00181347	428860	17200761	0.0165861	ukb-b-5237	rs10499488	G	C	0.723503	Coffee intake || id:ukb-b-5237	TRUE	reported	igd
948	7	3.59998e-24	0.00167542	428860	17345614	0.0169918	ukb-b-5237	rs2282885	G	A	0.385775	Coffee intake || id:ukb-b-5237	TRUE	reported	igd
949	7	2.80027e-35	0.00167776	428860	17357873	0.0207946	ukb-b-5237	rs1476080	G	T	0.629299	Coffee intake || id:ukb-b-5237	TRUE	reported	igd
950	7	1.59993e-22	0.00265479	428860	17373771	-0.0259254	ukb-b-5237	rs2074113	T	G	0.103027	Coffee intake || id:ukb-b-5237	TRUE	reported	igd
951	7	5.60015e-21	0.00166917	428860	17381740	0.0156868	ukb-b-5237	rs2106728	C	T	0.390245	Coffee intake || id:ukb-b-5237	TRUE	reported	igd
952	7	2.19989e-24	0.00191858	428860	17392749	-0.019549	ukb-b-5237	rs2078982	C	T	0.229681	Coffee intake || id:ukb-b-5237	TRUE	reported	igd
953	7	2.29985e-12	0.00352469	428860	17406116	0.0247194	ukb-b-5237	rs17702298	A	G	0.056755	Coffee intake || id:ukb-b-5237	TRUE	reported	igd
954	7	1.69981e-11	0.00208346	428860	17420241	-0.0140243	ukb-b-5237	rs10276661	T	C	0.183562	Coffee intake || id:ukb-b-5237	TRUE	reported	igd
955	7	1.69981e-30	0.00202519	428860	17459648	-0.0232468	ukb-b-5237	rs60223362	C	T	0.20082	Coffee intake || id:ukb-b-5237	TRUE	reported	igd
956	7	1.29999e-08	0.00233811	428860	17544577	-0.0133008	ukb-b-5237	rs1349139	T	C	0.138677	Coffee intake || id:ukb-b-5237	TRUE	reported	igd
957	7	3.59998e-19	0.00221391	428860	17560848	-0.0198112	ukb-b-5237	rs17655457	C	T	0.15941	Coffee intake || id:ukb-b-5237	TRUE	reported	igd
958	7	2.19989e-20	0.00222207	428860	17563542	-0.0205586	ukb-b-5237	rs11766613	T	C	0.158082	Coffee intake || id:ukb-b-5237	TRUE	reported	igd
959	7	1.59993e-12	0.00244816	428860	72895946	0.0172897	ukb-b-5237	rs75229905	C	T	0.123355	Coffee intake || id:ukb-b-5237	TRUE	reported	igd
960	7	5.00035e-11	0.00202913	428860	72904810	0.0133343	ukb-b-5237	rs17145713	T	C	0.19618	Coffee intake || id:ukb-b-5237	TRUE	reported	igd
961	7	1.9002e-11	0.0020226	428860	73016181	0.0135717	ukb-b-5237	rs34346326	C	T	0.198143	Coffee intake || id:ukb-b-5237	TRUE	reported	igd
962	7	1.40001e-10	0.00178664	428860	73018524	0.0114558	ukb-b-5237	rs34166762	C	T	0.284907	Coffee intake || id:ukb-b-5237	TRUE	reported	igd
963	7	8.19974e-14	0.00240185	428860	73030175	0.0179363	ukb-b-5237	rs13229619	A	G	0.129391	Coffee intake || id:ukb-b-5237	TRUE	reported	igd
964	7	7.8001e-14	0.00240276	428860	73033559	0.0179581	ukb-b-5237	rs34062580	A	G	0.12939	Coffee intake || id:ukb-b-5237	TRUE	reported	igd
965	7	4.40048e-11	0.00178727	428860	73035857	0.0117769	ukb-b-5237	rs7800944	C	T	0.285454	Coffee intake || id:ukb-b-5237	TRUE	reported	igd
966	7	4.19952e-13	0.00200973	428860	73037366	0.0145685	ukb-b-5237	rs55747707	A	G	0.202572	Coffee intake || id:ukb-b-5237	TRUE	reported	igd
967	7	2.29985e-11	0.00201281	428860	73056750	0.0134577	ukb-b-5237	rs6957745	C	T	0.20335	Coffee intake || id:ukb-b-5237	TRUE	reported	igd
968	7	2.99985e-19	0.0017149	428860	75613998	-0.0153833	ukb-b-5237	rs4732514	T	C	0.67028	Coffee intake || id:ukb-b-5237	TRUE	reported	igd
969	7	3.89996e-08	0.00165657	428860	75616778	-0.00910587	ukb-b-5237	rs11767816	T	A	0.386429	Coffee intake || id:ukb-b-5237	TRUE	reported	igd
970	7	4.90004e-09	0.00268622	428860	75618797	-0.0157171	ukb-b-5237	rs7777399	C	T	0.899764	Coffee intake || id:ukb-b-5237	TRUE	reported	igd
971	7	6.19998e-09	0.00268227	428860	75621145	-0.0155845	ukb-b-5237	rs7798298	A	G	0.899443	Coffee intake || id:ukb-b-5237	TRUE	reported	igd
972	7	1.39991e-21	0.00182556	428860	75622281	-0.0174151	ukb-b-5237	rs6467958	C	T	0.733659	Coffee intake || id:ukb-b-5237	TRUE	reported	igd
973	7	5.19996e-09	0.00268388	428860	75629778	-0.0156746	ukb-b-5237	rs3801472	C	T	0.899726	Coffee intake || id:ukb-b-5237	TRUE	reported	igd
974	7	6.4e-09	0.00268324	428860	75633209	-0.0155756	ukb-b-5237	rs2058389	C	T	0.899656	Coffee intake || id:ukb-b-5237	TRUE	reported	igd
975	7	2.19989e-11	0.00217189	428860	75655896	0.0145311	ukb-b-5237	rs78478514	T	C	0.165758	Coffee intake || id:ukb-b-5237	TRUE	reported	igd
976	7	7.10003e-09	0.00269333	428860	75667901	0.0155891	ukb-b-5237	rs113056502	A	G	0.099596	Coffee intake || id:ukb-b-5237	TRUE	reported	igd
977	7	3.19963e-15	0.0017563	428860	75672711	-0.0138424	ukb-b-5237	rs12533120	G	A	0.698683	Coffee intake || id:ukb-b-5237	TRUE	reported	igd
978	7	4.10015e-11	0.00215832	428860	75697418	0.0142497	ukb-b-5237	rs868555	A	G	0.167816	Coffee intake || id:ukb-b-5237	TRUE	reported	igd
979	7	6.09958e-15	0.0017551	428860	75703744	0.0136913	ukb-b-5237	rs1637044	C	T	0.301969	Coffee intake || id:ukb-b-5237	TRUE	reported	igd
980	7	6.29941e-15	0.00175497	428860	75707951	0.0136861	ukb-b-5237	rs1639623	G	A	0.302052	Coffee intake || id:ukb-b-5237	TRUE	reported	igd
981	7	7.00003e-15	0.0017556	428860	75708942	0.0136674	ukb-b-5237	rs1362232	T	C	0.30182	Coffee intake || id:ukb-b-5237	TRUE	reported	igd
982	7	2.1e-08	0.0026889	428860	75715307	0.0150603	ukb-b-5237	rs113244522	A	G	0.099734	Coffee intake || id:ukb-b-5237	TRUE	reported	igd
983	7	1.79999e-08	0.00268894	428860	75718237	0.0151427	ukb-b-5237	rs117690214	T	C	0.099743	Coffee intake || id:ukb-b-5237	TRUE	reported	igd
984	7	7.70016e-15	0.00175483	428860	75730499	0.0136383	ukb-b-5237	rs1639630	C	T	0.302144	Coffee intake || id:ukb-b-5237	TRUE	reported	igd
985	7	1e-14	0.00175552	428860	75749694	0.0135757	ukb-b-5237	rs10264760	G	A	0.301902	Coffee intake || id:ukb-b-5237	TRUE	reported	igd
986	7	2.49977e-11	0.00216223	428860	75754226	0.014429	ukb-b-5237	rs60133852	C	T	0.16697	Coffee intake || id:ukb-b-5237	TRUE	reported	igd
987	7	9.49948e-15	0.00175524	428860	75754858	0.0135948	ukb-b-5237	rs10271413	A	G	0.302041	Coffee intake || id:ukb-b-5237	TRUE	reported	igd
988	7	2.80001e-08	0.00268657	428860	75756464	0.0149173	ukb-b-5237	rs74999892	C	T	0.09992	Coffee intake || id:ukb-b-5237	TRUE	reported	igd
989	7	4.30002e-10	0.0035358	428860	75758181	0.0220697	ukb-b-5237	rs114834079	T	C	0.055918	Coffee intake || id:ukb-b-5237	TRUE	reported	igd
990	7	6.29941e-15	0.00173165	428860	75763624	0.0135034	ukb-b-5237	rs28689051	A	G	0.319671	Coffee intake || id:ukb-b-5237	TRUE	reported	igd
991	7	9.20026e-15	0.001755	428860	75778626	0.0135999	ukb-b-5237	rs10952841	C	A	0.302157	Coffee intake || id:ukb-b-5237	TRUE	reported	igd
992	7	2.69998e-08	0.00268692	428860	75780816	0.0149379	ukb-b-5237	rs138137030	A	G	0.099916	Coffee intake || id:ukb-b-5237	TRUE	reported	igd
993	7	1.80011e-14	0.0017564	428860	75789264	0.0134674	ukb-b-5237	rs1859792	C	T	0.301517	Coffee intake || id:ukb-b-5237	TRUE	reported	igd
994	7	1.39991e-14	0.00175467	428860	75790405	0.0134982	ukb-b-5237	rs9691174	C	T	0.302083	Coffee intake || id:ukb-b-5237	TRUE	reported	igd
995	7	1.99986e-14	0.00175456	428860	75798598	0.0134245	ukb-b-5237	rs9640967	G	A	0.302192	Coffee intake || id:ukb-b-5237	TRUE	reported	igd
996	7	2.70023e-11	0.00215863	428860	75804085	0.014382	ukb-b-5237	rs10239209	A	G	0.167847	Coffee intake || id:ukb-b-5237	TRUE	reported	igd
997	7	3.89996e-08	0.00162794	428860	75814822	0.00894691	ukb-b-5237	rs2158866	C	T	0.449049	Coffee intake || id:ukb-b-5237	TRUE	reported	igd
998	7	4e-08	0.00162851	428860	75816252	0.00894107	ukb-b-5237	rs11762080	G	A	0.447367	Coffee intake || id:ukb-b-5237	TRUE	reported	igd
999	7	4.09996e-08	0.00162854	428860	75817029	0.0089361	ukb-b-5237	rs10249384	C	G	0.447475	Coffee intake || id:ukb-b-5237	TRUE	reported	igd
1000	7	2.39994e-13	0.00175831	428860	75821544	0.0128772	ukb-b-5237	rs1859794	A	G	0.302688	Coffee intake || id:ukb-b-5237	TRUE	reported	igd
1001	7	3.29989e-11	0.00222974	428860	75829540	0.0147868	ukb-b-5237	rs76408713	A	G	0.155234	Coffee intake || id:ukb-b-5237	TRUE	reported	igd
1002	7	1.29999e-09	0.00230846	428860	75899085	0.0139977	ukb-b-5237	rs77312476	C	T	0.144636	Coffee intake || id:ukb-b-5237	TRUE	reported	igd
1003	7	9.90011e-10	0.00232726	428860	75902030	0.0142205	ukb-b-5237	rs4728638	T	C	0.141549	Coffee intake || id:ukb-b-5237	TRUE	reported	igd
1004	7	5.19996e-14	0.00181822	428860	17177312	-0.0136839	ukb-b-5237	rs6965666	C	T	0.274657	Coffee intake || id:ukb-b-5237	TRUE	reported	igd
1005	7	1.59993e-16	0.00161958	428860	17196736	0.0133576	ukb-b-5237	rs6957270	G	C	0.544789	Coffee intake || id:ukb-b-5237	TRUE	reported	igd
1006	7	1.6e-09	0.0022732	428860	17226461	0.0137092	ukb-b-5237	rs79060196	C	T	0.148806	Coffee intake || id:ukb-b-5237	TRUE	reported	igd
1007	7	1.80011e-11	0.00230154	428860	17239633	0.015464	ukb-b-5237	rs7458455	T	G	0.14358	Coffee intake || id:ukb-b-5237	TRUE	reported	igd
1008	7	1.09999e-10	0.00232088	428860	17253922	-0.0149815	ukb-b-5237	rs4552804	G	A	0.858447	Coffee intake || id:ukb-b-5237	TRUE	reported	igd
1009	7	8.80035e-16	0.00188309	428860	17267204	-0.015145	ukb-b-5237	rs35565345	G	T	0.245421	Coffee intake || id:ukb-b-5237	TRUE	reported	igd
1010	7	1.1995e-120	0.00167288	428860	17284577	0.039072	ukb-b-5237	rs4410790	C	T	0.632141	Coffee intake || id:ukb-b-5237	TRUE	reported	igd
1011	7	1.99986e-80	0.00161241	428860	17309180	0.0306226	ukb-b-5237	rs4489213	A	G	0.500015	Coffee intake || id:ukb-b-5237	TRUE	reported	igd
1012	7	6.79986e-13	0.00429985	428860	17388650	0.0308882	ukb-b-5237	rs62446367	C	G	0.03701	Coffee intake || id:ukb-b-5237	TRUE	reported	igd
1013	7	3.10027e-15	0.00161881	428860	17472880	0.0127685	ukb-b-5237	rs9986681	C	T	0.506228	Coffee intake || id:ukb-b-5237	TRUE	reported	igd
1014	7	1.2e-08	0.0018946	428860	17478843	0.0107925	ukb-b-5237	rs35638349	C	A	0.237822	Coffee intake || id:ukb-b-5237	TRUE	reported	igd
1015	7	2.80027e-12	0.00482644	428860	17485071	0.0337228	ukb-b-5237	rs62446405	G	C	0.029512	Coffee intake || id:ukb-b-5237	TRUE	reported	igd
1016	7	5.60015e-33	0.00164533	428860	17492960	0.019683	ukb-b-5237	rs1545534	T	C	0.587382	Coffee intake || id:ukb-b-5237	TRUE	reported	igd
1017	7	5.49997e-10	0.00162479	428860	17498721	-0.010082	ukb-b-5237	rs528497	C	G	0.443973	Coffee intake || id:ukb-b-5237	TRUE	reported	igd
1018	7	3.69999e-09	0.00163836	428860	17519589	-0.00966381	ukb-b-5237	rs12539460	T	C	0.422725	Coffee intake || id:ukb-b-5237	TRUE	reported	igd
1019	7	1.39991e-12	0.00196172	428860	17549600	-0.0138918	ukb-b-5237	rs35583673	G	A	0.218956	Coffee intake || id:ukb-b-5237	TRUE	reported	igd
1020	7	3.50026e-20	0.0022197	428860	17563643	-0.0204286	ukb-b-5237	rs75104284	C	T	0.158465	Coffee intake || id:ukb-b-5237	TRUE	reported	igd
1021	7	1.50003e-12	0.00244886	428860	72856269	0.0173244	ukb-b-5237	rs2240466	A	G	0.12325	Coffee intake || id:ukb-b-5237	TRUE	reported	igd
1022	7	2.19989e-12	0.00244804	428860	72863249	0.0171905	ukb-b-5237	rs13231516	G	T	0.123386	Coffee intake || id:ukb-b-5237	TRUE	reported	igd
1023	7	1.9002e-12	0.00244834	428860	72866616	0.0172376	ukb-b-5237	rs34763247	T	A	0.123343	Coffee intake || id:ukb-b-5237	TRUE	reported	igd
1024	7	2.90001e-12	0.00244561	428860	72881807	0.0170726	ukb-b-5237	rs71556715	T	C	0.123715	Coffee intake || id:ukb-b-5237	TRUE	reported	igd
1025	7	1.29999e-10	0.00202704	428860	72883106	0.0130315	ukb-b-5237	rs62465144	C	T	0.19753	Coffee intake || id:ukb-b-5237	TRUE	reported	igd
1026	7	2.80027e-12	0.00244904	428860	72939939	0.0171152	ukb-b-5237	rs80189144	C	T	0.123433	Coffee intake || id:ukb-b-5237	TRUE	reported	igd
1027	7	1.80011e-11	0.00203148	428860	72977249	0.0136536	ukb-b-5237	rs34594435	T	C	0.195963	Coffee intake || id:ukb-b-5237	TRUE	reported	igd
1028	7	2.80027e-11	0.00202578	428860	73006388	0.0134811	ukb-b-5237	rs13225660	T	C	0.197134	Coffee intake || id:ukb-b-5237	TRUE	reported	igd
1029	7	3.19963e-11	0.00202576	428860	73007943	0.0134453	ukb-b-5237	rs1051921	A	G	0.197147	Coffee intake || id:ukb-b-5237	TRUE	reported	igd
1030	7	7.19946e-13	0.00241249	428860	73012042	0.0173126	ukb-b-5237	rs35332062	A	G	0.127786	Coffee intake || id:ukb-b-5237	TRUE	reported	igd
1031	7	1.2e-10	0.00201598	428860	73016400	0.0129831	ukb-b-5237	rs56383788	G	A	0.200955	Coffee intake || id:ukb-b-5237	TRUE	reported	igd
1032	7	2.09991e-11	0.00202244	428860	73016862	0.0135537	ukb-b-5237	rs13240994	C	T	0.198144	Coffee intake || id:ukb-b-5237	TRUE	reported	igd
1033	7	5.19996e-11	0.00178921	428860	73034030	0.0117484	ukb-b-5237	rs6975495	G	A	0.284361	Coffee intake || id:ukb-b-5237	TRUE	reported	igd
1034	7	1.69981e-13	0.00240384	428860	73049182	0.0177093	ukb-b-5237	rs13234805	A	G	0.129452	Coffee intake || id:ukb-b-5237	TRUE	reported	igd
1035	7	1.9002e-13	0.00238217	428860	73055461	0.0175195	ukb-b-5237	rs35814008	C	A	0.133765	Coffee intake || id:ukb-b-5237	TRUE	reported	igd
1036	7	1.59993e-13	0.00238462	428860	73058017	0.017586	ukb-b-5237	rs7777102	G	A	0.133692	Coffee intake || id:ukb-b-5237	TRUE	reported	igd
1037	7	9.59997e-09	0.00168468	428860	75594815	0.00966631	ukb-b-5237	rs11760654	T	C	0.356704	Coffee intake || id:ukb-b-5237	TRUE	reported	igd
1038	7	2.69998e-10	0.00166347	428860	75601169	0.0105079	ukb-b-5237	rs6953065	A	G	0.379034	Coffee intake || id:ukb-b-5237	TRUE	reported	igd
1039	7	3.79997e-09	0.00265959	428860	75601867	0.0156677	ukb-b-5237	rs17148944	A	G	0.103608	Coffee intake || id:ukb-b-5237	TRUE	reported	igd
1040	7	5.19996e-26	0.00178035	428860	75607155	0.0187785	ukb-b-5237	rs76021834	G	A	0.291362	Coffee intake || id:ukb-b-5237	TRUE	reported	igd
1041	7	5.60003e-09	0.00268356	428860	75619650	-0.0156408	ukb-b-5237	rs7788926	A	G	0.8995	Coffee intake || id:ukb-b-5237	TRUE	reported	igd
1042	7	2.99985e-11	0.00216835	428860	75629267	0.0144079	ukb-b-5237	rs59170362	C	G	0.166224	Coffee intake || id:ukb-b-5237	TRUE	reported	igd
1043	7	1.29987e-21	0.00182327	428860	75630274	-0.0174058	ukb-b-5237	rs8565	C	T	0.733508	Coffee intake || id:ukb-b-5237	TRUE	reported	igd
1044	7	1.59993e-21	0.00182474	428860	75631913	-0.0173814	ukb-b-5237	rs3823882	C	T	0.732879	Coffee intake || id:ukb-b-5237	TRUE	reported	igd
1045	7	1.50003e-21	0.0018241	428860	75636240	-0.0173965	ukb-b-5237	rs6978677	C	T	0.733261	Coffee intake || id:ukb-b-5237	TRUE	reported	igd
1046	7	2.19989e-11	0.00217189	428860	75655838	0.0145275	ukb-b-5237	rs79864016	G	A	0.165756	Coffee intake || id:ukb-b-5237	TRUE	reported	igd
1047	7	5.70033e-15	0.00175641	428860	75677504	0.0137185	ukb-b-5237	rs6720	T	C	0.301293	Coffee intake || id:ukb-b-5237	TRUE	reported	igd
1048	7	3.59998e-11	0.00216163	428860	75677578	0.0143059	ukb-b-5237	rs2286828	T	G	0.166993	Coffee intake || id:ukb-b-5237	TRUE	reported	igd
1049	7	5.90065e-15	0.00175498	428860	75692927	0.0136979	ukb-b-5237	rs1637037	T	C	0.302302	Coffee intake || id:ukb-b-5237	TRUE	reported	igd
1050	7	9.49948e-15	0.00175484	428860	75701728	0.0135933	ukb-b-5237	rs1639617	G	A	0.302157	Coffee intake || id:ukb-b-5237	TRUE	reported	igd
1051	7	2.29985e-11	0.00216275	428860	75706141	0.0144634	ukb-b-5237	rs111764601	C	T	0.166927	Coffee intake || id:ukb-b-5237	TRUE	reported	igd
1052	7	3.10027e-11	0.00215786	428860	75708544	0.0143353	ukb-b-5237	rs4732565	A	G	0.167825	Coffee intake || id:ukb-b-5237	TRUE	reported	igd
1053	7	6.4003e-15	0.00175499	428860	75718095	0.0136812	ukb-b-5237	rs4552844	G	A	0.302047	Coffee intake || id:ukb-b-5237	TRUE	reported	igd
1054	7	6.09958e-15	0.00175549	428860	75719350	0.0136961	ukb-b-5237	rs6467993	A	G	0.301847	Coffee intake || id:ukb-b-5237	TRUE	reported	igd
1055	7	2.39994e-11	0.00215862	428860	75732923	0.0144127	ukb-b-5237	rs57358338	C	T	0.167711	Coffee intake || id:ukb-b-5237	TRUE	reported	igd
1056	7	9.49948e-15	0.00175502	428860	75781636	0.0135949	ukb-b-5237	rs2108274	A	C	0.302182	Coffee intake || id:ukb-b-5237	TRUE	reported	igd
1057	7	1.99986e-14	0.00175465	428860	75800082	0.0134254	ukb-b-5237	rs60232511	G	A	0.302216	Coffee intake || id:ukb-b-5237	TRUE	reported	igd
1058	7	2.19989e-11	0.00216098	428860	75800597	0.0144611	ukb-b-5237	rs112742093	C	T	0.167488	Coffee intake || id:ukb-b-5237	TRUE	reported	igd
1059	7	2.70023e-13	0.00175798	428860	75815141	0.0128504	ukb-b-5237	rs2158867	A	C	0.302695	Coffee intake || id:ukb-b-5237	TRUE	reported	igd
1060	7	3.19963e-13	0.0017591	428860	75819975	0.0128188	ukb-b-5237	rs7802522	A	G	0.302158	Coffee intake || id:ukb-b-5237	TRUE	reported	igd
1061	7	2.49977e-11	0.00223276	428860	75824058	0.0148971	ukb-b-5237	rs111316240	T	C	0.154673	Coffee intake || id:ukb-b-5237	TRUE	reported	igd
1062	7	2.29985e-11	0.00223332	428860	75836382	0.0149327	ukb-b-5237	rs2097947	T	A	0.154616	Coffee intake || id:ukb-b-5237	TRUE	reported	igd
1063	7	2.60016e-11	0.0022339	428860	75843524	0.0148886	ukb-b-5237	rs11975745	C	T	0.154431	Coffee intake || id:ukb-b-5237	TRUE	reported	igd
1064	7	4.49987e-13	0.00176309	428860	75852480	0.0127665	ukb-b-5237	rs56088021	T	C	0.301372	Coffee intake || id:ukb-b-5237	TRUE	reported	igd
1065	7	2e-08	0.00232823	428860	76727093	0.0130752	ukb-b-5237	rs4727300	T	C	0.149263	Coffee intake || id:ukb-b-5237	TRUE	reported	igd
1066	7	1.5e-08	0.00162478	428860	17127388	-0.00919538	ukb-b-5237	rs6974905	G	A	0.522365	Coffee intake || id:ukb-b-5237	TRUE	reported	igd
1067	7	1.89998e-09	0.00198554	428860	17143351	-0.0119238	ukb-b-5237	rs12673569	A	G	0.214987	Coffee intake || id:ukb-b-5237	TRUE	reported	igd
1068	7	6.59933e-18	0.00162157	428860	17213072	0.0139799	ukb-b-5237	rs17701498	G	T	0.531825	Coffee intake || id:ukb-b-5237	TRUE	reported	igd
1069	7	4.10015e-18	0.00183589	428860	17220220	-0.0159269	ukb-b-5237	rs10249730	T	A	0.266644	Coffee intake || id:ukb-b-5237	TRUE	reported	igd
1070	7	6.4003e-18	0.00197502	428860	17238893	-0.0170353	ukb-b-5237	rs10254943	T	C	0.21181	Coffee intake || id:ukb-b-5237	TRUE	reported	igd
1071	7	1.39991e-25	0.00333199	428860	17293642	-0.0348377	ukb-b-5237	rs78215153	C	A	0.063167	Coffee intake || id:ukb-b-5237	TRUE	reported	igd
1072	7	3.50026e-26	0.00198799	428860	17308363	-0.0210429	ukb-b-5237	rs10253101	A	C	0.208539	Coffee intake || id:ukb-b-5237	TRUE	reported	igd
1073	7	3.90032e-23	0.0017963	428860	17318312	0.0177964	ukb-b-5237	rs13236243	A	G	0.715439	Coffee intake || id:ukb-b-5237	TRUE	reported	igd
1074	7	2.49977e-20	0.00471413	428860	17319630	-0.0435531	ukb-b-5237	rs7790931	A	G	0.031018	Coffee intake || id:ukb-b-5237	TRUE	reported	igd
1075	7	2.90001e-21	0.00190999	428860	17340510	-0.0180774	ukb-b-5237	rs10277122	G	T	0.234219	Coffee intake || id:ukb-b-5237	TRUE	reported	igd
1076	7	2.60016e-12	0.00206295	428860	17360521	-0.0144373	ukb-b-5237	rs17137566	C	T	0.188775	Coffee intake || id:ukb-b-5237	TRUE	reported	igd
1077	7	2.60016e-12	0.00205596	428860	17370181	-0.0143907	ukb-b-5237	rs3802082	T	A	0.189852	Coffee intake || id:ukb-b-5237	TRUE	reported	igd
1078	7	1.69981e-14	0.00733841	428860	17389802	-0.0562734	ukb-b-5237	rs73081746	G	C	0.012885	Coffee intake || id:ukb-b-5237	TRUE	reported	igd
1079	7	3.80014e-24	0.00191642	428860	17391593	-0.0194267	ukb-b-5237	rs57615658	C	T	0.230515	Coffee intake || id:ukb-b-5237	TRUE	reported	igd
1080	7	1.20005e-37	0.0022891	428860	17392620	-0.0293535	ukb-b-5237	rs2078983	A	C	0.145999	Coffee intake || id:ukb-b-5237	TRUE	reported	igd
1081	7	7.8001e-26	0.00190883	428860	17410930	-0.0200613	ukb-b-5237	rs4143452	C	T	0.232971	Coffee intake || id:ukb-b-5237	TRUE	reported	igd
1082	7	1.39991e-11	0.00208378	428860	17417955	-0.0140734	ukb-b-5237	rs9639287	A	G	0.183453	Coffee intake || id:ukb-b-5237	TRUE	reported	igd
1083	7	1.20005e-11	0.00208366	428860	17419157	-0.0141374	ukb-b-5237	rs73081770	A	G	0.183515	Coffee intake || id:ukb-b-5237	TRUE	reported	igd
1084	7	7.8001e-24	0.00193017	428860	17432838	-0.0194298	ukb-b-5237	rs9639288	A	C	0.226784	Coffee intake || id:ukb-b-5237	TRUE	reported	igd
1085	7	1.9002e-29	0.00216057	428860	17464965	-0.0243415	ukb-b-5237	rs73083829	A	C	0.170317	Coffee intake || id:ukb-b-5237	TRUE	reported	igd
1086	7	3.09999e-08	0.00163904	428860	17468179	0.00907763	ukb-b-5237	rs4313058	C	A	0.427279	Coffee intake || id:ukb-b-5237	TRUE	reported	igd
1087	7	4.90004e-08	0.00162577	428860	17471626	0.00886776	ukb-b-5237	rs1463309	G	A	0.456115	Coffee intake || id:ukb-b-5237	TRUE	reported	igd
1088	7	4.39997e-08	0.00162529	428860	17472677	0.00889911	ukb-b-5237	rs12699853	T	G	0.455714	Coffee intake || id:ukb-b-5237	TRUE	reported	igd
1089	7	1.5e-10	0.00162169	428860	17474473	0.0103829	ukb-b-5237	rs12699854	A	C	0.468413	Coffee intake || id:ukb-b-5237	TRUE	reported	igd
1090	7	7.00003e-09	0.00443664	428860	17489330	0.0256877	ukb-b-5237	rs77053494	A	C	0.034397	Coffee intake || id:ukb-b-5237	TRUE	reported	igd
1091	7	7.10068e-14	0.00489504	428860	17519844	-0.0366451	ukb-b-5237	rs73069200	C	G	0.028808	Coffee intake || id:ukb-b-5237	TRUE	reported	igd
1092	7	1.39991e-13	0.00253102	428860	17522503	-0.0187273	ukb-b-5237	rs17137763	C	T	0.121027	Coffee intake || id:ukb-b-5237	TRUE	reported	igd
1093	7	1e-13	0.00194275	428860	17551038	-0.0144449	ukb-b-5237	rs62444699	A	G	0.222449	Coffee intake || id:ukb-b-5237	TRUE	reported	igd
1094	7	5.00035e-11	0.00203122	428860	72938718	0.0133491	ukb-b-5237	rs62466264	C	T	0.195941	Coffee intake || id:ukb-b-5237	TRUE	reported	igd
1095	7	4.60045e-11	0.0017914	428860	72976018	0.0117925	ukb-b-5237	rs13225333	T	C	0.282427	Coffee intake || id:ukb-b-5237	TRUE	reported	igd
1096	7	7.59976e-13	0.00244919	428860	72976123	0.0175553	ukb-b-5237	rs13225450	T	C	0.123313	Coffee intake || id:ukb-b-5237	TRUE	reported	igd
1097	7	1.9002e-12	0.00245457	428860	72982874	0.0172777	ukb-b-5237	rs17145738	T	C	0.122598	Coffee intake || id:ukb-b-5237	TRUE	reported	igd
1098	7	2.70023e-11	0.00203017	428860	72988069	0.0135271	ukb-b-5237	rs35659126	T	C	0.196005	Coffee intake || id:ukb-b-5237	TRUE	reported	igd
1099	7	4.00037e-13	0.00240397	428860	73012785	0.0174454	ukb-b-5237	rs79624003	G	A	0.128847	Coffee intake || id:ukb-b-5237	TRUE	reported	igd
1100	7	1.09999e-10	0.00178949	428860	73020676	0.0115476	ukb-b-5237	rs6968170	A	G	0.283271	Coffee intake || id:ukb-b-5237	TRUE	reported	igd
1101	7	2.49977e-13	0.00240601	428860	73022746	0.0176037	ukb-b-5237	rs13246993	A	G	0.128623	Coffee intake || id:ukb-b-5237	TRUE	reported	igd
1102	7	4.10015e-11	0.00178705	428860	73032835	0.0117984	ukb-b-5237	rs7785479	C	T	0.285452	Coffee intake || id:ukb-b-5237	TRUE	reported	igd
1103	7	2.90001e-19	0.00171641	428860	75611149	-0.0153973	ukb-b-5237	rs10954732	A	G	0.670811	Coffee intake || id:ukb-b-5237	TRUE	reported	igd
1104	7	7.29962e-27	0.00177797	428860	75611756	0.0190784	ukb-b-5237	rs3815455	T	C	0.28993	Coffee intake || id:ukb-b-5237	TRUE	reported	igd
1105	7	7.10068e-12	0.00217801	428860	75622912	0.0149317	ukb-b-5237	rs112463197	T	C	0.164823	Coffee intake || id:ukb-b-5237	TRUE	reported	igd
1106	7	4.90004e-09	0.00268192	428860	75627458	-0.0156895	ukb-b-5237	rs6467960	A	G	0.899485	Coffee intake || id:ukb-b-5237	TRUE	reported	igd
1107	7	9.20005e-09	0.00268915	428860	75636868	0.0154466	ukb-b-5237	rs80171070	C	T	0.099894	Coffee intake || id:ukb-b-5237	TRUE	reported	igd
1108	7	5.39995e-09	0.0026817	428860	75637796	-0.015647	ukb-b-5237	rs9649665	A	G	0.899332	Coffee intake || id:ukb-b-5237	TRUE	reported	igd
1109	7	4.00037e-15	0.00175607	428860	75659815	-0.013795	ukb-b-5237	rs1044483	C	T	0.698711	Coffee intake || id:ukb-b-5237	TRUE	reported	igd
1110	7	7.19946e-19	0.00194861	428860	75675594	0.0172874	ukb-b-5237	rs28634426	T	G	0.240811	Coffee intake || id:ukb-b-5237	TRUE	reported	igd
1111	7	5.90065e-15	0.00175576	428860	75677016	-0.0137047	ukb-b-5237	rs2302437	A	G	0.698387	Coffee intake || id:ukb-b-5237	TRUE	reported	igd
1112	7	4.49987e-11	0.00216159	428860	75677739	0.014239	ukb-b-5237	rs2286829	A	G	0.167017	Coffee intake || id:ukb-b-5237	TRUE	reported	igd
1113	7	5.10035e-15	0.00175508	428860	75680026	-0.0137315	ukb-b-5237	rs2868203	A	G	0.698057	Coffee intake || id:ukb-b-5237	TRUE	reported	igd
1114	7	6.29941e-15	0.00175503	428860	75688623	0.0136853	ukb-b-5237	rs869806	T	C	0.302032	Coffee intake || id:ukb-b-5237	TRUE	reported	igd
1115	7	2.39994e-11	0.00215905	428860	75690988	0.0144239	ukb-b-5237	rs10216079	C	A	0.167683	Coffee intake || id:ukb-b-5237	TRUE	reported	igd
1116	7	2.70023e-11	0.00215817	428860	75695081	0.0143806	ukb-b-5237	rs3779419	A	G	0.167769	Coffee intake || id:ukb-b-5237	TRUE	reported	igd
1117	7	3.29997e-08	0.00268602	428860	75701640	0.0148381	ukb-b-5237	rs887579	A	G	0.099986	Coffee intake || id:ukb-b-5237	TRUE	reported	igd
1118	7	3.19963e-11	0.00215788	428860	75702597	0.0143172	ukb-b-5237	rs79359354	A	G	0.167819	Coffee intake || id:ukb-b-5237	TRUE	reported	igd
1119	7	1.69981e-11	0.00216263	428860	75710049	0.0145509	ukb-b-5237	rs57721466	T	C	0.166868	Coffee intake || id:ukb-b-5237	TRUE	reported	igd
1120	7	6.59933e-15	0.00175493	428860	75730659	0.0136745	ukb-b-5237	rs1637051	A	G	0.302094	Coffee intake || id:ukb-b-5237	TRUE	reported	igd
1121	7	8.60003e-15	0.00175535	428860	75738885	0.0136179	ukb-b-5237	rs6954569	A	T	0.301933	Coffee intake || id:ukb-b-5237	TRUE	reported	igd
1122	7	1.10002e-14	0.00175494	428860	75772452	0.0135699	ukb-b-5237	rs6951943	G	A	0.302137	Coffee intake || id:ukb-b-5237	TRUE	reported	igd
1123	7	2.90001e-08	0.00268713	428860	75776322	0.0149018	ukb-b-5237	rs142408930	A	G	0.099881	Coffee intake || id:ukb-b-5237	TRUE	reported	igd
1124	7	1.50003e-14	0.00175466	428860	75790644	0.0134856	ukb-b-5237	rs9691190	C	T	0.302078	Coffee intake || id:ukb-b-5237	TRUE	reported	igd
1125	7	2.80027e-14	0.00175545	428860	75796269	0.0133529	ukb-b-5237	rs56265719	T	C	0.301617	Coffee intake || id:ukb-b-5237	TRUE	reported	igd
1126	7	1.99986e-14	0.00175468	428860	75801754	0.0134279	ukb-b-5237	rs4728585	A	G	0.302209	Coffee intake || id:ukb-b-5237	TRUE	reported	igd
1127	7	4.79954e-13	0.00175799	428860	75810542	0.0127101	ukb-b-5237	rs28456330	G	A	0.302592	Coffee intake || id:ukb-b-5237	TRUE	reported	igd
1128	7	4.00037e-13	0.00175805	428860	75812358	0.0127538	ukb-b-5237	rs11764119	G	T	0.302608	Coffee intake || id:ukb-b-5237	TRUE	reported	igd
1129	7	4.70002e-08	0.00162848	428860	75816671	0.00889683	ukb-b-5237	rs10235674	C	T	0.447524	Coffee intake || id:ukb-b-5237	TRUE	reported	igd
1130	7	3.29989e-11	0.00223022	428860	75819520	0.0147881	ukb-b-5237	rs111398862	T	C	0.155071	Coffee intake || id:ukb-b-5237	TRUE	reported	igd
1131	7	2.70023e-11	0.00223288	428860	75821062	0.0148779	ukb-b-5237	rs4728597	T	C	0.154668	Coffee intake || id:ukb-b-5237	TRUE	reported	igd
1132	7	1.99986e-11	0.00223806	428860	75841589	0.0150128	ukb-b-5237	rs4728614	T	C	0.15371	Coffee intake || id:ukb-b-5237	TRUE	reported	igd
1133	7	5.00035e-11	0.00202888	428860	72868522	0.0133305	ukb-b-5237	rs1306476	G	A	0.196355	Coffee intake || id:ukb-b-5237	TRUE	reported	igd
1134	7	1.50003e-12	0.00244894	428860	72893403	0.0173282	ukb-b-5237	rs35695283	G	A	0.123317	Coffee intake || id:ukb-b-5237	TRUE	reported	igd
1135	7	4.70002e-11	0.00179154	428860	72976048	0.011787	ukb-b-5237	rs13225347	T	C	0.282375	Coffee intake || id:ukb-b-5237	TRUE	reported	igd
1136	7	1.89998e-10	0.00178711	428860	72987354	0.0113786	ukb-b-5237	rs2286276	T	C	0.283889	Coffee intake || id:ukb-b-5237	TRUE	reported	igd
1137	7	2.90001e-11	0.00202579	428860	73005776	0.0134747	ukb-b-5237	rs35866503	T	C	0.197131	Coffee intake || id:ukb-b-5237	TRUE	reported	igd
1138	7	3.80014e-11	0.00201741	428860	73017657	0.013342	ukb-b-5237	rs35368205	T	C	0.19838	Coffee intake || id:ukb-b-5237	TRUE	reported	igd
1139	7	1.9002e-13	0.00240675	428860	73025975	0.0176957	ukb-b-5237	rs13234131	G	A	0.128519	Coffee intake || id:ukb-b-5237	TRUE	reported	igd
1140	7	4.90004e-13	0.00200979	428860	73039406	0.0145265	ukb-b-5237	rs35493868	G	C	0.202605	Coffee intake || id:ukb-b-5237	TRUE	reported	igd
1141	7	8.60003e-14	0.00239982	428860	73043665	0.0179061	ukb-b-5237	rs34430945	C	T	0.129618	Coffee intake || id:ukb-b-5237	TRUE	reported	igd
1142	7	1.9002e-13	0.00240908	428860	73052057	0.0177217	ukb-b-5237	rs799165	A	T	0.129518	Coffee intake || id:ukb-b-5237	TRUE	reported	igd
1143	7	2.70023e-15	0.00175712	428860	75662056	-0.0138852	ukb-b-5237	rs6947068	C	T	0.699235	Coffee intake || id:ukb-b-5237	TRUE	reported	igd
1144	7	2.29985e-15	0.00175591	428860	75663203	-0.0139137	ukb-b-5237	rs4732542	T	C	0.698587	Coffee intake || id:ukb-b-5237	TRUE	reported	igd
1145	7	2.99985e-15	0.00175633	428860	75670988	-0.0138595	ukb-b-5237	rs4728550	A	C	0.698551	Coffee intake || id:ukb-b-5237	TRUE	reported	igd
1146	7	7.89951e-15	0.00175612	428860	75677065	0.0136448	ukb-b-5237	rs2302438	A	C	0.301574	Coffee intake || id:ukb-b-5237	TRUE	reported	igd
1147	7	1.40001e-08	0.00268772	428860	75679099	0.0152478	ukb-b-5237	rs79859948	G	A	0.099842	Coffee intake || id:ukb-b-5237	TRUE	reported	igd
1148	7	1.69981e-11	0.00216213	428860	75680703	0.0145545	ukb-b-5237	rs112525432	A	G	0.166947	Coffee intake || id:ukb-b-5237	TRUE	reported	igd
1149	7	5.00035e-15	0.00175542	428860	75683581	0.0137388	ukb-b-5237	rs1639609	C	T	0.301827	Coffee intake || id:ukb-b-5237	TRUE	reported	igd
1150	7	1.69981e-11	0.00216254	428860	75688672	0.0145519	ukb-b-5237	rs78587454	A	G	0.166901	Coffee intake || id:ukb-b-5237	TRUE	reported	igd
1151	7	6.00067e-15	0.0017549	428860	75693009	0.0136944	ukb-b-5237	rs1637039	T	C	0.302322	Coffee intake || id:ukb-b-5237	TRUE	reported	igd
1152	7	1.20005e-14	0.00175354	428860	75696420	0.0135328	ukb-b-5237	rs10476	G	A	0.305072	Coffee intake || id:ukb-b-5237	TRUE	reported	igd
1153	7	1.7e-08	0.00268945	428860	75698576	0.0151789	ukb-b-5237	rs76083953	C	G	0.099703	Coffee intake || id:ukb-b-5237	TRUE	reported	igd
1154	7	3.10027e-11	0.00215971	428860	75702505	0.014347	ukb-b-5237	rs10232162	T	C	0.167428	Coffee intake || id:ukb-b-5237	TRUE	reported	igd
1155	7	2.30001e-08	0.00268874	428860	75720015	0.015029	ukb-b-5237	rs112178631	G	A	0.099745	Coffee intake || id:ukb-b-5237	TRUE	reported	igd
1156	7	2.19989e-11	0.00215879	428860	75731608	0.0144431	ukb-b-5237	rs11971800	T	C	0.167677	Coffee intake || id:ukb-b-5237	TRUE	reported	igd
1157	7	7.10068e-15	0.00175498	428860	75735037	0.0136587	ukb-b-5237	rs1613890	C	T	0.302082	Coffee intake || id:ukb-b-5237	TRUE	reported	igd
1158	7	1.20005e-14	0.00175544	428860	75746667	0.0135526	ukb-b-5237	rs10246583	A	C	0.301924	Coffee intake || id:ukb-b-5237	TRUE	reported	igd
1159	7	2.90001e-08	0.00268836	428860	75748581	0.0149093	ukb-b-5237	rs113229120	T	C	0.099811	Coffee intake || id:ukb-b-5237	TRUE	reported	igd
1160	7	9.3994e-15	0.00175522	428860	75755139	0.0135982	ukb-b-5237	rs4732595	G	A	0.302026	Coffee intake || id:ukb-b-5237	TRUE	reported	igd
1161	7	3.09999e-08	0.00268718	428860	75760909	0.0148801	ukb-b-5237	rs112615204	T	C	0.099876	Coffee intake || id:ukb-b-5237	TRUE	reported	igd
1162	7	1.10002e-14	0.00175483	428860	75768645	0.0135503	ukb-b-5237	rs7782808	T	C	0.302153	Coffee intake || id:ukb-b-5237	TRUE	reported	igd
1163	7	1.69981e-14	0.0017558	428860	75769797	0.0134639	ukb-b-5237	rs6464989	C	T	0.301593	Coffee intake || id:ukb-b-5237	TRUE	reported	igd
1164	7	1.59993e-14	0.00175593	428860	75772991	0.0134894	ukb-b-5237	rs6960598	C	T	0.301596	Coffee intake || id:ukb-b-5237	TRUE	reported	igd
1165	7	1.59993e-14	0.00175594	428860	75776010	0.0134892	ukb-b-5237	rs7794454	A	G	0.301595	Coffee intake || id:ukb-b-5237	TRUE	reported	igd
1166	7	8.4004e-15	0.00175509	428860	75787417	0.0136223	ukb-b-5237	rs6465000	A	G	0.302059	Coffee intake || id:ukb-b-5237	TRUE	reported	igd
1167	7	1.50003e-14	0.0017547	428860	75790081	0.0134877	ukb-b-5237	rs10233282	T	C	0.302077	Coffee intake || id:ukb-b-5237	TRUE	reported	igd
1168	7	1.80011e-14	0.00175458	428860	75798674	0.0134444	ukb-b-5237	rs55643634	C	T	0.302175	Coffee intake || id:ukb-b-5237	TRUE	reported	igd
1169	7	5.79963e-13	0.00175769	428860	75807401	0.0126644	ukb-b-5237	rs55807301	A	C	0.302377	Coffee intake || id:ukb-b-5237	TRUE	reported	igd
1170	7	4.40048e-13	0.00175803	428860	75811297	0.0127335	ukb-b-5237	rs6465011	C	T	0.302585	Coffee intake || id:ukb-b-5237	TRUE	reported	igd
1171	7	2.60016e-11	0.00223449	428860	75840321	0.0148969	ukb-b-5237	rs7798565	G	A	0.154443	Coffee intake || id:ukb-b-5237	TRUE	reported	igd
1172	7	3.69999e-10	0.0016813	428860	17024260	0.0105354	ukb-b-5237	rs1403797	A	T	0.62595	Coffee intake || id:ukb-b-5237	TRUE	reported	igd
1173	7	1.79999e-10	0.00162565	428860	17100832	-0.0103621	ukb-b-5237	rs1963863	T	C	0.44392	Coffee intake || id:ukb-b-5237	TRUE	reported	igd
1174	7	2.80001e-09	0.00163119	428860	17110784	-0.00969225	ukb-b-5237	rs4513877	C	T	0.435364	Coffee intake || id:ukb-b-5237	TRUE	reported	igd
1175	7	1.09999e-09	0.00163332	428860	17120665	-0.00994604	ukb-b-5237	rs6948384	C	T	0.43389	Coffee intake || id:ukb-b-5237	TRUE	reported	igd
1176	7	6.4998e-18	0.00183651	428860	17219888	-0.0158357	ukb-b-5237	rs12669663	G	A	0.266766	Coffee intake || id:ukb-b-5237	TRUE	reported	igd
1177	7	6.29941e-23	0.00180805	428860	17223092	-0.0178258	ukb-b-5237	rs10261943	G	A	0.276947	Coffee intake || id:ukb-b-5237	TRUE	reported	igd
1178	7	6.20012e-14	0.00298566	428860	17242010	-0.0224068	ukb-b-5237	rs80264836	T	C	0.080241	Coffee intake || id:ukb-b-5237	TRUE	reported	igd
1179	7	7.89951e-12	0.00230162	428860	17252325	0.0157435	ukb-b-5237	rs73299939	G	A	0.144364	Coffee intake || id:ukb-b-5237	TRUE	reported	igd
1180	7	1.59993e-37	0.00230975	428860	17325168	-0.0295665	ukb-b-5237	rs10247158	T	A	0.143611	Coffee intake || id:ukb-b-5237	TRUE	reported	igd
1181	7	5.19996e-38	0.00167523	428860	17348907	0.0215917	ukb-b-5237	rs3802083	C	T	0.626079	Coffee intake || id:ukb-b-5237	TRUE	reported	igd
1182	7	1.99986e-38	0.00229099	428860	17350069	-0.0296984	ukb-b-5237	rs73079670	G	A	0.146191	Coffee intake || id:ukb-b-5237	TRUE	reported	igd
1183	7	1.39991e-22	0.00265628	428860	17359594	-0.0259746	ukb-b-5237	rs2237297	A	G	0.103264	Coffee intake || id:ukb-b-5237	TRUE	reported	igd
1184	7	8.40001e-10	0.00822325	428860	17414558	-0.0504728	ukb-b-5237	rs73081760	G	C	0.010311	Coffee intake || id:ukb-b-5237	TRUE	reported	igd
1185	7	7.8001e-12	0.00209041	428860	17416580	-0.0143044	ukb-b-5237	rs73081762	T	C	0.182637	Coffee intake || id:ukb-b-5237	TRUE	reported	igd
1186	7	4.19952e-20	0.00189174	428860	17425895	-0.0173727	ukb-b-5237	rs12667669	C	T	0.24047	Coffee intake || id:ukb-b-5237	TRUE	reported	igd
1187	7	2.29985e-21	0.00161829	428860	17438064	0.0153571	ukb-b-5237	rs9969316	C	T	0.519133	Coffee intake || id:ukb-b-5237	TRUE	reported	igd
1188	7	4.49997e-08	0.00162549	428860	17472083	0.00889281	ukb-b-5237	rs12537731	T	C	0.456221	Coffee intake || id:ukb-b-5237	TRUE	reported	igd
1189	7	2.90001e-13	0.00182869	428860	17486446	0.0133494	ukb-b-5237	rs1900804	T	C	0.265214	Coffee intake || id:ukb-b-5237	TRUE	reported	igd
1190	7	3.29989e-11	0.00422859	428860	17486539	0.02805	ukb-b-5237	rs1900805	G	T	0.038202	Coffee intake || id:ukb-b-5237	TRUE	reported	igd
1191	7	6.1e-09	0.00443268	428860	17502331	0.0257715	ukb-b-5237	rs17652855	T	C	0.034236	Coffee intake || id:ukb-b-5237	TRUE	reported	igd
1192	7	3.29989e-11	0.00186664	428860	17507094	0.0123788	ukb-b-5237	rs4719504	T	G	0.247954	Coffee intake || id:ukb-b-5237	TRUE	reported	igd
1193	7	2.70023e-11	0.00186534	428860	17507621	0.0124233	ukb-b-5237	rs4721613	G	A	0.248066	Coffee intake || id:ukb-b-5237	TRUE	reported	igd
1194	7	1.9002e-23	0.00170089	428860	17551902	-0.0169716	ukb-b-5237	rs17706320	C	T	0.343608	Coffee intake || id:ukb-b-5237	TRUE	reported	igd
1195	7	4.19952e-20	0.00221842	428860	17563282	-0.0203734	ukb-b-5237	rs11772776	G	A	0.158726	Coffee intake || id:ukb-b-5237	TRUE	reported	igd
1196	7	7.00003e-09	0.00162152	428860	17088462	-0.00939132	ukb-b-5237	rs525277	C	A	0.535755	Coffee intake || id:ukb-b-5237	TRUE	reported	igd
1197	7	1.09999e-09	0.001618	428860	17100190	0.00985141	ukb-b-5237	rs11762157	G	A	0.47178	Coffee intake || id:ukb-b-5237	TRUE	reported	igd
1198	7	1.40001e-10	0.00162567	428860	17100273	-0.0104226	ukb-b-5237	rs1030510	G	A	0.443831	Coffee intake || id:ukb-b-5237	TRUE	reported	igd
1199	7	1.09999e-09	0.00163224	428860	17112981	-0.00993998	ukb-b-5237	rs10243674	G	A	0.432779	Coffee intake || id:ukb-b-5237	TRUE	reported	igd
1200	7	2.1e-08	0.0020167	428860	17169922	-0.0112929	ukb-b-5237	rs6973953	A	G	0.203526	Coffee intake || id:ukb-b-5237	TRUE	reported	igd
1201	7	7.8001e-21	0.00161958	428860	17198892	0.0151631	ukb-b-5237	rs62444511	C	G	0.4791	Coffee intake || id:ukb-b-5237	TRUE	reported	igd
1202	7	4.79954e-18	0.00162122	428860	17214788	0.0140371	ukb-b-5237	rs12536517	G	C	0.531303	Coffee intake || id:ukb-b-5237	TRUE	reported	igd
1203	7	1.2e-10	0.0032821	428860	17229567	-0.0211222	ukb-b-5237	rs77105779	A	G	0.065213	Coffee intake || id:ukb-b-5237	TRUE	reported	igd
1204	7	2.90001e-11	0.00411408	428860	17269707	-0.027373	ukb-b-5237	rs74919529	T	C	0.039976	Coffee intake || id:ukb-b-5237	TRUE	reported	igd
1205	7	9.7051e-119	0.001676	428860	17287998	0.0388288	ukb-b-5237	rs2106727	G	A	0.635064	Coffee intake || id:ukb-b-5237	TRUE	reported	igd
1206	7	2.39994e-31	0.00347861	428860	17294300	-0.0405072	ukb-b-5237	rs73680639	T	G	0.057357	Coffee intake || id:ukb-b-5237	TRUE	reported	igd
1207	7	2.80027e-81	0.00161439	428860	17296072	0.0308254	ukb-b-5237	rs17137472	T	C	0.50153	Coffee intake || id:ukb-b-5237	TRUE	reported	igd
1208	7	7.59976e-81	0.0016134	428860	17307374	0.0307225	ukb-b-5237	rs2214210	A	G	0.502097	Coffee intake || id:ukb-b-5237	TRUE	reported	igd
1209	7	1.20005e-92	0.00164323	428860	17307847	0.0335499	ukb-b-5237	rs2389763	C	T	0.593028	Coffee intake || id:ukb-b-5237	TRUE	reported	igd
1210	7	2.19989e-80	0.00161199	428860	17309279	0.0306069	ukb-b-5237	rs12670403	A	C	0.499686	Coffee intake || id:ukb-b-5237	TRUE	reported	igd
1211	7	1.99986e-16	0.00265635	428860	17331450	0.0218403	ukb-b-5237	rs77821156	G	A	0.107926	Coffee intake || id:ukb-b-5237	TRUE	reported	igd
1212	7	2.60016e-18	0.0035665	428860	17397149	-0.0311211	ukb-b-5237	rs73081750	T	C	0.054788	Coffee intake || id:ukb-b-5237	TRUE	reported	igd
1213	7	1.10002e-16	0.00401817	428860	17439173	-0.0333448	ukb-b-5237	rs113896775	A	G	0.042537	Coffee intake || id:ukb-b-5237	TRUE	reported	igd
1214	7	3.80014e-11	0.00164814	428860	17478404	-0.0108989	ukb-b-5237	rs17137682	A	G	0.409036	Coffee intake || id:ukb-b-5237	TRUE	reported	igd
1215	7	8.10028e-14	0.00161965	428860	17491772	0.0120965	ukb-b-5237	rs4721607	G	T	0.476128	Coffee intake || id:ukb-b-5237	TRUE	reported	igd
1216	7	4.00037e-12	0.00258582	428860	17494068	0.0179354	ukb-b-5237	rs77771667	A	G	0.110441	Coffee intake || id:ukb-b-5237	TRUE	reported	igd
1217	7	7.10068e-21	0.00195556	428860	17502590	-0.0183269	ukb-b-5237	rs10225144	C	T	0.218005	Coffee intake || id:ukb-b-5237	TRUE	reported	igd
1218	7	1.80011e-12	0.00482812	428860	17503393	0.0340365	ukb-b-5237	rs62446412	A	T	0.029611	Coffee intake || id:ukb-b-5237	TRUE	reported	igd
1219	7	2.80027e-11	0.00162219	428860	17504646	0.0107961	ukb-b-5237	rs13244652	C	T	0.46379	Coffee intake || id:ukb-b-5237	TRUE	reported	igd
1220	7	4.79954e-11	0.00259524	428860	17507209	0.0170699	ukb-b-5237	rs77095508	T	C	0.110129	Coffee intake || id:ukb-b-5237	TRUE	reported	igd
1221	7	2.29985e-11	0.00187003	428860	17507901	0.0124969	ukb-b-5237	rs4721616	T	C	0.246041	Coffee intake || id:ukb-b-5237	TRUE	reported	igd
1222	7	2.5e-09	0.00162666	428860	17519261	-0.00969688	ukb-b-5237	rs6949509	G	A	0.437925	Coffee intake || id:ukb-b-5237	TRUE	reported	igd
1223	7	7.00003e-11	0.00824008	428860	17523734	-0.05373	ukb-b-5237	rs192033958	C	T	0.010854	Coffee intake || id:ukb-b-5237	TRUE	reported	igd
1224	7	1e-08	0.00172837	428860	17557177	0.009898	ukb-b-5237	rs2389755	T	C	0.330992	Coffee intake || id:ukb-b-5237	TRUE	reported	igd
1225	7	4.30031e-20	0.00222078	428860	17564198	-0.0203882	ukb-b-5237	rs73073181	T	C	0.15834	Coffee intake || id:ukb-b-5237	TRUE	reported	igd
1226	7	4.49987e-20	0.00222112	428860	17564420	-0.0203817	ukb-b-5237	rs17655817	T	G	0.158277	Coffee intake || id:ukb-b-5237	TRUE	reported	igd
1227	7	9.90011e-10	0.00176294	428860	17566826	-0.010774	ukb-b-5237	rs1031277	A	G	0.305498	Coffee intake || id:ukb-b-5237	TRUE	reported	igd
1228	7	3.89996e-08	0.00270672	428860	17569101	-0.0148792	ukb-b-5237	rs12699866	C	T	0.100599	Coffee intake || id:ukb-b-5237	TRUE	reported	igd
1229	7	9.30037e-11	0.00230951	428860	17593486	-0.0149623	ukb-b-5237	rs13233604	A	T	0.172223	Coffee intake || id:ukb-b-5237	TRUE	reported	igd
1230	7	6.90001e-10	0.00162532	428860	17088887	-0.010027	ukb-b-5237	rs73073610	G	A	0.451166	Coffee intake || id:ukb-b-5237	TRUE	reported	igd
1231	7	1.5e-09	0.00161836	428860	17095077	0.00977537	ukb-b-5237	rs546484	T	C	0.471239	Coffee intake || id:ukb-b-5237	TRUE	reported	igd
1232	7	1.6e-09	0.00161802	428860	17096005	0.0097658	ukb-b-5237	rs13227633	C	T	0.471637	Coffee intake || id:ukb-b-5237	TRUE	reported	igd
1233	7	1e-09	0.00163338	428860	17121342	-0.00997064	ukb-b-5237	rs7799920	G	A	0.433344	Coffee intake || id:ukb-b-5237	TRUE	reported	igd
1234	7	7.89951e-11	0.00187297	428860	17133294	-0.0121796	ukb-b-5237	rs940824	G	T	0.246432	Coffee intake || id:ukb-b-5237	TRUE	reported	igd
1235	7	1.39991e-28	0.00166386	428860	17209964	0.0184486	ukb-b-5237	rs11979091	C	G	0.610174	Coffee intake || id:ukb-b-5237	TRUE	reported	igd
1236	7	4.40048e-18	0.0018366	428860	17220104	-0.0159198	ukb-b-5237	rs10279334	C	G	0.26645	Coffee intake || id:ukb-b-5237	TRUE	reported	igd
1237	7	4.49987e-23	0.00180745	428860	17227043	-0.0178803	ukb-b-5237	rs1880640	A	C	0.276004	Coffee intake || id:ukb-b-5237	TRUE	reported	igd
1238	7	2.39994e-18	0.00184319	428860	17228014	-0.0161049	ukb-b-5237	rs10231505	C	G	0.259305	Coffee intake || id:ukb-b-5237	TRUE	reported	igd
1239	7	2.29985e-15	0.00187341	428860	17242924	-0.0148482	ukb-b-5237	rs13225003	C	T	0.246574	Coffee intake || id:ukb-b-5237	TRUE	reported	igd
1240	7	3.10027e-16	0.0018833	428860	17261202	-0.0153851	ukb-b-5237	rs10273347	G	A	0.245206	Coffee intake || id:ukb-b-5237	TRUE	reported	igd
1241	7	2.19989e-16	0.00191025	428860	17277084	-0.0156869	ukb-b-5237	rs1476079	A	C	0.24517	Coffee intake || id:ukb-b-5237	TRUE	reported	igd
1242	7	2.80027e-82	0.00161616	428860	17281820	0.0310528	ukb-b-5237	rs12531256	T	C	0.502482	Coffee intake || id:ukb-b-5237	TRUE	reported	igd
1243	7	1.29987e-50	0.00250808	428860	17284989	-0.0375305	ukb-b-5237	rs10277582	T	C	0.117966	Coffee intake || id:ukb-b-5237	TRUE	reported	igd
1244	7	5.60015e-32	0.00180392	428860	17303549	0.0212305	ukb-b-5237	rs1117203	G	A	0.723788	Coffee intake || id:ukb-b-5237	TRUE	reported	igd
1245	7	1.29987e-16	0.00205918	428860	17322683	0.0170441	ukb-b-5237	rs4719495	C	T	0.80886	Coffee intake || id:ukb-b-5237	TRUE	reported	igd
1246	7	3.89996e-09	0.0023876	428860	17334899	-0.0140579	ukb-b-5237	rs4719497	C	T	0.134106	Coffee intake || id:ukb-b-5237	TRUE	reported	igd
1247	7	8.9002e-21	0.00191559	428860	17336035	-0.0179085	ukb-b-5237	rs3757824	C	T	0.232535	Coffee intake || id:ukb-b-5237	TRUE	reported	igd
1248	7	2.99985e-43	0.00168188	428860	17341796	0.0231888	ukb-b-5237	rs12532771	G	A	0.631945	Coffee intake || id:ukb-b-5237	TRUE	reported	igd
1249	7	3.89996e-10	0.00163667	428860	17497319	-0.0102417	ukb-b-5237	rs665779	T	C	0.424553	Coffee intake || id:ukb-b-5237	TRUE	reported	igd
1250	7	2.90001e-08	0.00162339	428860	17504629	-0.00900618	ukb-b-5237	rs663141	C	T	0.461559	Coffee intake || id:ukb-b-5237	TRUE	reported	igd
1251	7	5.10035e-11	0.00186838	428860	17504894	0.0122737	ukb-b-5237	rs13230630	G	C	0.247604	Coffee intake || id:ukb-b-5237	TRUE	reported	igd
1252	7	4.79954e-11	0.0018679	428860	17505965	0.012285	ukb-b-5237	rs34829274	C	A	0.247672	Coffee intake || id:ukb-b-5237	TRUE	reported	igd
1253	7	1.20005e-13	0.00194246	428860	17553640	-0.0144154	ukb-b-5237	rs62444700	T	C	0.222434	Coffee intake || id:ukb-b-5237	TRUE	reported	igd
1254	7	2.69998e-08	0.00172581	428860	17563650	0.00959258	ukb-b-5237	rs17137805	A	G	0.332204	Coffee intake || id:ukb-b-5237	TRUE	reported	igd
1255	7	1.20005e-26	0.0024196	428860	17566844	-0.0258612	ukb-b-5237	rs73075157	A	G	0.130047	Coffee intake || id:ukb-b-5237	TRUE	reported	igd
1256	7	2e-10	0.00200748	428860	72850178	0.0127708	ukb-b-5237	rs1178947	C	T	0.204261	Coffee intake || id:ukb-b-5237	TRUE	reported	igd
1257	7	2.90001e-09	0.00197648	428860	72878044	0.0117337	ukb-b-5237	rs35797675	G	T	0.216164	Coffee intake || id:ukb-b-5237	TRUE	reported	igd
1258	7	9.3994e-13	0.00243868	428860	72878645	0.0174095	ukb-b-5237	rs12056034	G	A	0.124783	Coffee intake || id:ukb-b-5237	TRUE	reported	igd
1259	7	2.49977e-12	0.00244513	428860	72907459	0.017124	ukb-b-5237	rs111837003	T	C	0.123717	Coffee intake || id:ukb-b-5237	TRUE	reported	igd
1260	7	7.29962e-13	0.0024499	428860	72971231	0.0175756	ukb-b-5237	rs13233571	T	C	0.123183	Coffee intake || id:ukb-b-5237	TRUE	reported	igd
1261	7	4.40048e-11	0.00179134	428860	72977637	0.011803	ukb-b-5237	rs6946689	A	T	0.282434	Coffee intake || id:ukb-b-5237	TRUE	reported	igd
1262	7	2.1e-10	0.00178723	428860	72991704	0.0113509	ukb-b-5237	rs12540011	A	G	0.283962	Coffee intake || id:ukb-b-5237	TRUE	reported	igd
1263	7	2.59998e-10	0.00178729	428860	72995943	0.0112967	ukb-b-5237	rs66506038	C	T	0.284122	Coffee intake || id:ukb-b-5237	TRUE	reported	igd
1264	7	1.9002e-13	0.0024066	428860	73026151	0.0177002	ukb-b-5237	rs13234378	T	A	0.128529	Coffee intake || id:ukb-b-5237	TRUE	reported	igd
1265	7	7.10068e-12	0.00219263	428860	73026378	0.0150331	ukb-b-5237	rs17145750	T	C	0.161122	Coffee intake || id:ukb-b-5237	TRUE	reported	igd
1266	7	7.50067e-15	0.00237033	428860	73037956	0.0184292	ukb-b-5237	rs34060476	G	A	0.133855	Coffee intake || id:ukb-b-5237	TRUE	reported	igd
1267	7	6.29941e-13	0.00199101	428860	73042585	0.0143217	ukb-b-5237	rs7805504	C	T	0.208704	Coffee intake || id:ukb-b-5237	TRUE	reported	igd
1268	7	2.09991e-12	0.00180659	428860	73042614	0.0126918	ukb-b-5237	rs7786376	G	A	0.277561	Coffee intake || id:ukb-b-5237	TRUE	reported	igd
1269	7	4.49997e-09	0.00268813	428860	75595580	0.0157617	ukb-b-5237	rs41296488	T	C	0.101645	Coffee intake || id:ukb-b-5237	TRUE	reported	igd
1270	7	6.69993e-09	0.00268271	428860	75620641	-0.0155542	ukb-b-5237	rs7794040	A	G	0.899475	Coffee intake || id:ukb-b-5237	TRUE	reported	igd
1271	7	1.20005e-11	0.00217333	428860	75623520	0.0147256	ukb-b-5237	rs112680895	A	G	0.165365	Coffee intake || id:ukb-b-5237	TRUE	reported	igd
1272	7	8.99995e-09	0.00269203	428860	75625968	0.0154773	ukb-b-5237	rs76760929	G	T	0.099672	Coffee intake || id:ukb-b-5237	TRUE	reported	igd
1273	7	1e-08	0.00268924	428860	75635405	0.0154111	ukb-b-5237	rs115332207	A	G	0.099873	Coffee intake || id:ukb-b-5237	TRUE	reported	igd
1274	7	1.80011e-11	0.00216792	428860	75654977	0.0145722	ukb-b-5237	rs113570449	A	G	0.166054	Coffee intake || id:ukb-b-5237	TRUE	reported	igd
1275	7	1.59993e-15	0.00175789	428860	75657719	-0.0140103	ukb-b-5237	rs1894812	T	C	0.699278	Coffee intake || id:ukb-b-5237	TRUE	reported	igd
1276	7	2.19989e-11	0.00216803	428860	75659303	0.0145047	ukb-b-5237	rs112962015	T	C	0.165814	Coffee intake || id:ukb-b-5237	TRUE	reported	igd
1277	7	4.70002e-15	0.00175587	428860	75675719	-0.0137586	ukb-b-5237	rs13240404	T	C	0.698439	Coffee intake || id:ukb-b-5237	TRUE	reported	igd
1278	7	4.70002e-15	0.00175641	428860	75678644	-0.0137591	ukb-b-5237	rs3757594	A	G	0.698754	Coffee intake || id:ukb-b-5237	TRUE	reported	igd
1279	7	1.5e-08	0.00269	428860	75684326	0.0152409	ukb-b-5237	rs79663210	A	G	0.099637	Coffee intake || id:ukb-b-5237	TRUE	reported	igd
1280	7	3.19963e-11	0.00215791	428860	75700962	0.0143268	ukb-b-5237	rs60481386	G	A	0.167817	Coffee intake || id:ukb-b-5237	TRUE	reported	igd
1281	7	1.79999e-08	0.00268934	428860	75703215	0.015143	ukb-b-5237	rs78085898	C	T	0.099688	Coffee intake || id:ukb-b-5237	TRUE	reported	igd
1282	7	2.1e-08	0.00268884	428860	75716527	0.0150577	ukb-b-5237	rs111356249	G	A	0.099746	Coffee intake || id:ukb-b-5237	TRUE	reported	igd
1283	7	5.00035e-15	0.00175503	428860	75724679	0.0137348	ukb-b-5237	rs1623759	T	A	0.302126	Coffee intake || id:ukb-b-5237	TRUE	reported	igd
1284	7	6.00067e-15	0.00175555	428860	75725206	0.0136984	ukb-b-5237	rs7795291	A	C	0.301847	Coffee intake || id:ukb-b-5237	TRUE	reported	igd
1285	7	9.70063e-15	0.00175672	428860	75743820	0.013603	ukb-b-5237	rs60721456	A	T	0.301171	Coffee intake || id:ukb-b-5237	TRUE	reported	igd
1286	7	1.10002e-11	0.00216498	428860	75748445	0.0146925	ukb-b-5237	rs111468708	T	G	0.166536	Coffee intake || id:ukb-b-5237	TRUE	reported	igd
1287	7	1e-14	0.00175492	428860	75753561	0.0135791	ukb-b-5237	rs10281402	G	A	0.302144	Coffee intake || id:ukb-b-5237	TRUE	reported	igd
1288	7	1e-14	0.00175487	428860	75754474	0.0135725	ukb-b-5237	rs7802076	C	T	0.302165	Coffee intake || id:ukb-b-5237	TRUE	reported	igd
1289	7	1e-14	0.00175487	428860	75754595	0.0135725	ukb-b-5237	rs10230301	C	T	0.302164	Coffee intake || id:ukb-b-5237	TRUE	reported	igd
1290	7	1.80011e-11	0.00216285	428860	75760728	0.0145304	ukb-b-5237	rs141272667	G	A	0.166849	Coffee intake || id:ukb-b-5237	TRUE	reported	igd
1291	7	1.10002e-14	0.00175485	428860	75761541	0.0135664	ukb-b-5237	rs11763339	C	T	0.30214	Coffee intake || id:ukb-b-5237	TRUE	reported	igd
1292	7	1.20005e-14	0.00175486	428860	75763484	0.0135427	ukb-b-5237	rs28506984	G	A	0.302151	Coffee intake || id:ukb-b-5237	TRUE	reported	igd
1293	7	8.30042e-15	0.00175527	428860	75763781	0.0136256	ukb-b-5237	rs11761148	T	G	0.30193	Coffee intake || id:ukb-b-5237	TRUE	reported	igd
1294	7	1.59993e-14	0.00175593	428860	75773267	0.0134896	ukb-b-5237	rs6975385	T	C	0.301595	Coffee intake || id:ukb-b-5237	TRUE	reported	igd
1295	7	9.70063e-15	0.00175496	428860	75786043	0.013589	ukb-b-5237	rs1859791	C	T	0.302167	Coffee intake || id:ukb-b-5237	TRUE	reported	igd
1296	7	1.50003e-14	0.00175483	428860	75790192	0.0134912	ukb-b-5237	rs10251863	C	T	0.302157	Coffee intake || id:ukb-b-5237	TRUE	reported	igd
1297	7	3.19963e-11	0.00215833	428860	75790711	0.0143247	ukb-b-5237	rs4727100	A	G	0.167907	Coffee intake || id:ukb-b-5237	TRUE	reported	igd
1298	7	2.29985e-14	0.00175562	428860	75792289	0.0133983	ukb-b-5237	rs9801358	C	T	0.301527	Coffee intake || id:ukb-b-5237	TRUE	reported	igd
1299	7	2.29985e-14	0.00175561	428860	75794223	0.013398	ukb-b-5237	rs11773003	T	G	0.301527	Coffee intake || id:ukb-b-5237	TRUE	reported	igd
1300	7	1.39991e-14	0.00175462	428860	75795670	0.0134992	ukb-b-5237	rs56965035	A	G	0.302097	Coffee intake || id:ukb-b-5237	TRUE	reported	igd
1301	7	1.80011e-14	0.00175478	428860	75802674	0.013446	ukb-b-5237	rs10277259	C	A	0.302183	Coffee intake || id:ukb-b-5237	TRUE	reported	igd
1302	7	2.60016e-11	0.00216057	428860	75803132	0.0144046	ukb-b-5237	rs4728587	T	C	0.167373	Coffee intake || id:ukb-b-5237	TRUE	reported	igd
1303	7	3.69999e-11	0.00222799	428860	75814902	0.014736	ukb-b-5237	rs80002395	T	C	0.155468	Coffee intake || id:ukb-b-5237	TRUE	reported	igd
1304	7	3.29989e-13	0.00175936	428860	75821283	0.0128096	ukb-b-5237	rs1859793	A	G	0.302082	Coffee intake || id:ukb-b-5237	TRUE	reported	igd
1305	7	5.40008e-13	0.0017622	428860	75852140	0.0127142	ukb-b-5237	rs1894760	G	A	0.301723	Coffee intake || id:ukb-b-5237	TRUE	reported	igd
1306	7	1e-09	0.00232495	428860	75900223	0.014196	ukb-b-5237	rs6956241	T	G	0.141825	Coffee intake || id:ukb-b-5237	TRUE	reported	igd
1307	7	2.99985e-12	0.00244465	428860	72873420	0.0170563	ukb-b-5237	rs60982449	G	A	0.123797	Coffee intake || id:ukb-b-5237	TRUE	reported	igd
1308	7	4.19952e-11	0.00202995	428860	72934510	0.0133917	ukb-b-5237	rs7811265	G	A	0.196236	Coffee intake || id:ukb-b-5237	TRUE	reported	igd
1309	7	4.30031e-11	0.0017914	428860	72978112	0.0118112	ukb-b-5237	rs12539351	G	A	0.282416	Coffee intake || id:ukb-b-5237	TRUE	reported	igd
1310	7	1.20005e-12	0.00244758	428860	72992350	0.0173774	ukb-b-5237	rs13246490	T	C	0.123507	Coffee intake || id:ukb-b-5237	TRUE	reported	igd
1311	7	3.69999e-13	0.00240504	428860	73015369	0.0174748	ukb-b-5237	rs13240065	A	G	0.128779	Coffee intake || id:ukb-b-5237	TRUE	reported	igd
1312	7	1.09999e-10	0.00165995	428860	75600863	0.0107104	ukb-b-5237	rs111240556	C	T	0.381685	Coffee intake || id:ukb-b-5237	TRUE	reported	igd
1313	7	9.3994e-19	0.00171621	428860	75611355	-0.0151742	ukb-b-5237	rs2286821	T	C	0.67075	Coffee intake || id:ukb-b-5237	TRUE	reported	igd
1314	7	1e-15	0.00208331	428860	75614777	0.0167194	ukb-b-5237	rs2302429	A	G	0.183316	Coffee intake || id:ukb-b-5237	TRUE	reported	igd
1315	7	5.40008e-29	0.00178517	428860	75615006	0.0199509	ukb-b-5237	rs1057868	T	C	0.284986	Coffee intake || id:ukb-b-5237	TRUE	reported	igd
1316	7	8.80035e-27	0.00179908	428860	75616105	0.0192746	ukb-b-5237	rs17685	A	G	0.277692	Coffee intake || id:ukb-b-5237	TRUE	reported	igd
1317	7	7.59994e-09	0.00269215	428860	75623893	0.0155501	ukb-b-5237	rs114462308	A	G	0.099695	Coffee intake || id:ukb-b-5237	TRUE	reported	igd
1318	7	7.19996e-09	0.00269001	428860	75657553	0.0155624	ukb-b-5237	rs150685585	C	T	0.099644	Coffee intake || id:ukb-b-5237	TRUE	reported	igd
1319	7	1.99986e-11	0.00216713	428860	75657850	0.0145384	ukb-b-5237	rs11983987	G	A	0.16638	Coffee intake || id:ukb-b-5237	TRUE	reported	igd
1320	7	5.30029e-15	0.00175574	428860	75676987	-0.0137287	ukb-b-5237	rs2302435	A	G	0.698389	Coffee intake || id:ukb-b-5237	TRUE	reported	igd
1321	7	5.90065e-15	0.00175528	428860	75678735	-0.0137033	ukb-b-5237	rs3757593	A	G	0.698128	Coffee intake || id:ukb-b-5237	TRUE	reported	igd
1322	7	5.60015e-15	0.00175562	428860	75685568	0.0137155	ukb-b-5237	rs1104879	T	C	0.301725	Coffee intake || id:ukb-b-5237	TRUE	reported	igd
1323	7	6.4998e-15	0.00175497	428860	75701987	0.0136779	ukb-b-5237	rs1639618	C	T	0.302046	Coffee intake || id:ukb-b-5237	TRUE	reported	igd
1324	7	1.89998e-08	0.00268912	428860	75719576	0.0151061	ukb-b-5237	rs114616297	G	T	0.099715	Coffee intake || id:ukb-b-5237	TRUE	reported	igd
1325	7	5.10035e-15	0.00175486	428860	75721532	0.0137306	ukb-b-5237	rs4732578	G	A	0.302161	Coffee intake || id:ukb-b-5237	TRUE	reported	igd
1326	7	8.9002e-15	0.00175542	428860	75732996	0.0136114	ukb-b-5237	rs3973188	G	C	0.301855	Coffee intake || id:ukb-b-5237	TRUE	reported	igd
1327	7	9.30037e-15	0.00175494	428860	75733946	0.0135989	ukb-b-5237	rs4573217	A	G	0.302094	Coffee intake || id:ukb-b-5237	TRUE	reported	igd
1328	7	3.40001e-08	0.002688	428860	75745379	0.0148345	ukb-b-5237	rs111687970	G	A	0.099832	Coffee intake || id:ukb-b-5237	TRUE	reported	igd
1329	7	4.49997e-08	0.00268559	428860	75750743	0.0146904	ukb-b-5237	rs111948974	T	C	0.100047	Coffee intake || id:ukb-b-5237	TRUE	reported	igd
1330	7	2.99999e-08	0.00268734	428860	75754486	0.0148953	ukb-b-5237	rs149593049	C	T	0.099837	Coffee intake || id:ukb-b-5237	TRUE	reported	igd
1331	7	5.90065e-12	0.00194253	428860	17161118	-0.0133664	ukb-b-5237	rs28460389	A	G	0.224011	Coffee intake || id:ukb-b-5237	TRUE	reported	igd
1332	7	1e-16	0.0016185	428860	17196529	0.0134414	ukb-b-5237	rs10950647	A	G	0.542934	Coffee intake || id:ukb-b-5237	TRUE	reported	igd
1333	7	1.59993e-27	0.00176	428860	17201662	0.0191306	ukb-b-5237	rs74961779	C	T	0.697126	Coffee intake || id:ukb-b-5237	TRUE	reported	igd
1334	7	4.30031e-21	0.00162477	428860	17209793	0.0153127	ukb-b-5237	rs55699764	A	G	0.462408	Coffee intake || id:ukb-b-5237	TRUE	reported	igd
1335	7	4.39997e-08	0.00176459	428860	17214399	0.00965744	ukb-b-5237	rs17644896	T	G	0.301872	Coffee intake || id:ukb-b-5237	TRUE	reported	igd
1336	7	6.29941e-18	0.00183576	428860	17219748	-0.0158371	ukb-b-5237	rs10950649	G	A	0.267232	Coffee intake || id:ukb-b-5237	TRUE	reported	igd
1337	7	1e-10	0.00229373	428860	17239550	-0.0148199	ukb-b-5237	rs7804256	A	G	0.855222	Coffee intake || id:ukb-b-5237	TRUE	reported	igd
1338	7	1.29987e-11	0.00230853	428860	17267538	0.0156266	ukb-b-5237	rs78656787	C	T	0.143847	Coffee intake || id:ukb-b-5237	TRUE	reported	igd
1339	7	4.30031e-21	0.00185683	428860	17275340	0.0175001	ukb-b-5237	rs56050671	A	G	0.741316	Coffee intake || id:ukb-b-5237	TRUE	reported	igd
1340	7	1.69981e-46	0.00236525	428860	17285867	-0.0338662	ukb-b-5237	rs10281571	G	C	0.137853	Coffee intake || id:ukb-b-5237	TRUE	reported	igd
1341	7	5.50047e-11	0.00237966	428860	17305233	-0.0156031	ukb-b-5237	rs13233498	G	C	0.134246	Coffee intake || id:ukb-b-5237	TRUE	reported	igd
1342	7	2.49977e-30	0.00178349	428860	17305595	0.0204091	ukb-b-5237	rs7782267	T	C	0.712341	Coffee intake || id:ukb-b-5237	TRUE	reported	igd
1343	7	1.20005e-20	0.0019133	428860	17328081	-0.0178314	ukb-b-5237	rs28393181	C	T	0.233182	Coffee intake || id:ukb-b-5237	TRUE	reported	igd
1344	7	3.29989e-38	0.00167551	428860	17347898	0.0216533	ukb-b-5237	rs2237299	C	T	0.626191	Coffee intake || id:ukb-b-5237	TRUE	reported	igd
1345	7	3.50026e-11	0.00183692	428860	17371363	0.0121651	ukb-b-5237	rs7811989	G	A	0.736487	Coffee intake || id:ukb-b-5237	TRUE	reported	igd
1346	7	1.59993e-24	0.00191546	428860	17374902	-0.0195761	ukb-b-5237	rs10272066	C	T	0.230049	Coffee intake || id:ukb-b-5237	TRUE	reported	igd
1347	7	4.90004e-24	0.0019132	428860	17380662	-0.0193447	ukb-b-5237	rs2040623	C	A	0.230883	Coffee intake || id:ukb-b-5237	TRUE	reported	igd
1348	7	4.10015e-30	0.00162546	428860	17399858	0.0185341	ukb-b-5237	rs10950657	A	C	0.528834	Coffee intake || id:ukb-b-5237	TRUE	reported	igd
1349	7	1.79999e-08	0.00177974	428860	17422113	0.0100261	ukb-b-5237	rs11764350	A	T	0.713129	Coffee intake || id:ukb-b-5237	TRUE	reported	igd
1350	7	8.80035e-15	0.00248892	428860	17459634	0.0193038	ukb-b-5237	rs112446113	G	C	0.122156	Coffee intake || id:ukb-b-5237	TRUE	reported	igd
1351	7	2.5e-08	0.00163651	428860	17464630	0.00911598	ukb-b-5237	rs7811174	A	C	0.435552	Coffee intake || id:ukb-b-5237	TRUE	reported	igd
1352	7	3.09999e-08	0.00163935	428860	17468297	0.00907393	ukb-b-5237	rs2389760	T	C	0.426704	Coffee intake || id:ukb-b-5237	TRUE	reported	igd
1353	7	3.29989e-11	0.00164755	428860	17476002	-0.0109248	ukb-b-5237	rs1869414	A	G	0.409236	Coffee intake || id:ukb-b-5237	TRUE	reported	igd
1354	7	1.99986e-16	0.00388189	428860	17480198	-0.0319068	ukb-b-5237	rs111683935	T	A	0.045585	Coffee intake || id:ukb-b-5237	TRUE	reported	igd
1355	7	6.4998e-14	0.00163688	428860	17486190	-0.0122739	ukb-b-5237	rs483081	T	C	0.426597	Coffee intake || id:ukb-b-5237	TRUE	reported	igd
1356	7	2.80001e-08	0.00301377	428860	17490726	-0.0167296	ukb-b-5237	rs17647163	C	T	0.078787	Coffee intake || id:ukb-b-5237	TRUE	reported	igd
1357	7	1.09999e-09	0.00162602	428860	17092620	-0.00991287	ukb-b-5237	rs2389731	T	C	0.449006	Coffee intake || id:ukb-b-5237	TRUE	reported	igd
1358	7	1.79999e-09	0.00163225	428860	17111141	-0.0098107	ukb-b-5237	rs6980114	A	G	0.432739	Coffee intake || id:ukb-b-5237	TRUE	reported	igd
1359	7	7.50067e-16	0.00184421	428860	17197868	-0.0148693	ukb-b-5237	rs10251925	G	C	0.261945	Coffee intake || id:ukb-b-5237	TRUE	reported	igd
1360	7	4.79954e-17	0.00162192	428860	17206756	0.0136087	ukb-b-5237	rs10950648	C	T	0.53358	Coffee intake || id:ukb-b-5237	TRUE	reported	igd
1361	7	1.29987e-16	0.00162203	428860	17208343	0.0134168	ukb-b-5237	rs11766622	C	G	0.533801	Coffee intake || id:ukb-b-5237	TRUE	reported	igd
1362	7	2.90001e-24	0.00189719	428860	17407061	-0.0192828	ukb-b-5237	rs2053998	G	A	0.23788	Coffee intake || id:ukb-b-5237	TRUE	reported	igd
1363	7	3.90032e-24	0.00192386	428860	17437474	-0.0194956	ukb-b-5237	rs9638742	G	A	0.229171	Coffee intake || id:ukb-b-5237	TRUE	reported	igd
1364	7	4.60045e-30	0.0020339	428860	17458747	-0.0231715	ukb-b-5237	rs58221005	A	G	0.198664	Coffee intake || id:ukb-b-5237	TRUE	reported	igd
1365	7	7.10068e-12	0.00165605	428860	17465557	-0.011354	ukb-b-5237	rs7780586	T	G	0.400637	Coffee intake || id:ukb-b-5237	TRUE	reported	igd
1366	7	3.59998e-08	0.00162521	428860	17471936	0.00895342	ukb-b-5237	rs12540510	C	T	0.457079	Coffee intake || id:ukb-b-5237	TRUE	reported	igd
1367	7	1.29999e-09	0.00173642	428860	17493007	0.0105371	ukb-b-5237	rs1545535	A	G	0.320443	Coffee intake || id:ukb-b-5237	TRUE	reported	igd
1368	7	1.2e-08	0.00440377	428860	17496359	0.0250798	ukb-b-5237	rs17647228	T	C	0.034862	Coffee intake || id:ukb-b-5237	TRUE	reported	igd
1369	7	2.70023e-11	0.00186687	428860	17506848	0.0124421	ukb-b-5237	rs4719502	C	G	0.247897	Coffee intake || id:ukb-b-5237	TRUE	reported	igd
1370	7	2.70023e-11	0.00186604	428860	17507361	0.0124355	ukb-b-5237	rs4719507	T	A	0.248031	Coffee intake || id:ukb-b-5237	TRUE	reported	igd
1371	7	9.3994e-11	0.00180895	428860	17510224	0.0117162	ukb-b-5237	rs7800225	C	A	0.278097	Coffee intake || id:ukb-b-5237	TRUE	reported	igd
1372	7	2.90001e-13	0.00193953	428860	17552884	-0.0141523	ukb-b-5237	rs11761325	A	G	0.222855	Coffee intake || id:ukb-b-5237	TRUE	reported	igd
1373	7	5.40008e-12	0.00164049	428860	17566253	0.0113111	ukb-b-5237	rs1375237	C	T	0.579772	Coffee intake || id:ukb-b-5237	TRUE	reported	igd
1374	8	3.09999e-09	0.00185413	428860	109114209	-0.0109913	ukb-b-5237	rs376740	G	A	0.254179	Coffee intake || id:ukb-b-5237	TRUE	reported	igd
1375	8	2.90001e-09	0.0018555	428860	109134358	-0.0110186	ukb-b-5237	rs391517	G	C	0.253608	Coffee intake || id:ukb-b-5237	TRUE	reported	igd
1376	8	4.09996e-09	0.00185625	428860	109142353	-0.0109133	ukb-b-5237	rs425932	G	A	0.253274	Coffee intake || id:ukb-b-5237	TRUE	reported	igd
1377	8	3.09999e-09	0.00185421	428860	109120230	-0.0109913	ukb-b-5237	rs448068	G	A	0.254161	Coffee intake || id:ukb-b-5237	TRUE	reported	igd
1378	8	4.39997e-09	0.00185658	428860	109126284	-0.010897	ukb-b-5237	rs416972	T	C	0.253161	Coffee intake || id:ukb-b-5237	TRUE	reported	igd
1379	8	9.59997e-09	0.0019165	428860	109127278	-0.0109969	ukb-b-5237	rs450573	G	A	0.230813	Coffee intake || id:ukb-b-5237	TRUE	reported	igd
1380	8	4.09996e-08	0.00196078	428860	109280487	-0.0107547	ukb-b-5237	rs16877589	G	A	0.217694	Coffee intake || id:ukb-b-5237	TRUE	reported	igd
1381	8	2.19999e-08	0.00187133	428860	109292942	-0.0104668	ukb-b-5237	rs1375018	A	G	0.246863	Coffee intake || id:ukb-b-5237	TRUE	reported	igd
1382	8	4e-08	0.00162033	428860	110402456	-0.00889423	ukb-b-5237	rs6469257	G	T	0.548077	Coffee intake || id:ukb-b-5237	TRUE	reported	igd
1383	8	3.2e-09	0.00185442	428860	109109527	-0.0109788	ukb-b-5237	rs378168	A	G	0.254161	Coffee intake || id:ukb-b-5237	TRUE	reported	igd
1384	8	3.09999e-09	0.00185412	428860	109114887	-0.010989	ukb-b-5237	rs366766	T	C	0.254176	Coffee intake || id:ukb-b-5237	TRUE	reported	igd
1385	8	3.09999e-09	0.00185421	428860	109120650	-0.0109913	ukb-b-5237	rs424554	T	C	0.254161	Coffee intake || id:ukb-b-5237	TRUE	reported	igd
1386	8	2.99999e-09	0.00185564	428860	109135412	-0.0110032	ukb-b-5237	rs440443	T	C	0.25371	Coffee intake || id:ukb-b-5237	TRUE	reported	igd
1387	8	4.90004e-08	0.00190274	428860	109291180	-0.01038	ukb-b-5237	rs12679469	A	C	0.235108	Coffee intake || id:ukb-b-5237	TRUE	reported	igd
1388	8	2.90001e-09	0.0018555	428860	109134360	-0.0110187	ukb-b-5237	rs451770	C	A	0.253609	Coffee intake || id:ukb-b-5237	TRUE	reported	igd
1389	8	2.90001e-09	0.00185549	428860	109135552	-0.0110183	ukb-b-5237	rs440629	T	C	0.253605	Coffee intake || id:ukb-b-5237	TRUE	reported	igd
1390	8	2.80001e-09	0.00185517	428860	109141325	-0.0110225	ukb-b-5237	rs365262	T	C	0.25372	Coffee intake || id:ukb-b-5237	TRUE	reported	igd
1391	8	5.1e-09	0.00185703	428860	109107822	-0.0108506	ukb-b-5237	rs402658	A	G	0.253093	Coffee intake || id:ukb-b-5237	TRUE	reported	igd
1392	8	4.49997e-08	0.00162229	428860	110372827	-0.00887422	ukb-b-5237	rs6987198	A	G	0.548237	Coffee intake || id:ukb-b-5237	TRUE	reported	igd
1393	8	2.99999e-09	0.00185412	428860	109119692	-0.0109984	ukb-b-5237	rs447534	G	A	0.254184	Coffee intake || id:ukb-b-5237	TRUE	reported	igd
1394	8	4.90004e-09	0.00185675	428860	109120963	-0.0108635	ukb-b-5237	rs425205	T	C	0.253108	Coffee intake || id:ukb-b-5237	TRUE	reported	igd
1395	8	2.80001e-09	0.00185406	428860	109125372	-0.0110187	ukb-b-5237	rs441845	A	G	0.254209	Coffee intake || id:ukb-b-5237	TRUE	reported	igd
1396	8	2.90001e-09	0.00185549	428860	109137646	-0.0110145	ukb-b-5237	rs584497	C	T	0.253601	Coffee intake || id:ukb-b-5237	TRUE	reported	igd
1397	8	2.90001e-09	0.00185549	428860	109138132	-0.0110164	ukb-b-5237	rs669615	G	A	0.253605	Coffee intake || id:ukb-b-5237	TRUE	reported	igd
1398	8	4.09996e-09	0.00185625	428860	109142307	-0.0109138	ukb-b-5237	rs377057	T	C	0.253274	Coffee intake || id:ukb-b-5237	TRUE	reported	igd
1399	8	2.90001e-09	0.00185551	428860	109137456	-0.0110176	ukb-b-5237	rs78251935	C	G	0.253612	Coffee intake || id:ukb-b-5237	TRUE	reported	igd
1400	8	1.29999e-08	0.00194053	428860	109240695	-0.0110415	ukb-b-5237	rs596747	A	T	0.222378	Coffee intake || id:ukb-b-5237	TRUE	reported	igd
1401	8	4.49997e-08	0.00186451	428860	109294038	-0.010199	ukb-b-5237	rs7829106	T	C	0.24978	Coffee intake || id:ukb-b-5237	TRUE	reported	igd
1402	8	5.30005e-09	0.00185699	428860	109110657	-0.0108411	ukb-b-5237	rs390037	A	G	0.253026	Coffee intake || id:ukb-b-5237	TRUE	reported	igd
1403	8	3.09999e-09	0.00185412	428860	109119088	-0.0109926	ukb-b-5237	rs434672	C	G	0.254181	Coffee intake || id:ukb-b-5237	TRUE	reported	igd
1404	8	2.59998e-09	0.00185413	428860	109124018	-0.0110447	ukb-b-5237	rs398603	T	C	0.254285	Coffee intake || id:ukb-b-5237	TRUE	reported	igd
1405	8	2.69998e-09	0.00185407	428860	109125480	-0.011025	ukb-b-5237	rs414984	A	C	0.254212	Coffee intake || id:ukb-b-5237	TRUE	reported	igd
1406	8	1.89998e-09	0.00185374	428860	109128653	-0.0111372	ukb-b-5237	rs442355	C	G	0.254435	Coffee intake || id:ukb-b-5237	TRUE	reported	igd
1407	8	2.90001e-09	0.0018555	428860	109134578	-0.0110185	ukb-b-5237	rs446070	A	G	0.253609	Coffee intake || id:ukb-b-5237	TRUE	reported	igd
1408	8	2.90001e-09	0.00185549	428860	109137151	-0.0110183	ukb-b-5237	rs113654649	G	A	0.253605	Coffee intake || id:ukb-b-5237	TRUE	reported	igd
1409	8	2.90001e-09	0.0018555	428860	109137875	-0.0110161	ukb-b-5237	rs368850	A	G	0.253607	Coffee intake || id:ukb-b-5237	TRUE	reported	igd
1410	8	2.80001e-09	0.00185518	428860	109140633	-0.0110219	ukb-b-5237	rs445373	T	C	0.25372	Coffee intake || id:ukb-b-5237	TRUE	reported	igd
1411	8	3.69999e-09	0.00185637	428860	109097676	-0.0109459	ukb-b-5237	rs388681	A	T	0.253508	Coffee intake || id:ukb-b-5237	TRUE	reported	igd
1412	8	3.2e-09	0.00185442	428860	109107528	-0.0109792	ukb-b-5237	rs454901	A	C	0.254161	Coffee intake || id:ukb-b-5237	TRUE	reported	igd
1413	8	5.1e-09	0.00185697	428860	109109973	-0.0108527	ukb-b-5237	rs859771	G	A	0.253088	Coffee intake || id:ukb-b-5237	TRUE	reported	igd
1414	8	1.29999e-08	0.00194053	428860	109238753	-0.0110425	ukb-b-5237	rs602900	T	C	0.22238	Coffee intake || id:ukb-b-5237	TRUE	reported	igd
1415	8	4.09996e-08	0.00196078	428860	109279557	-0.0107539	ukb-b-5237	rs68066080	T	C	0.2177	Coffee intake || id:ukb-b-5237	TRUE	reported	igd
1416	8	3.50002e-09	0.00189921	428860	109081660	-0.0112129	ukb-b-5237	rs55634298	A	G	0.236548	Coffee intake || id:ukb-b-5237	TRUE	reported	igd
1417	8	5.1e-09	0.00185692	428860	109110548	-0.0108546	ukb-b-5237	rs414128	C	A	0.25309	Coffee intake || id:ukb-b-5237	TRUE	reported	igd
1418	8	3.09999e-09	0.00185413	428860	109113990	-0.0109921	ukb-b-5237	rs422707	C	T	0.254179	Coffee intake || id:ukb-b-5237	TRUE	reported	igd
1419	8	6.29999e-09	0.00193769	428860	109185746	-0.0112559	ukb-b-5237	rs678380	C	T	0.223345	Coffee intake || id:ukb-b-5237	TRUE	reported	igd
1420	8	1.7e-08	0.00195868	428860	109274817	-0.0110514	ukb-b-5237	rs57495711	G	C	0.217383	Coffee intake || id:ukb-b-5237	TRUE	reported	igd
1421	8	4.70002e-08	0.00193883	428860	109313761	-0.0105921	ukb-b-5237	rs72685933	C	T	0.224204	Coffee intake || id:ukb-b-5237	TRUE	reported	igd
1422	8	1.29999e-08	0.00194087	428860	109247691	-0.011029	ukb-b-5237	rs615524	T	C	0.222404	Coffee intake || id:ukb-b-5237	TRUE	reported	igd
1423	8	5.30005e-09	0.00185688	428860	109103640	-0.0108374	ukb-b-5237	rs370662	G	A	0.25319	Coffee intake || id:ukb-b-5237	TRUE	reported	igd
1424	8	2.99999e-09	0.00185412	428860	109116323	-0.010995	ukb-b-5237	rs646044	G	C	0.254185	Coffee intake || id:ukb-b-5237	TRUE	reported	igd
1425	8	4e-09	0.00185514	428860	109127146	-0.0109148	ukb-b-5237	rs450487	T	A	0.253763	Coffee intake || id:ukb-b-5237	TRUE	reported	igd
1426	8	2.69998e-09	0.00190896	428860	109154549	-0.0113574	ukb-b-5237	rs564791	T	C	0.232857	Coffee intake || id:ukb-b-5237	TRUE	reported	igd
1427	8	9.20005e-09	0.0019362	428860	109221574	-0.0111229	ukb-b-5237	rs612249	T	G	0.223693	Coffee intake || id:ukb-b-5237	TRUE	reported	igd
1428	8	4.09996e-08	0.00196078	428860	109280643	-0.0107543	ukb-b-5237	rs72685908	C	T	0.217694	Coffee intake || id:ukb-b-5237	TRUE	reported	igd
1429	8	4.20001e-08	0.00196079	428860	109281988	-0.010753	ukb-b-5237	rs67505613	C	T	0.217695	Coffee intake || id:ukb-b-5237	TRUE	reported	igd
1430	8	3.09999e-08	0.00196222	428860	109284539	-0.0108649	ukb-b-5237	rs72685910	C	T	0.217266	Coffee intake || id:ukb-b-5237	TRUE	reported	igd
1431	8	2.59998e-08	0.00187167	428860	109292780	-0.0104227	ukb-b-5237	rs1375017	T	C	0.24651	Coffee intake || id:ukb-b-5237	TRUE	reported	igd
1432	8	4.90004e-08	0.00193619	428860	109309326	-0.0105623	ukb-b-5237	rs12675622	T	C	0.224368	Coffee intake || id:ukb-b-5237	TRUE	reported	igd
1433	8	4.39997e-08	0.00162031	428860	110405551	-0.0088701	ukb-b-5237	rs1457289	A	G	0.548038	Coffee intake || id:ukb-b-5237	TRUE	reported	igd
1434	8	2e-08	0.00162866	428860	110440624	-0.00914488	ukb-b-5237	rs6469261	A	T	0.565737	Coffee intake || id:ukb-b-5237	TRUE	reported	igd
1435	8	3.2e-09	0.00185576	428860	109103073	-0.0109875	ukb-b-5237	rs374068	A	G	0.253816	Coffee intake || id:ukb-b-5237	TRUE	reported	igd
1436	8	5.39995e-09	0.00185714	428860	109106192	-0.0108326	ukb-b-5237	rs373131	T	C	0.253124	Coffee intake || id:ukb-b-5237	TRUE	reported	igd
1437	8	4.90004e-09	0.00185678	428860	109113017	-0.0108621	ukb-b-5237	rs392793	T	C	0.253094	Coffee intake || id:ukb-b-5237	TRUE	reported	igd
1438	8	4.30002e-09	0.00185659	428860	109126451	-0.0109002	ukb-b-5237	rs422807	G	C	0.253157	Coffee intake || id:ukb-b-5237	TRUE	reported	igd
1439	8	2.90001e-09	0.00185518	428860	109141558	-0.0110157	ukb-b-5237	rs366042	G	C	0.253721	Coffee intake || id:ukb-b-5237	TRUE	reported	igd
1440	8	5e-09	0.00193897	428860	109161579	-0.0113404	ukb-b-5237	rs674032	A	G	0.22325	Coffee intake || id:ukb-b-5237	TRUE	reported	igd
1441	8	1.2e-08	0.00193593	428860	109215910	-0.0110416	ukb-b-5237	rs617285	C	T	0.22388	Coffee intake || id:ukb-b-5237	TRUE	reported	igd
1442	8	9.20005e-09	0.00193615	428860	109223210	-0.011123	ukb-b-5237	rs702804	C	T	0.223707	Coffee intake || id:ukb-b-5237	TRUE	reported	igd
1443	8	4.49997e-08	0.00162042	428860	110425594	-0.00886687	ukb-b-5237	rs4604408	A	G	0.548128	Coffee intake || id:ukb-b-5237	TRUE	reported	igd
1444	8	6.29999e-09	0.00457391	428860	33604120	-0.0265647	ukb-b-5237	rs139253412	G	T	0.034263	Coffee intake || id:ukb-b-5237	TRUE	reported	igd
1445	8	3.89996e-09	0.00431659	428860	33790200	-0.0254259	ukb-b-5237	rs78267637	G	C	0.038115	Coffee intake || id:ukb-b-5237	TRUE	reported	igd
1446	8	2.99999e-09	0.00185412	428860	109117010	-0.0109951	ukb-b-5237	rs649217	T	C	0.254184	Coffee intake || id:ukb-b-5237	TRUE	reported	igd
1447	8	3.89996e-09	0.00191544	428860	109152042	-0.0112768	ukb-b-5237	rs621089	T	C	0.231861	Coffee intake || id:ukb-b-5237	TRUE	reported	igd
1448	8	2.99999e-09	0.00190928	428860	109154584	-0.0113266	ukb-b-5237	rs404930	A	G	0.232807	Coffee intake || id:ukb-b-5237	TRUE	reported	igd
1449	8	2.5e-09	0.00192273	428860	109156782	-0.0114573	ukb-b-5237	rs407432	A	T	0.230663	Coffee intake || id:ukb-b-5237	TRUE	reported	igd
1450	8	2.5e-09	0.00192289	428860	109156783	-0.0114586	ukb-b-5237	rs396498	A	C	0.230643	Coffee intake || id:ukb-b-5237	TRUE	reported	igd
1451	8	1.29999e-08	0.00198017	428860	109160212	-0.0112509	ukb-b-5237	rs609666	G	C	0.212668	Coffee intake || id:ukb-b-5237	TRUE	reported	igd
1452	8	4.39997e-08	0.00162031	428860	110405399	-0.00887002	ukb-b-5237	rs1457290	C	T	0.548038	Coffee intake || id:ukb-b-5237	TRUE	reported	igd
1453	8	4.49997e-08	0.00162046	428860	110412978	-0.00886689	ukb-b-5237	rs1457287	A	G	0.548126	Coffee intake || id:ukb-b-5237	TRUE	reported	igd
1454	8	2.80001e-08	0.00182498	428860	109123324	-0.0101362	ukb-b-5237	rs658278	A	G	0.267996	Coffee intake || id:ukb-b-5237	TRUE	reported	igd
1455	8	2.90001e-09	0.00185549	428860	109138451	-0.0110143	ukb-b-5237	rs379050	A	G	0.253601	Coffee intake || id:ukb-b-5237	TRUE	reported	igd
1456	8	2.59998e-09	0.00185407	428860	109125547	-0.0110382	ukb-b-5237	rs442123	A	G	0.254253	Coffee intake || id:ukb-b-5237	TRUE	reported	igd
1457	8	4.39997e-09	0.00185723	428860	109127846	-0.0108959	ukb-b-5237	rs366802	T	C	0.253058	Coffee intake || id:ukb-b-5237	TRUE	reported	igd
1458	8	2.39999e-09	0.00185447	428860	109139124	-0.0110703	ukb-b-5237	rs684570	G	A	0.254096	Coffee intake || id:ukb-b-5237	TRUE	reported	igd
1459	8	2.80001e-09	0.00185517	428860	109141570	-0.0110222	ukb-b-5237	rs418929	G	A	0.253719	Coffee intake || id:ukb-b-5237	TRUE	reported	igd
1460	8	2.69998e-09	0.00190913	428860	109152780	-0.0113621	ukb-b-5237	rs436450	G	A	0.232838	Coffee intake || id:ukb-b-5237	TRUE	reported	igd
1461	8	3.29997e-09	0.00185586	428860	109102560	-0.0109747	ukb-b-5237	rs421230	C	A	0.253728	Coffee intake || id:ukb-b-5237	TRUE	reported	igd
1462	8	5.19996e-09	0.00185716	428860	109105569	-0.0108455	ukb-b-5237	rs380845	C	G	0.253077	Coffee intake || id:ukb-b-5237	TRUE	reported	igd
1463	8	6.59994e-09	0.00185857	428860	109106801	-0.0107798	ukb-b-5237	rs392783	A	G	0.252507	Coffee intake || id:ukb-b-5237	TRUE	reported	igd
1464	8	5.1e-09	0.00185701	428860	109109297	-0.0108507	ukb-b-5237	rs404563	C	A	0.253085	Coffee intake || id:ukb-b-5237	TRUE	reported	igd
1465	8	3.09999e-09	0.00185412	428860	109119335	-0.0109927	ukb-b-5237	rs7833746	G	A	0.254181	Coffee intake || id:ukb-b-5237	TRUE	reported	igd
1466	8	3.09999e-09	0.00185421	428860	109120852	-0.0109893	ukb-b-5237	rs414343	A	G	0.254158	Coffee intake || id:ukb-b-5237	TRUE	reported	igd
1467	8	2.90001e-09	0.00185471	428860	109142806	-0.011013	ukb-b-5237	rs418882	A	G	0.25397	Coffee intake || id:ukb-b-5237	TRUE	reported	igd
1468	8	4.70002e-08	0.00193613	428860	109313100	-0.0105732	ukb-b-5237	rs111917175	T	C	0.224524	Coffee intake || id:ukb-b-5237	TRUE	reported	igd
1469	8	2.39999e-08	0.00162759	428860	110433988	-0.00908678	ukb-b-5237	rs10955520	G	C	0.566808	Coffee intake || id:ukb-b-5237	TRUE	reported	igd
1470	8	2.59998e-09	0.0018556	428860	109133896	-0.0110462	ukb-b-5237	rs609670	G	C	0.253587	Coffee intake || id:ukb-b-5237	TRUE	reported	igd
1471	8	2.90001e-09	0.00185549	428860	109137898	-0.0110166	ukb-b-5237	rs369135	T	G	0.253605	Coffee intake || id:ukb-b-5237	TRUE	reported	igd
1472	8	2.80001e-09	0.00185518	428860	109140745	-0.0110215	ukb-b-5237	rs392494	G	A	0.25372	Coffee intake || id:ukb-b-5237	TRUE	reported	igd
1473	8	5.89997e-09	0.00193771	428860	109199526	-0.0112789	ukb-b-5237	rs685347	G	A	0.223301	Coffee intake || id:ukb-b-5237	TRUE	reported	igd
1474	8	1.09999e-08	0.00194041	428860	109233433	-0.0110965	ukb-b-5237	rs559089	G	A	0.222401	Coffee intake || id:ukb-b-5237	TRUE	reported	igd
1475	8	2.1e-08	0.0019551	428860	109263757	-0.0109561	ukb-b-5237	rs56287691	A	T	0.218337	Coffee intake || id:ukb-b-5237	TRUE	reported	igd
1476	8	1.40001e-08	0.00196017	428860	109271776	-0.0111262	ukb-b-5237	rs2298604	G	A	0.216953	Coffee intake || id:ukb-b-5237	TRUE	reported	igd
1477	8	1.29999e-08	0.00191617	428860	109114261	-0.0108913	ukb-b-5237	rs389329	A	G	0.230867	Coffee intake || id:ukb-b-5237	TRUE	reported	igd
1478	8	3.09999e-09	0.00185421	428860	109117232	-0.0109915	ukb-b-5237	rs409344	A	G	0.254162	Coffee intake || id:ukb-b-5237	TRUE	reported	igd
1479	8	2.99999e-09	0.00185412	428860	109119591	-0.0109929	ukb-b-5237	rs442983	C	G	0.254181	Coffee intake || id:ukb-b-5237	TRUE	reported	igd
1480	8	2.69998e-09	0.00185551	428860	109133832	-0.0110359	ukb-b-5237	rs586257	G	T	0.253623	Coffee intake || id:ukb-b-5237	TRUE	reported	igd
1481	8	4e-08	0.00161924	428860	110403698	-0.00888994	ukb-b-5237	rs1379370	G	A	0.547703	Coffee intake || id:ukb-b-5237	TRUE	reported	igd
1482	8	4.79999e-08	0.00162038	428860	110416813	-0.00884393	ukb-b-5237	rs1457286	T	C	0.548089	Coffee intake || id:ukb-b-5237	TRUE	reported	igd
1483	8	2.19999e-09	0.00190821	428860	109156532	-0.0114148	ukb-b-5237	rs395815	A	C	0.233447	Coffee intake || id:ukb-b-5237	TRUE	reported	igd
1484	8	6.4e-09	0.00193768	428860	109191586	-0.011252	ukb-b-5237	rs672580	T	C	0.223346	Coffee intake || id:ukb-b-5237	TRUE	reported	igd
1485	8	1.29999e-08	0.00194053	428860	109238580	-0.0110425	ukb-b-5237	rs680848	A	G	0.22238	Coffee intake || id:ukb-b-5237	TRUE	reported	igd
1486	8	4.09996e-08	0.00196078	428860	109279714	-0.0107557	ukb-b-5237	rs72685906	T	A	0.217693	Coffee intake || id:ukb-b-5237	TRUE	reported	igd
1487	8	2.19999e-08	0.0016282	428860	110409612	-0.00910599	ukb-b-5237	rs6993467	G	A	0.565942	Coffee intake || id:ukb-b-5237	TRUE	reported	igd
1488	8	4.60002e-08	0.00162048	428860	110431058	-0.00885529	ukb-b-5237	rs6469260	C	G	0.548112	Coffee intake || id:ukb-b-5237	TRUE	reported	igd
1489	8	1.89998e-08	0.00162895	428860	110443480	-0.00915347	ukb-b-5237	rs6469262	C	T	0.564966	Coffee intake || id:ukb-b-5237	TRUE	reported	igd
1490	8	3.79997e-08	0.00162187	428860	110447930	-0.00891811	ukb-b-5237	rs1870107	C	T	0.54509	Coffee intake || id:ukb-b-5237	TRUE	reported	igd
1491	8	2.19999e-08	0.00162387	428860	110563286	-0.00908875	ukb-b-5237	rs1423	A	G	0.538237	Coffee intake || id:ukb-b-5237	TRUE	reported	igd
1492	8	2.80001e-09	0.00185553	428860	109139449	-0.0110253	ukb-b-5237	rs401227	G	A	0.253649	Coffee intake || id:ukb-b-5237	TRUE	reported	igd
1493	8	2.80001e-09	0.00185517	428860	109141080	-0.0110221	ukb-b-5237	rs411928	G	A	0.253719	Coffee intake || id:ukb-b-5237	TRUE	reported	igd
1494	8	6.4e-09	0.00193773	428860	109184963	-0.0112486	ukb-b-5237	rs1786760	G	A	0.223312	Coffee intake || id:ukb-b-5237	TRUE	reported	igd
1495	8	8.9e-09	0.00168076	428860	110570060	-0.00966518	ukb-b-5237	rs2844232	G	A	0.626521	Coffee intake || id:ukb-b-5237	TRUE	reported	igd
1496	8	1.29999e-08	0.00194051	428860	109238183	-0.0110384	ukb-b-5237	rs668663	G	A	0.222417	Coffee intake || id:ukb-b-5237	TRUE	reported	igd
1497	8	4.30002e-08	0.00196077	428860	109281875	-0.0107436	ukb-b-5237	rs67125734	G	C	0.217705	Coffee intake || id:ukb-b-5237	TRUE	reported	igd
1498	8	4.70002e-08	0.00193623	428860	109313479	-0.0105727	ukb-b-5237	rs72685931	G	T	0.224512	Coffee intake || id:ukb-b-5237	TRUE	reported	igd
1499	8	2.90001e-09	0.00185601	428860	109092699	-0.0110181	ukb-b-5237	rs446454	A	C	0.253967	Coffee intake || id:ukb-b-5237	TRUE	reported	igd
1500	8	5.30005e-09	0.00185735	428860	109097872	-0.010844	ukb-b-5237	rs446402	A	G	0.253078	Coffee intake || id:ukb-b-5237	TRUE	reported	igd
1501	8	3.29997e-09	0.00185457	428860	109104169	-0.0109707	ukb-b-5237	rs372461	G	A	0.254149	Coffee intake || id:ukb-b-5237	TRUE	reported	igd
1502	8	2.69998e-09	0.00185369	428860	109108609	-0.0110255	ukb-b-5237	rs420029	G	A	0.254485	Coffee intake || id:ukb-b-5237	TRUE	reported	igd
1503	8	3.09999e-09	0.00185412	428860	109115072	-0.0109894	ukb-b-5237	rs399085	A	G	0.254176	Coffee intake || id:ukb-b-5237	TRUE	reported	igd
1504	8	3.09999e-09	0.00185412	428860	109116450	-0.0109919	ukb-b-5237	rs413772	C	T	0.254181	Coffee intake || id:ukb-b-5237	TRUE	reported	igd
1505	8	1.29999e-08	0.00191616	428860	109116604	-0.0108875	ukb-b-5237	rs388738	T	C	0.230875	Coffee intake || id:ukb-b-5237	TRUE	reported	igd
1506	8	4.79999e-09	0.00185674	428860	109120843	-0.010868	ukb-b-5237	rs397956	T	C	0.253107	Coffee intake || id:ukb-b-5237	TRUE	reported	igd
1507	8	2.59998e-09	0.00185405	428860	109123527	-0.0110406	ukb-b-5237	rs7827857	T	C	0.254295	Coffee intake || id:ukb-b-5237	TRUE	reported	igd
1508	8	4.09996e-09	0.00185638	428860	109126318	-0.0109143	ukb-b-5237	rs422568	T	C	0.25327	Coffee intake || id:ukb-b-5237	TRUE	reported	igd
1509	8	2.99999e-09	0.00185542	428860	109136699	-0.0110071	ukb-b-5237	rs146265544	C	G	0.253752	Coffee intake || id:ukb-b-5237	TRUE	reported	igd
1510	8	2.90001e-09	0.00185549	428860	109137467	-0.0110151	ukb-b-5237	rs559929	G	A	0.253602	Coffee intake || id:ukb-b-5237	TRUE	reported	igd
1511	8	2.90001e-09	0.00185549	428860	109138457	-0.0110143	ukb-b-5237	rs405065	C	T	0.253601	Coffee intake || id:ukb-b-5237	TRUE	reported	igd
1512	8	6.29999e-09	0.00193768	428860	109197030	-0.0112537	ukb-b-5237	rs643054	G	A	0.22332	Coffee intake || id:ukb-b-5237	TRUE	reported	igd
1513	8	1.7e-08	0.00195867	428860	109275071	-0.0110511	ukb-b-5237	rs60862542	A	G	0.217384	Coffee intake || id:ukb-b-5237	TRUE	reported	igd
1514	8	4.09996e-08	0.00196084	428860	109281195	-0.0107584	ukb-b-5237	rs1448156	T	A	0.217688	Coffee intake || id:ukb-b-5237	TRUE	reported	igd
1515	8	4.90004e-08	0.00162045	428860	110412519	-0.00884021	ukb-b-5237	rs1379369	A	G	0.548095	Coffee intake || id:ukb-b-5237	TRUE	reported	igd
1516	8	4.39997e-08	0.00162043	428860	110413824	-0.00887311	ukb-b-5237	rs2061294	T	C	0.548116	Coffee intake || id:ukb-b-5237	TRUE	reported	igd
1517	8	4.90004e-09	0.00193894	428860	109175862	-0.011344	ukb-b-5237	rs620272	G	C	0.223184	Coffee intake || id:ukb-b-5237	TRUE	reported	igd
1518	8	6.29999e-09	0.00193773	428860	109187246	-0.0112547	ukb-b-5237	rs587573	T	C	0.223336	Coffee intake || id:ukb-b-5237	TRUE	reported	igd
1519	8	7.49998e-09	0.00193778	428860	109208822	-0.0111976	ukb-b-5237	rs654693	C	G	0.223245	Coffee intake || id:ukb-b-5237	TRUE	reported	igd
1520	8	9.40005e-09	0.00193633	428860	109217489	-0.0111169	ukb-b-5237	rs600224	C	T	0.223802	Coffee intake || id:ukb-b-5237	TRUE	reported	igd
1521	8	2.90001e-09	0.00185549	428860	109139045	-0.0110166	ukb-b-5237	rs381129	A	G	0.253605	Coffee intake || id:ukb-b-5237	TRUE	reported	igd
1522	8	2.90001e-09	0.00185518	428860	109140468	-0.011019	ukb-b-5237	rs28475887	C	T	0.253716	Coffee intake || id:ukb-b-5237	TRUE	reported	igd
1523	8	2.80001e-09	0.00185518	428860	109140932	-0.011021	ukb-b-5237	rs565874	C	T	0.253717	Coffee intake || id:ukb-b-5237	TRUE	reported	igd
1524	8	2.69998e-09	0.00190894	428860	109155015	-0.0113526	ukb-b-5237	rs375444	A	C	0.23286	Coffee intake || id:ukb-b-5237	TRUE	reported	igd
1525	8	5.30005e-09	0.0019379	428860	109158753	-0.0113106	ukb-b-5237	rs687933	T	C	0.22355	Coffee intake || id:ukb-b-5237	TRUE	reported	igd
1526	8	5.69994e-09	0.00193772	428860	109195665	-0.0112877	ukb-b-5237	rs666031	A	C	0.223325	Coffee intake || id:ukb-b-5237	TRUE	reported	igd
1527	9	1e-08	0.00164159	428860	27953724	-0.00939786	ukb-b-5237	rs10119174	C	G	0.571035	Coffee intake || id:ukb-b-5237	TRUE	reported	igd
1528	10	6.19998e-09	0.00617871	428860	135315795	0.0359086	ukb-b-5237	rs117810762	A	G	0.017881	Coffee intake || id:ukb-b-5237	TRUE	reported	igd
1529	12	2.19999e-09	0.00221261	428860	11017646	-0.0132298	ukb-b-5237	rs2418215	T	C	0.841631	Coffee intake || id:ukb-b-5237	TRUE	reported	igd
1530	12	1.29999e-10	0.00216795	428860	11091432	-0.0139413	ukb-b-5237	rs3741843	T	C	0.834016	Coffee intake || id:ukb-b-5237	TRUE	reported	igd
1531	12	1.79999e-10	0.00216351	428860	11139589	-0.0137911	ukb-b-5237	rs10772398	T	C	0.833166	Coffee intake || id:ukb-b-5237	TRUE	reported	igd
1532	12	5.99998e-09	0.00222024	428860	11147188	0.0129135	ukb-b-5237	rs73051630	A	G	0.156432	Coffee intake || id:ukb-b-5237	TRUE	reported	igd
1533	12	3.40017e-11	0.00218023	428860	11284262	-0.0144511	ukb-b-5237	rs2708351	T	G	0.835942	Coffee intake || id:ukb-b-5237	TRUE	reported	igd
1534	12	2.60016e-11	0.00217541	428860	11299218	-0.0145108	ukb-b-5237	rs7487324	T	C	0.835469	Coffee intake || id:ukb-b-5237	TRUE	reported	igd
1535	12	1.5e-09	0.00223716	428860	11304560	0.0135161	ukb-b-5237	rs115781584	T	C	0.153613	Coffee intake || id:ukb-b-5237	TRUE	reported	igd
1536	12	2.49977e-11	0.00217563	428860	11311159	-0.0145196	ukb-b-5237	rs7298947	C	T	0.835523	Coffee intake || id:ukb-b-5237	TRUE	reported	igd
1537	12	1.7e-09	0.00223662	428860	11314463	0.0134648	ukb-b-5237	rs73051387	T	A	0.15369	Coffee intake || id:ukb-b-5237	TRUE	reported	igd
1538	12	1.2e-10	0.00216202	428860	11128666	-0.0139296	ukb-b-5237	rs10772395	T	C	0.832691	Coffee intake || id:ukb-b-5237	TRUE	reported	igd
1539	12	1.2e-10	0.00215867	428860	11165540	-0.0139053	ukb-b-5237	rs7306087	C	A	0.832304	Coffee intake || id:ukb-b-5237	TRUE	reported	igd
1540	12	1.2e-09	0.00221134	428860	11032045	-0.0134376	ukb-b-5237	rs4281556	G	A	0.841745	Coffee intake || id:ukb-b-5237	TRUE	reported	igd
1541	12	4.49997e-10	0.00218567	428860	11083677	-0.0136304	ukb-b-5237	rs10772391	C	T	0.837224	Coffee intake || id:ukb-b-5237	TRUE	reported	igd
1542	12	2.80027e-11	0.00217579	428860	11216972	-0.0144841	ukb-b-5237	rs2255418	T	C	0.835593	Coffee intake || id:ukb-b-5237	TRUE	reported	igd
1543	12	1.80011e-11	0.00217277	428860	11284772	-0.014609	ukb-b-5237	rs977474	T	C	0.833252	Coffee intake || id:ukb-b-5237	TRUE	reported	igd
1544	12	2.49977e-11	0.00217564	428860	11309537	-0.0145225	ukb-b-5237	rs34692077	C	T	0.835519	Coffee intake || id:ukb-b-5237	TRUE	reported	igd
1545	12	2.70023e-11	0.00217565	428860	11309750	-0.0144926	ukb-b-5237	rs35318883	C	T	0.835511	Coffee intake || id:ukb-b-5237	TRUE	reported	igd
1546	12	2.49977e-11	0.0021762	428860	11320130	-0.0145174	ukb-b-5237	rs4763636	G	A	0.835547	Coffee intake || id:ukb-b-5237	TRUE	reported	igd
1547	12	3.19963e-11	0.00217695	428860	11324401	-0.0144517	ukb-b-5237	rs1047713	G	C	0.835702	Coffee intake || id:ukb-b-5237	TRUE	reported	igd
1548	12	2.60016e-11	0.00217694	428860	11326071	-0.0145168	ukb-b-5237	rs2900127	A	G	0.835621	Coffee intake || id:ukb-b-5237	TRUE	reported	igd
1549	12	2.09991e-11	0.00217702	428860	11329053	-0.0145829	ukb-b-5237	rs1669406	A	G	0.835682	Coffee intake || id:ukb-b-5237	TRUE	reported	igd
1550	12	2.70023e-11	0.00217374	428860	11338613	-0.0144768	ukb-b-5237	rs1650017	G	C	0.83522	Coffee intake || id:ukb-b-5237	TRUE	reported	igd
1551	12	2.80027e-11	0.00217376	428860	11341878	-0.0144756	ukb-b-5237	rs61928650	C	T	0.835205	Coffee intake || id:ukb-b-5237	TRUE	reported	igd
1552	12	2.90001e-11	0.00217395	428860	11342415	-0.0144644	ukb-b-5237	rs1669416	C	G	0.835253	Coffee intake || id:ukb-b-5237	TRUE	reported	igd
1553	12	2.80027e-11	0.00217371	428860	11345572	-0.0144686	ukb-b-5237	rs1650023	G	A	0.835215	Coffee intake || id:ukb-b-5237	TRUE	reported	igd
1554	12	3.80014e-11	0.00217578	428860	11347649	-0.0143847	ukb-b-5237	rs1669426	C	T	0.83524	Coffee intake || id:ukb-b-5237	TRUE	reported	igd
1555	12	3.80014e-11	0.00217589	428860	11347716	-0.0143855	ukb-b-5237	rs1650026	C	T	0.83524	Coffee intake || id:ukb-b-5237	TRUE	reported	igd
1556	12	5.90065e-11	0.00217922	428860	11350263	-0.0142657	ukb-b-5237	rs1669435	C	T	0.835231	Coffee intake || id:ukb-b-5237	TRUE	reported	igd
1557	12	7.49998e-09	0.0022412	428860	11351261	0.0129517	ukb-b-5237	rs73050808	C	T	0.154132	Coffee intake || id:ukb-b-5237	TRUE	reported	igd
1558	12	2.19999e-09	0.00221284	428860	11014411	-0.0132328	ukb-b-5237	rs4763217	C	T	0.841686	Coffee intake || id:ukb-b-5237	TRUE	reported	igd
1559	12	2e-09	0.00221268	428860	11023452	-0.0132738	ukb-b-5237	rs10743930	T	C	0.841616	Coffee intake || id:ukb-b-5237	TRUE	reported	igd
1560	12	3.29997e-09	0.00223026	428860	11040265	-0.0131962	ukb-b-5237	rs2418218	C	T	0.845058	Coffee intake || id:ukb-b-5237	TRUE	reported	igd
1561	12	6.4e-09	0.00222015	428860	11139712	0.0128915	ukb-b-5237	rs55748583	C	T	0.156444	Coffee intake || id:ukb-b-5237	TRUE	reported	igd
1562	12	1.09999e-10	0.00215795	428860	11167674	-0.0139182	ukb-b-5237	rs2900577	C	G	0.832129	Coffee intake || id:ukb-b-5237	TRUE	reported	igd
1563	12	2.60016e-11	0.00217518	428860	11198433	-0.0145078	ukb-b-5237	rs2708323	G	A	0.835447	Coffee intake || id:ukb-b-5237	TRUE	reported	igd
1564	12	3.29989e-11	0.00216791	428860	11217237	-0.0143826	ukb-b-5237	rs2599415	A	G	0.833668	Coffee intake || id:ukb-b-5237	TRUE	reported	igd
1565	12	2.60016e-11	0.0021758	428860	11252797	-0.0145086	ukb-b-5237	rs2597975	T	C	0.835541	Coffee intake || id:ukb-b-5237	TRUE	reported	igd
1566	12	2.29985e-11	0.00217564	428860	11261589	-0.0145409	ukb-b-5237	rs2600340	C	T	0.835506	Coffee intake || id:ukb-b-5237	TRUE	reported	igd
1567	12	2.09991e-11	0.00217576	428860	11261763	-0.0145755	ukb-b-5237	rs2597953	T	C	0.835516	Coffee intake || id:ukb-b-5237	TRUE	reported	igd
1568	12	2.39994e-11	0.00217564	428860	11281492	-0.0145373	ukb-b-5237	rs2708347	T	C	0.835476	Coffee intake || id:ukb-b-5237	TRUE	reported	igd
1569	12	2.19999e-09	0.00221276	428860	11010317	-0.0132386	ukb-b-5237	rs1607694	A	G	0.841678	Coffee intake || id:ukb-b-5237	TRUE	reported	igd
1570	12	1.79999e-08	0.00217739	428860	11013926	-0.0122691	ukb-b-5237	rs7978300	C	T	0.834542	Coffee intake || id:ukb-b-5237	TRUE	reported	igd
1571	12	1.89998e-09	0.00221379	428860	11015375	-0.0132896	ukb-b-5237	rs12371547	G	A	0.841791	Coffee intake || id:ukb-b-5237	TRUE	reported	igd
1572	12	1.7e-09	0.00221346	428860	11017604	-0.0133304	ukb-b-5237	rs2418214	A	C	0.841722	Coffee intake || id:ukb-b-5237	TRUE	reported	igd
1573	12	8e-10	0.00221412	428860	11041696	-0.0136055	ukb-b-5237	rs1013312	G	C	0.841907	Coffee intake || id:ukb-b-5237	TRUE	reported	igd
1574	12	1.5e-08	0.0022258	428860	11048966	0.0126123	ukb-b-5237	rs73054354	C	T	0.155982	Coffee intake || id:ukb-b-5237	TRUE	reported	igd
1575	12	5e-09	0.00222075	428860	11131135	0.0129829	ukb-b-5237	rs55862154	G	T	0.156493	Coffee intake || id:ukb-b-5237	TRUE	reported	igd
1576	12	4.79999e-09	0.00221893	428860	11138935	0.0129878	ukb-b-5237	rs66679979	C	T	0.156655	Coffee intake || id:ukb-b-5237	TRUE	reported	igd
1577	12	7.39997e-09	0.00222121	428860	11155747	0.0128425	ukb-b-5237	rs73053768	G	A	0.156266	Coffee intake || id:ukb-b-5237	TRUE	reported	igd
1578	12	4.49997e-09	0.00199983	428860	11174753	-0.0117272	ukb-b-5237	rs1868769	A	G	0.795606	Coffee intake || id:ukb-b-5237	TRUE	reported	igd
1579	12	1.09999e-08	0.00199922	428860	11184140	-0.0114113	ukb-b-5237	rs10845296	A	G	0.794834	Coffee intake || id:ukb-b-5237	TRUE	reported	igd
1580	12	3.29997e-09	0.0020427	428860	11189966	-0.0120851	ukb-b-5237	rs2597979	C	G	0.802494	Coffee intake || id:ukb-b-5237	TRUE	reported	igd
1581	12	2.39994e-11	0.00217575	428860	11202522	-0.0145297	ukb-b-5237	rs2257110	C	G	0.835564	Coffee intake || id:ukb-b-5237	TRUE	reported	igd
1582	12	2.29985e-11	0.00217564	428860	11273406	-0.0145456	ukb-b-5237	rs2708336	T	C	0.835505	Coffee intake || id:ukb-b-5237	TRUE	reported	igd
1583	12	1.7e-09	0.00223462	428860	11276541	0.0134524	ukb-b-5237	rs73066852	G	A	0.154294	Coffee intake || id:ukb-b-5237	TRUE	reported	igd
1584	12	2.39994e-11	0.00217561	428860	11296418	-0.0145336	ukb-b-5237	rs61931269	G	C	0.835505	Coffee intake || id:ukb-b-5237	TRUE	reported	igd
1585	12	2.60016e-11	0.00217538	428860	11300255	-0.0145031	ukb-b-5237	rs61931280	T	C	0.835467	Coffee intake || id:ukb-b-5237	TRUE	reported	igd
1586	12	2.49977e-11	0.00217563	428860	11304413	-0.0145196	ukb-b-5237	rs61928567	C	T	0.835523	Coffee intake || id:ukb-b-5237	TRUE	reported	igd
1587	12	2.49977e-11	0.00217563	428860	11307278	-0.0145196	ukb-b-5237	rs4763632	G	A	0.835523	Coffee intake || id:ukb-b-5237	TRUE	reported	igd
1588	12	2.49977e-11	0.00217563	428860	11311947	-0.014515	ukb-b-5237	rs61928604	T	C	0.835513	Coffee intake || id:ukb-b-5237	TRUE	reported	igd
1589	12	2.49977e-11	0.00217565	428860	11313886	-0.0145165	ukb-b-5237	rs7973298	C	T	0.835522	Coffee intake || id:ukb-b-5237	TRUE	reported	igd
1590	12	6.79986e-11	0.00217834	428860	11315112	-0.0142152	ukb-b-5237	rs61928606	A	G	0.835928	Coffee intake || id:ukb-b-5237	TRUE	reported	igd
1591	12	2.60016e-11	0.00217627	428860	11320643	-0.0145148	ukb-b-5237	rs61928615	G	A	0.835551	Coffee intake || id:ukb-b-5237	TRUE	reported	igd
1592	12	2.09991e-11	0.00217698	428860	11328768	-0.0145812	ukb-b-5237	rs1650051	A	G	0.835679	Coffee intake || id:ukb-b-5237	TRUE	reported	igd
1593	12	3.29989e-11	0.00217384	428860	11331479	-0.0144179	ukb-b-5237	rs187328	C	T	0.835092	Coffee intake || id:ukb-b-5237	TRUE	reported	igd
1594	12	2.80027e-11	0.00217387	428860	11337442	-0.0144706	ukb-b-5237	rs319277	A	G	0.835184	Coffee intake || id:ukb-b-5237	TRUE	reported	igd
1595	12	2.70023e-11	0.00217366	428860	11338555	-0.0144761	ukb-b-5237	rs1669409	T	A	0.834994	Coffee intake || id:ukb-b-5237	TRUE	reported	igd
1596	12	2.49977e-11	0.00217373	428860	11338614	-0.0145056	ukb-b-5237	rs1669411	G	A	0.835192	Coffee intake || id:ukb-b-5237	TRUE	reported	igd
1597	12	2.90001e-11	0.00217389	428860	11343422	-0.01446	ukb-b-5237	rs1669419	A	G	0.835249	Coffee intake || id:ukb-b-5237	TRUE	reported	igd
1598	12	3.19963e-11	0.00217498	428860	11347219	-0.0144366	ukb-b-5237	rs1669425	G	A	0.8352	Coffee intake || id:ukb-b-5237	TRUE	reported	igd
1599	12	5.30029e-11	0.00217865	428860	11349938	-0.0142945	ukb-b-5237	rs1669434	G	T	0.835227	Coffee intake || id:ukb-b-5237	TRUE	reported	igd
1600	12	6.20012e-11	0.00218005	428860	11350661	-0.0142548	ukb-b-5237	rs1650033	C	T	0.835256	Coffee intake || id:ukb-b-5237	TRUE	reported	igd
1601	12	4e-08	0.00224457	428860	11051278	0.0123198	ukb-b-5237	rs73054361	G	A	0.152793	Coffee intake || id:ukb-b-5237	TRUE	reported	igd
1602	12	5.90065e-11	0.00217881	428860	11203459	-0.0142644	ukb-b-5237	rs2597990	A	G	0.835997	Coffee intake || id:ukb-b-5237	TRUE	reported	igd
1603	12	1.79999e-09	0.00223522	428860	11282556	0.0134436	ukb-b-5237	rs117212341	G	C	0.154175	Coffee intake || id:ukb-b-5237	TRUE	reported	igd
1604	12	3.19963e-11	0.00217694	428860	11324559	-0.0144508	ukb-b-5237	rs8181	G	C	0.835704	Coffee intake || id:ukb-b-5237	TRUE	reported	igd
1605	12	3.29989e-11	0.00217342	428860	11338781	-0.01442	ukb-b-5237	rs1669413	A	C	0.835108	Coffee intake || id:ukb-b-5237	TRUE	reported	igd
1606	12	1.09999e-10	0.00216687	428860	11115213	-0.013981	ukb-b-5237	rs4763598	T	C	0.833868	Coffee intake || id:ukb-b-5237	TRUE	reported	igd
1607	12	1.2e-10	0.00216266	428860	11170837	-0.0139229	ukb-b-5237	rs10732561	G	T	0.832927	Coffee intake || id:ukb-b-5237	TRUE	reported	igd
1608	12	2.60016e-11	0.00217552	428860	11307615	-0.0145047	ukb-b-5237	rs4763634	C	T	0.835501	Coffee intake || id:ukb-b-5237	TRUE	reported	igd
1609	12	2.90001e-11	0.00217386	428860	11343964	-0.014457	ukb-b-5237	rs1650021	A	T	0.835247	Coffee intake || id:ukb-b-5237	TRUE	reported	igd
1610	12	4.19952e-11	0.00217594	428860	11347751	-0.0143579	ukb-b-5237	rs1650027	G	A	0.83522	Coffee intake || id:ukb-b-5237	TRUE	reported	igd
1611	12	6.4998e-11	0.00218032	428860	11350951	-0.0142413	ukb-b-5237	rs1650034	G	T	0.835256	Coffee intake || id:ukb-b-5237	TRUE	reported	igd
1612	12	6.70039e-11	0.00218037	428860	11350963	-0.0142338	ukb-b-5237	rs1650035	G	T	0.835256	Coffee intake || id:ukb-b-5237	TRUE	reported	igd
1613	12	2.19999e-09	0.00221275	428860	11013687	-0.0132293	ukb-b-5237	rs11054053	A	G	0.841681	Coffee intake || id:ukb-b-5237	TRUE	reported	igd
1614	12	2.60016e-11	0.00217531	428860	11215852	-0.0145008	ukb-b-5237	rs1817043	A	G	0.83551	Coffee intake || id:ukb-b-5237	TRUE	reported	igd
1615	12	2.49977e-11	0.00217563	428860	11305844	-0.0145196	ukb-b-5237	rs7962445	C	T	0.835523	Coffee intake || id:ukb-b-5237	TRUE	reported	igd
1616	12	3.10027e-11	0.00217372	428860	11345936	-0.0144412	ukb-b-5237	rs1650024	G	A	0.835241	Coffee intake || id:ukb-b-5237	TRUE	reported	igd
1617	12	4.79954e-11	0.00217715	428860	11348862	-0.0143219	ukb-b-5237	rs1669430	C	T	0.83522	Coffee intake || id:ukb-b-5237	TRUE	reported	igd
1618	12	4.70002e-11	0.00217797	428860	11349605	-0.014328	ukb-b-5237	rs1669432	T	G	0.835218	Coffee intake || id:ukb-b-5237	TRUE	reported	igd
1619	12	2.80001e-09	0.00221059	428860	11026681	-0.0131359	ukb-b-5237	rs10772371	C	T	0.841435	Coffee intake || id:ukb-b-5237	TRUE	reported	igd
1620	12	2.30001e-08	0.0022458	428860	11044348	0.0125467	ukb-b-5237	rs2215716	A	G	0.152606	Coffee intake || id:ukb-b-5237	TRUE	reported	igd
1621	12	3.89996e-09	0.00222151	428860	11111931	0.0130771	ukb-b-5237	rs2110097	C	T	0.156273	Coffee intake || id:ukb-b-5237	TRUE	reported	igd
1622	12	3.69999e-09	0.00222035	428860	11126680	0.0130979	ukb-b-5237	rs67458095	G	A	0.156521	Coffee intake || id:ukb-b-5237	TRUE	reported	igd
1623	12	5.39995e-09	0.00222139	428860	11132384	0.0129587	ukb-b-5237	rs73045955	C	T	0.156376	Coffee intake || id:ukb-b-5237	TRUE	reported	igd
1624	12	1.09999e-10	0.00216116	428860	11150551	-0.0139353	ukb-b-5237	rs4388985	A	G	0.832756	Coffee intake || id:ukb-b-5237	TRUE	reported	igd
1625	12	2.30001e-10	0.0021643	428860	11150579	-0.0137159	ukb-b-5237	rs1463237	T	C	0.83325	Coffee intake || id:ukb-b-5237	TRUE	reported	igd
1626	12	1.2e-10	0.00216199	428860	11158728	-0.0139202	ukb-b-5237	rs10772414	G	C	0.83293	Coffee intake || id:ukb-b-5237	TRUE	reported	igd
1627	12	2.5e-10	0.00216202	428860	11164751	-0.0136781	ukb-b-5237	rs7315843	A	G	0.832815	Coffee intake || id:ukb-b-5237	TRUE	reported	igd
1628	12	6.59994e-09	0.00200109	428860	11180299	-0.011609	ukb-b-5237	rs2084648	T	A	0.795925	Coffee intake || id:ukb-b-5237	TRUE	reported	igd
1629	12	2.80027e-11	0.00217546	428860	11199734	-0.0144799	ukb-b-5237	rs2597984	C	T	0.835485	Coffee intake || id:ukb-b-5237	TRUE	reported	igd
1630	12	2.39994e-11	0.00217528	428860	11203065	-0.0145328	ukb-b-5237	rs2597988	C	T	0.835472	Coffee intake || id:ukb-b-5237	TRUE	reported	igd
1631	12	3.90032e-11	0.00217601	428860	11347798	-0.0143809	ukb-b-5237	rs1650028	G	A	0.83524	Coffee intake || id:ukb-b-5237	TRUE	reported	igd
1632	12	4.30031e-11	0.00217656	428860	11348296	-0.0143539	ukb-b-5237	rs1427754	T	C	0.835225	Coffee intake || id:ukb-b-5237	TRUE	reported	igd
1633	12	5.00035e-11	0.0021783	428860	11349732	-0.0143115	ukb-b-5237	rs1669433	G	A	0.835231	Coffee intake || id:ukb-b-5237	TRUE	reported	igd
1634	12	8.19974e-11	0.00218142	428860	11351229	-0.0141713	ukb-b-5237	rs1669436	G	C	0.835289	Coffee intake || id:ukb-b-5237	TRUE	reported	igd
1635	12	2.39994e-11	0.00217563	428860	11269668	-0.0145297	ukb-b-5237	rs2708334	A	G	0.835506	Coffee intake || id:ukb-b-5237	TRUE	reported	igd
1636	12	4.60045e-11	0.00218098	428860	11293130	-0.0143565	ukb-b-5237	rs2600337	C	G	0.836313	Coffee intake || id:ukb-b-5237	TRUE	reported	igd
1637	12	2.49977e-11	0.00217563	428860	11311590	-0.0145148	ukb-b-5237	rs7296270	T	A	0.835513	Coffee intake || id:ukb-b-5237	TRUE	reported	igd
1638	12	2.5e-08	0.00209702	428860	11311787	-0.0116891	ukb-b-5237	rs61928603	T	C	0.819573	Coffee intake || id:ukb-b-5237	TRUE	reported	igd
1639	12	3.29989e-11	0.00217387	428860	11332584	-0.0144206	ukb-b-5237	rs319269	A	C	0.835107	Coffee intake || id:ukb-b-5237	TRUE	reported	igd
1640	12	2.90001e-11	0.00217394	428860	11342525	-0.0144646	ukb-b-5237	rs1669417	A	G	0.835253	Coffee intake || id:ukb-b-5237	TRUE	reported	igd
1641	12	2.99985e-11	0.00217379	428860	11345005	-0.0144508	ukb-b-5237	rs1669421	C	T	0.835241	Coffee intake || id:ukb-b-5237	TRUE	reported	igd
1642	12	3.10027e-11	0.00217362	428860	11346562	-0.0144353	ukb-b-5237	rs1669424	C	T	0.835238	Coffee intake || id:ukb-b-5237	TRUE	reported	igd
1643	12	1.89998e-09	0.00221375	428860	11016355	-0.0133048	ukb-b-5237	rs2110098	G	A	0.841787	Coffee intake || id:ukb-b-5237	TRUE	reported	igd
1644	12	1.79999e-09	0.00221355	428860	11017599	-0.013312	ukb-b-5237	rs2900552	T	C	0.841741	Coffee intake || id:ukb-b-5237	TRUE	reported	igd
1645	12	1.6e-10	0.00216931	428860	11079998	-0.0138833	ukb-b-5237	rs10743936	T	C	0.834065	Coffee intake || id:ukb-b-5237	TRUE	reported	igd
1646	12	1.2e-10	0.00216723	428860	11103774	-0.0139648	ukb-b-5237	rs7486983	T	G	0.833622	Coffee intake || id:ukb-b-5237	TRUE	reported	igd
1647	12	2.39994e-11	0.00217564	428860	11267880	-0.0145314	ukb-b-5237	rs2600347	A	G	0.835508	Coffee intake || id:ukb-b-5237	TRUE	reported	igd
1648	12	2.39994e-11	0.00217564	428860	11283163	-0.0145326	ukb-b-5237	rs2599399	A	G	0.835509	Coffee intake || id:ukb-b-5237	TRUE	reported	igd
1649	12	1.7e-09	0.00223494	428860	11294452	0.0134677	ukb-b-5237	rs68045377	C	T	0.154259	Coffee intake || id:ukb-b-5237	TRUE	reported	igd
1650	12	2.90001e-11	0.0021741	428860	11333542	-0.0144616	ukb-b-5237	rs319270	A	C	0.835157	Coffee intake || id:ukb-b-5237	TRUE	reported	igd
1651	12	3.69999e-09	0.0022125	428860	11025857	-0.0130501	ukb-b-5237	rs1520225	T	C	0.84154	Coffee intake || id:ukb-b-5237	TRUE	reported	igd
1652	12	1.7e-10	0.00216832	428860	11079085	-0.0138469	ukb-b-5237	rs7297167	A	G	0.833843	Coffee intake || id:ukb-b-5237	TRUE	reported	igd
1653	12	4.79999e-09	0.00222174	428860	11094446	0.0130049	ukb-b-5237	rs4288845	G	A	0.156253	Coffee intake || id:ukb-b-5237	TRUE	reported	igd
1654	12	4.49997e-09	0.00221982	428860	11183191	0.0130196	ukb-b-5237	rs116737741	C	T	0.156596	Coffee intake || id:ukb-b-5237	TRUE	reported	igd
1655	12	7.29995e-10	0.00224011	428860	11202248	0.0137999	ukb-b-5237	rs3911150	T	C	0.153451	Coffee intake || id:ukb-b-5237	TRUE	reported	igd
1656	12	2.80027e-11	0.00217581	428860	11216315	-0.0144859	ukb-b-5237	rs2708377	T	C	0.8356	Coffee intake || id:ukb-b-5237	TRUE	reported	igd
1657	12	1.79999e-09	0.0022355	428860	11270654	0.0134563	ukb-b-5237	rs73066828	C	A	0.154047	Coffee intake || id:ukb-b-5237	TRUE	reported	igd
1658	12	2.19989e-11	0.00217658	428860	11326315	-0.0145652	ukb-b-5237	rs4763637	C	T	0.835652	Coffee intake || id:ukb-b-5237	TRUE	reported	igd
1659	12	3.19963e-11	0.00217498	428860	11347223	-0.0144366	ukb-b-5237	rs1650025	C	G	0.8352	Coffee intake || id:ukb-b-5237	TRUE	reported	igd
1660	12	5.00035e-11	0.00217809	428860	11349671	-0.0143108	ukb-b-5237	rs2600373	G	A	0.835223	Coffee intake || id:ukb-b-5237	TRUE	reported	igd
1661	12	2.19999e-09	0.00221282	428860	11014601	-0.0132412	ukb-b-5237	rs11054054	C	A	0.841681	Coffee intake || id:ukb-b-5237	TRUE	reported	igd
1662	12	1.89998e-09	0.00221379	428860	11015493	-0.0132898	ukb-b-5237	rs10845224	T	C	0.841791	Coffee intake || id:ukb-b-5237	TRUE	reported	igd
1663	12	1.79999e-09	0.00221249	428860	11023411	-0.0133115	ukb-b-5237	rs10743929	G	C	0.841568	Coffee intake || id:ukb-b-5237	TRUE	reported	igd
1664	12	4.49997e-08	0.00224468	428860	11052146	0.0122823	ukb-b-5237	rs73054364	C	G	0.152766	Coffee intake || id:ukb-b-5237	TRUE	reported	igd
1665	12	1e-10	0.00216695	428860	11111445	-0.0140003	ukb-b-5237	rs10772392	T	C	0.833836	Coffee intake || id:ukb-b-5237	TRUE	reported	igd
1666	12	2.60016e-11	0.00217582	428860	11252845	-0.0145073	ukb-b-5237	rs2597974	C	T	0.835542	Coffee intake || id:ukb-b-5237	TRUE	reported	igd
1667	12	1.5e-09	0.00223526	428860	11262044	0.013512	ukb-b-5237	rs116607079	T	C	0.154146	Coffee intake || id:ukb-b-5237	TRUE	reported	igd
1668	12	2.19989e-11	0.00217608	428860	11320297	-0.0145683	ukb-b-5237	rs61928614	G	A	0.835184	Coffee intake || id:ukb-b-5237	TRUE	reported	igd
1669	12	7.10068e-11	0.00218313	428860	11329548	0.0142322	ukb-b-5237	rs73053413	T	C	0.163434	Coffee intake || id:ukb-b-5237	TRUE	reported	igd
1670	12	3.29989e-11	0.00217384	428860	11331726	-0.0144155	ukb-b-5237	rs319266	A	G	0.835097	Coffee intake || id:ukb-b-5237	TRUE	reported	igd
1671	12	3.10027e-11	0.00217385	428860	11338983	-0.0144349	ukb-b-5237	rs1650019	C	T	0.835252	Coffee intake || id:ukb-b-5237	TRUE	reported	igd
1672	12	2.99985e-11	0.00217388	428860	11345136	-0.0144504	ukb-b-5237	rs1650022	G	T	0.835252	Coffee intake || id:ukb-b-5237	TRUE	reported	igd
1673	12	4.90004e-11	0.00217803	428860	11349622	-0.0143168	ukb-b-5237	rs1650032	G	A	0.835227	Coffee intake || id:ukb-b-5237	TRUE	reported	igd
1674	12	1.2e-10	0.00216786	428860	11098139	-0.0139473	ukb-b-5237	rs2418223	A	T	0.834007	Coffee intake || id:ukb-b-5237	TRUE	reported	igd
1675	12	1.29999e-10	0.00216198	428860	11131462	-0.0138867	ukb-b-5237	rs6488333	T	C	0.832711	Coffee intake || id:ukb-b-5237	TRUE	reported	igd
1676	12	7.10003e-09	0.00222058	428860	11162411	0.0128528	ukb-b-5237	rs73053785	C	T	0.156379	Coffee intake || id:ukb-b-5237	TRUE	reported	igd
1677	12	2.5e-10	0.00216197	428860	11165233	-0.0136753	ukb-b-5237	rs1376249	T	A	0.832835	Coffee intake || id:ukb-b-5237	TRUE	reported	igd
1678	12	8.69961e-11	0.00216141	428860	11171846	-0.014024	ukb-b-5237	rs10734843	G	A	0.832783	Coffee intake || id:ukb-b-5237	TRUE	reported	igd
1679	12	3.79997e-09	0.0019996	428860	11183451	-0.0117839	ukb-b-5237	rs10743938	T	A	0.79554	Coffee intake || id:ukb-b-5237	TRUE	reported	igd
1680	12	1.29987e-11	0.00217536	428860	11316437	-0.0147305	ukb-b-5237	rs61928609	C	A	0.835328	Coffee intake || id:ukb-b-5237	TRUE	reported	igd
1681	12	2.09991e-11	0.00217704	428860	11329249	-0.0145774	ukb-b-5237	rs1669407	T	C	0.835679	Coffee intake || id:ukb-b-5237	TRUE	reported	igd
1682	12	2.90001e-11	0.00217394	428860	11342401	-0.0144653	ukb-b-5237	rs1669415	T	C	0.835252	Coffee intake || id:ukb-b-5237	TRUE	reported	igd
1683	12	4.70002e-11	0.00217135	428860	11344847	-0.0142851	ukb-b-5237	rs1669420	G	A	0.834325	Coffee intake || id:ukb-b-5237	TRUE	reported	igd
1684	12	4.79954e-11	0.00217717	428860	11348886	-0.0143213	ukb-b-5237	rs1669431	T	G	0.83522	Coffee intake || id:ukb-b-5237	TRUE	reported	igd
1685	15	4.09996e-10	0.00260559	428860	74101300	0.0162837	ukb-b-5237	rs11854314	T	C	0.109751	Coffee intake || id:ukb-b-5237	TRUE	reported	igd
1686	15	1.09999e-10	0.00266539	428860	74120789	0.0172079	ukb-b-5237	rs35181871	A	G	0.103211	Coffee intake || id:ukb-b-5237	TRUE	reported	igd
1687	15	6.29999e-09	0.00244622	428860	74124776	0.0142076	ukb-b-5237	rs16958352	G	C	0.125928	Coffee intake || id:ukb-b-5237	TRUE	reported	igd
1688	15	7.29995e-09	0.00244655	428860	74126239	0.0141502	ukb-b-5237	rs12904100	A	G	0.125868	Coffee intake || id:ukb-b-5237	TRUE	reported	igd
1689	15	6.1e-09	0.00244613	428860	74127092	0.0142214	ukb-b-5237	rs11632687	A	T	0.125874	Coffee intake || id:ukb-b-5237	TRUE	reported	igd
1690	15	1.10002e-11	0.00261612	428860	74145915	0.0177859	ukb-b-5237	rs2123209	T	C	0.107098	Coffee intake || id:ukb-b-5237	TRUE	reported	igd
1691	15	7.49998e-09	0.00619589	428860	74327117	0.0358069	ukb-b-5237	rs143915845	A	C	0.020492	Coffee intake || id:ukb-b-5237	TRUE	reported	igd
1692	15	1.99986e-22	0.00195278	428860	74462526	0.0190195	ukb-b-5237	rs62005707	T	C	0.220544	Coffee intake || id:ukb-b-5237	TRUE	reported	igd
1693	15	2.70023e-22	0.00195061	428860	74468494	0.0189457	ukb-b-5237	rs3848160	T	C	0.218087	Coffee intake || id:ukb-b-5237	TRUE	reported	igd
1694	15	8.30042e-22	0.0019452	428860	74470215	0.0186659	ukb-b-5237	rs2062309	G	T	0.220096	Coffee intake || id:ukb-b-5237	TRUE	reported	igd
1695	15	1.20005e-22	0.00195178	428860	74471331	0.0191073	ukb-b-5237	rs62005709	T	C	0.218308	Coffee intake || id:ukb-b-5237	TRUE	reported	igd
1696	15	1.29987e-22	0.00195339	428860	74473302	0.0191127	ukb-b-5237	rs12913041	G	A	0.218454	Coffee intake || id:ukb-b-5237	TRUE	reported	igd
1697	15	2.70023e-24	0.00196724	428860	74485762	0.0200099	ukb-b-5237	rs12915891	T	G	0.216568	Coffee intake || id:ukb-b-5237	TRUE	reported	igd
1698	15	1.20005e-18	0.00185403	428860	74486444	0.0163468	ukb-b-5237	rs974456	T	C	0.269548	Coffee intake || id:ukb-b-5237	TRUE	reported	igd
1699	15	3.80014e-24	0.00195458	428860	74487846	0.0198117	ukb-b-5237	rs971757	A	G	0.217347	Coffee intake || id:ukb-b-5237	TRUE	reported	igd
1700	15	5.40008e-24	0.00195421	428860	74488145	0.0197432	ukb-b-5237	rs971755	C	T	0.21743	Coffee intake || id:ukb-b-5237	TRUE	reported	igd
1701	15	7.10068e-24	0.0019541	428860	74489413	0.0196889	ukb-b-5237	rs733163	T	C	0.217459	Coffee intake || id:ukb-b-5237	TRUE	reported	igd
1702	15	1e-22	0.00189205	428860	74491500	0.0185581	ukb-b-5237	rs72747610	G	A	0.238923	Coffee intake || id:ukb-b-5237	TRUE	reported	igd
1703	15	4.40048e-24	0.0019557	428860	74494388	0.0197941	ukb-b-5237	rs12912258	T	C	0.217299	Coffee intake || id:ukb-b-5237	TRUE	reported	igd
1704	15	2.49977e-24	0.00195981	428860	74496293	0.0199488	ukb-b-5237	rs11630924	C	G	0.217949	Coffee intake || id:ukb-b-5237	TRUE	reported	igd
1705	15	6.70039e-11	0.00404275	428860	74503222	0.0263856	ukb-b-5237	rs74522625	G	A	0.046495	Coffee intake || id:ukb-b-5237	TRUE	reported	igd
1706	15	2.60016e-12	0.00202637	428860	74557817	-0.0141799	ukb-b-5237	rs61653296	G	A	0.198574	Coffee intake || id:ukb-b-5237	TRUE	reported	igd
1707	15	6.89922e-12	0.00200642	428860	74558157	-0.0137631	ukb-b-5237	rs4887124	G	A	0.203626	Coffee intake || id:ukb-b-5237	TRUE	reported	igd
1708	15	2.19999e-08	0.00223466	428860	74560363	-0.0125042	ukb-b-5237	rs7163055	C	G	0.154699	Coffee intake || id:ukb-b-5237	TRUE	reported	igd
1709	15	5.19996e-13	0.0017582	428860	74561810	0.0126952	ukb-b-5237	rs2930308	A	G	0.698052	Coffee intake || id:ukb-b-5237	TRUE	reported	igd
1710	15	2.5e-09	0.00616372	428860	74561836	0.0367536	ukb-b-5237	rs117963603	T	G	0.02315	Coffee intake || id:ukb-b-5237	TRUE	reported	igd
1711	15	3.40001e-09	0.00179087	428860	74572013	0.0105838	ukb-b-5237	rs2959017	A	G	0.715835	Coffee intake || id:ukb-b-5237	TRUE	reported	igd
1712	15	6.69993e-09	0.00213209	428860	74575475	0.0123634	ukb-b-5237	rs2930297	G	A	0.824936	Coffee intake || id:ukb-b-5237	TRUE	reported	igd
1713	15	6.59994e-09	0.00213167	428860	74575949	0.0123641	ukb-b-5237	rs2930848	C	T	0.824828	Coffee intake || id:ukb-b-5237	TRUE	reported	igd
1714	15	3.59998e-08	0.00222378	428860	74577854	0.0122483	ukb-b-5237	rs191589	G	T	0.841934	Coffee intake || id:ukb-b-5237	TRUE	reported	igd
1715	15	1.09999e-08	0.00216277	428860	74577999	0.0123488	ukb-b-5237	rs189499	T	A	0.830606	Coffee intake || id:ukb-b-5237	TRUE	reported	igd
1716	15	6.4e-09	0.00213473	428860	74579019	0.0123953	ukb-b-5237	rs2959014	A	G	0.824821	Coffee intake || id:ukb-b-5237	TRUE	reported	igd
1717	15	9.29994e-09	0.00214161	428860	74583403	0.0122998	ukb-b-5237	rs1484213	T	C	0.825251	Coffee intake || id:ukb-b-5237	TRUE	reported	igd
1718	15	8.30042e-11	0.00183563	428860	74588024	0.0119232	ukb-b-5237	rs1484212	C	T	0.71133	Coffee intake || id:ukb-b-5237	TRUE	reported	igd
1719	15	1.6e-10	0.00224162	428860	74588873	-0.0143262	ukb-b-5237	rs4887129	A	G	0.157323	Coffee intake || id:ukb-b-5237	TRUE	reported	igd
1720	15	2.49977e-19	0.00168483	428860	74593253	0.0151414	ukb-b-5237	rs11856695	G	A	0.628727	Coffee intake || id:ukb-b-5237	TRUE	reported	igd
1721	15	5.19996e-19	0.00167424	428860	74596494	0.0149148	ukb-b-5237	rs2279378	C	T	0.629113	Coffee intake || id:ukb-b-5237	TRUE	reported	igd
1722	15	7.00003e-19	0.00168466	428860	74600003	0.0149514	ukb-b-5237	rs4887132	A	G	0.638958	Coffee intake || id:ukb-b-5237	TRUE	reported	igd
1723	15	2.60016e-19	0.00167107	428860	74602433	0.0150169	ukb-b-5237	rs11631552	C	G	0.62412	Coffee intake || id:ukb-b-5237	TRUE	reported	igd
1724	15	1.59993e-18	0.00172857	428860	74607433	0.0151848	ukb-b-5237	rs900800	G	A	0.675231	Coffee intake || id:ukb-b-5237	TRUE	reported	igd
1725	15	4.10015e-19	0.00172097	428860	74615161	-0.0153753	ukb-b-5237	rs2415239	C	T	0.326502	Coffee intake || id:ukb-b-5237	TRUE	reported	igd
1726	15	1.29987e-19	0.00169298	428860	74615292	-0.0153368	ukb-b-5237	rs12440952	G	A	0.348512	Coffee intake || id:ukb-b-5237	TRUE	reported	igd
1727	15	7.59976e-19	0.00171422	428860	74617649	0.0151985	ukb-b-5237	rs1484216	G	A	0.66895	Coffee intake || id:ukb-b-5237	TRUE	reported	igd
1728	15	7.39946e-19	0.00171421	428860	74617806	0.0152019	ukb-b-5237	rs2959007	T	C	0.668953	Coffee intake || id:ukb-b-5237	TRUE	reported	igd
1729	15	2.70023e-17	0.00177586	428860	74620146	0.0150199	ukb-b-5237	rs2930305	C	T	0.707364	Coffee intake || id:ukb-b-5237	TRUE	reported	igd
1730	15	1.20005e-17	0.00176955	428860	74621541	0.015133	ukb-b-5237	rs2959004	A	T	0.704006	Coffee intake || id:ukb-b-5237	TRUE	reported	igd
1731	15	1.20005e-23	0.00350337	428860	74629723	0.0351079	ukb-b-5237	rs77096384	T	C	0.063562	Coffee intake || id:ukb-b-5237	TRUE	reported	igd
1732	15	3.40017e-16	0.00184	428860	74633003	0.0150109	ukb-b-5237	rs41556118	C	A	0.738097	Coffee intake || id:ukb-b-5237	TRUE	reported	igd
1733	15	1.9002e-17	0.00178811	428860	74640647	0.0151953	ukb-b-5237	rs6495096	C	G	0.71314	Coffee intake || id:ukb-b-5237	TRUE	reported	igd
1734	15	4.30031e-21	0.00165613	428860	74651080	0.0156099	ukb-b-5237	rs34578565	G	C	0.611581	Coffee intake || id:ukb-b-5237	TRUE	reported	igd
1735	15	2.39994e-21	0.00165061	428860	74655710	0.0156602	ukb-b-5237	rs12912592	T	G	0.596547	Coffee intake || id:ukb-b-5237	TRUE	reported	igd
1736	15	1.09999e-10	0.00230993	428860	74661945	0.0149195	ukb-b-5237	rs4887139	A	G	0.857126	Coffee intake || id:ukb-b-5237	TRUE	reported	igd
1737	15	8.60003e-11	0.00225355	428860	74665055	0.0146251	ukb-b-5237	rs4363830	A	G	0.848797	Coffee intake || id:ukb-b-5237	TRUE	reported	igd
1738	15	1.69981e-17	0.00176606	428860	74665622	0.0150296	ukb-b-5237	rs4077582	T	C	0.70348	Coffee intake || id:ukb-b-5237	TRUE	reported	igd
1739	15	6.20012e-15	0.0024789	428860	74684399	-0.019336	ukb-b-5237	rs77101245	A	C	0.124945	Coffee intake || id:ukb-b-5237	TRUE	reported	igd
1740	15	3.2e-08	0.00185503	428860	74690748	-0.0102609	ukb-b-5237	rs6495098	G	A	0.254362	Coffee intake || id:ukb-b-5237	TRUE	reported	igd
1741	15	2.49977e-23	0.00336696	428860	74711790	0.0335067	ukb-b-5237	rs28362906	A	G	0.06095	Coffee intake || id:ukb-b-5237	TRUE	reported	igd
1742	15	2.29985e-39	0.0016317	428860	74716690	0.0214176	ukb-b-5237	rs8036474	T	G	0.573618	Coffee intake || id:ukb-b-5237	TRUE	reported	igd
1743	15	1.50003e-47	0.00161617	428860	74721270	0.0234102	ukb-b-5237	rs12903353	G	C	0.500639	Coffee intake || id:ukb-b-5237	TRUE	reported	igd
1744	15	1.29987e-19	0.00428216	428860	74753425	0.0387877	ukb-b-5237	rs35032603	C	T	0.036761	Coffee intake || id:ukb-b-5237	TRUE	reported	igd
1745	15	3.69999e-25	0.00352259	428860	74760541	0.0365001	ukb-b-5237	rs111362998	G	A	0.058447	Coffee intake || id:ukb-b-5237	TRUE	reported	igd
1746	15	5.10035e-25	0.00173477	428860	74801296	0.0179222	ukb-b-5237	rs11858777	A	G	0.683857	Coffee intake || id:ukb-b-5237	TRUE	reported	igd
1747	15	5.19996e-25	0.00173511	428860	74826115	0.0179236	ukb-b-5237	rs12909799	A	G	0.683812	Coffee intake || id:ukb-b-5237	TRUE	reported	igd
1748	15	3.59998e-08	0.00311829	428860	74831534	-0.0171734	ukb-b-5237	rs56194026	T	C	0.072994	Coffee intake || id:ukb-b-5237	TRUE	reported	igd
1749	15	1.59993e-13	0.00783909	428860	74833635	0.0578664	ukb-b-5237	rs191636053	A	T	0.015948	Coffee intake || id:ukb-b-5237	TRUE	reported	igd
1750	15	5.90065e-18	0.0173747	428860	74840212	-0.150031	ukb-b-5237	rs187196306	T	C	0.002362	Coffee intake || id:ukb-b-5237	TRUE	reported	igd
1751	15	1.10002e-25	0.00173512	428860	74889298	0.0181848	ukb-b-5237	rs7496380	T	C	0.683143	Coffee intake || id:ukb-b-5237	TRUE	reported	igd
1752	15	1.50003e-19	0.00206733	428860	74889356	0.0186985	ukb-b-5237	rs4887165	C	T	0.811086	Coffee intake || id:ukb-b-5237	TRUE	reported	igd
1753	15	1.10002e-11	0.00977146	428860	74912810	-0.0663537	ukb-b-5237	rs183523626	T	C	0.00803	Coffee intake || id:ukb-b-5237	TRUE	reported	igd
1754	15	4.70002e-09	0.00295657	428860	74935894	-0.0173173	ukb-b-5237	rs4128436	T	C	0.081292	Coffee intake || id:ukb-b-5237	TRUE	reported	igd
1755	15	2.5e-08	0.00297713	428860	74952607	-0.0165914	ukb-b-5237	rs147464179	G	T	0.080183	Coffee intake || id:ukb-b-5237	TRUE	reported	igd
1756	15	9.49948e-11	0.00287906	428860	74961485	0.0186415	ukb-b-5237	rs9888684	C	T	0.913728	Coffee intake || id:ukb-b-5237	TRUE	reported	igd
1757	15	3.29997e-08	0.00291234	428860	75026149	-0.0160904	ukb-b-5237	rs17861118	A	G	0.086177	Coffee intake || id:ukb-b-5237	TRUE	reported	igd
1758	15	4.70002e-08	0.0084639	428860	75027895	-0.0462347	ukb-b-5237	rs141323436	T	A	0.009487	Coffee intake || id:ukb-b-5237	TRUE	reported	igd
1759	15	9.3994e-35	0.00181359	428860	75033909	0.0223019	ukb-b-5237	rs2472300	G	A	0.727741	Coffee intake || id:ukb-b-5237	TRUE	reported	igd
1760	15	7.70016e-35	0.00181334	428860	75035256	0.0223272	ukb-b-5237	rs2445618	C	T	0.727694	Coffee intake || id:ukb-b-5237	TRUE	reported	igd
1761	15	1.39991e-39	0.00171031	428860	75044238	0.0225172	ukb-b-5237	rs2472304	A	G	0.666346	Coffee intake || id:ukb-b-5237	TRUE	reported	igd
1762	15	1e-34	0.00178673	428860	75052771	0.0219632	ukb-b-5237	rs11854147	C	T	0.712015	Coffee intake || id:ukb-b-5237	TRUE	reported	igd
1763	15	4.49987e-34	0.0018252	428860	75052911	0.0222108	ukb-b-5237	rs11072504	C	T	0.726424	Coffee intake || id:ukb-b-5237	TRUE	reported	igd
1764	15	4.70002e-31	0.00184309	428860	75081745	0.0213585	ukb-b-5237	rs3784790	C	G	0.740052	Coffee intake || id:ukb-b-5237	TRUE	reported	igd
1765	15	8.60003e-32	0.00183289	428860	75083912	0.0215052	ukb-b-5237	rs12442901	G	A	0.736221	Coffee intake || id:ukb-b-5237	TRUE	reported	igd
1766	15	1.50003e-33	0.00171558	428860	75088962	0.0207134	ukb-b-5237	rs11635664	T	G	0.668572	Coffee intake || id:ukb-b-5237	TRUE	reported	igd
1767	15	1.29987e-30	0.00182241	428860	75095483	0.0209638	ukb-b-5237	rs7085	C	T	0.730817	Coffee intake || id:ukb-b-5237	TRUE	reported	igd
1768	15	2.49977e-29	0.00182403	428860	75115416	0.0205105	ukb-b-5237	rs7180484	G	T	0.729909	Coffee intake || id:ukb-b-5237	TRUE	reported	igd
1769	15	2.80027e-11	0.00268384	428860	75119894	-0.0178647	ukb-b-5237	rs72625792	C	T	0.102227	Coffee intake || id:ukb-b-5237	TRUE	reported	igd
1770	15	1.29987e-26	0.00180919	428860	75132319	0.0193166	ukb-b-5237	rs936229	G	A	0.72593	Coffee intake || id:ukb-b-5237	TRUE	reported	igd
1771	15	3.50026e-26	0.00177891	428860	75154779	0.0188307	ukb-b-5237	rs6495124	T	C	0.710003	Coffee intake || id:ukb-b-5237	TRUE	reported	igd
1772	15	4.00037e-17	0.0219008	428860	75167734	-0.184244	ukb-b-5237	rs192677408	G	A	0.00148	Coffee intake || id:ukb-b-5237	TRUE	reported	igd
1773	15	5.10035e-26	0.001777	428860	75175026	0.0187461	ukb-b-5237	rs6495126	G	A	0.709005	Coffee intake || id:ukb-b-5237	TRUE	reported	igd
1774	15	1.80011e-30	0.00162144	428860	75184084	0.0186003	ukb-b-5237	rs11633472	G	T	0.555739	Coffee intake || id:ukb-b-5237	TRUE	reported	igd
1775	15	1.80011e-25	0.00177623	428860	75190690	0.0185232	ukb-b-5237	rs7497201	G	A	0.709267	Coffee intake || id:ukb-b-5237	TRUE	reported	igd
1776	15	4.10015e-18	0.0019605	428860	75207648	0.0170078	ukb-b-5237	rs7173553	G	A	0.783524	Coffee intake || id:ukb-b-5237	TRUE	reported	igd
1777	15	4.00037e-30	0.00162217	428860	75221245	0.0185001	ukb-b-5237	rs12912839	T	C	0.554671	Coffee intake || id:ukb-b-5237	TRUE	reported	igd
1778	15	1.39991e-30	0.00162191	428860	75221865	0.0186401	ukb-b-5237	rs11072514	A	T	0.555372	Coffee intake || id:ukb-b-5237	TRUE	reported	igd
1779	15	1.59993e-24	0.00178364	428860	75225415	0.0182306	ukb-b-5237	rs8042694	A	G	0.711357	Coffee intake || id:ukb-b-5237	TRUE	reported	igd
1780	15	1.39991e-25	0.00163344	428860	75228427	0.0170776	ukb-b-5237	rs59945415	A	C	0.572201	Coffee intake || id:ukb-b-5237	TRUE	reported	igd
1781	15	1.10002e-24	0.00163772	428860	75229093	0.0167987	ukb-b-5237	rs12898539	A	G	0.569418	Coffee intake || id:ukb-b-5237	TRUE	reported	igd
1782	15	2.29985e-24	0.00178671	428860	75230502	0.0181999	ukb-b-5237	rs6495131	G	A	0.71157	Coffee intake || id:ukb-b-5237	TRUE	reported	igd
1783	15	1e-21	0.00170253	428860	75237885	0.016304	ukb-b-5237	rs8025890	C	T	0.653527	Coffee intake || id:ukb-b-5237	TRUE	reported	igd
1784	15	5.60015e-33	0.00162542	428860	75243826	0.0194444	ukb-b-5237	rs11630592	A	C	0.548308	Coffee intake || id:ukb-b-5237	TRUE	reported	igd
1785	15	1.5e-10	0.00208089	428860	75246237	-0.0133313	ukb-b-5237	rs111806664	T	C	0.200667	Coffee intake || id:ukb-b-5237	TRUE	reported	igd
1786	15	4.10015e-36	0.00161706	428860	75247156	0.020289	ukb-b-5237	rs34063670	G	C	0.520014	Coffee intake || id:ukb-b-5237	TRUE	reported	igd
1787	15	6.79986e-13	0.00174508	428860	75255322	-0.0125343	ukb-b-5237	rs6495132	T	C	0.310266	Coffee intake || id:ukb-b-5237	TRUE	reported	igd
1788	15	1.99986e-14	0.00213329	428860	75255458	0.0163249	ukb-b-5237	rs6495133	C	G	0.827688	Coffee intake || id:ukb-b-5237	TRUE	reported	igd
1789	15	1.59993e-14	0.00213338	428860	75257488	0.0163862	ukb-b-5237	rs8033883	A	G	0.827691	Coffee intake || id:ukb-b-5237	TRUE	reported	igd
1790	15	7.70016e-12	0.00239322	428860	75261037	-0.0163788	ukb-b-5237	rs78068354	T	A	0.130661	Coffee intake || id:ukb-b-5237	TRUE	reported	igd
1791	15	1.39991e-35	0.00161349	428860	75261899	0.0200883	ukb-b-5237	rs62029217	T	C	0.51723	Coffee intake || id:ukb-b-5237	TRUE	reported	igd
1792	15	1.50003e-35	0.00161291	428860	75262310	0.0200693	ukb-b-5237	rs4886413	C	G	0.517403	Coffee intake || id:ukb-b-5237	TRUE	reported	igd
1793	15	9.20026e-12	0.00239251	428860	75269911	-0.016313	ukb-b-5237	rs75969957	T	A	0.13062	Coffee intake || id:ukb-b-5237	TRUE	reported	igd
1794	15	5.70033e-13	0.00175805	428860	75275311	-0.0126708	ukb-b-5237	rs12592377	G	A	0.308318	Coffee intake || id:ukb-b-5237	TRUE	reported	igd
1795	15	2.09991e-19	0.00178978	428860	75285114	-0.0161257	ukb-b-5237	rs55655136	A	G	0.284241	Coffee intake || id:ukb-b-5237	TRUE	reported	igd
1796	15	1.6e-10	0.00188191	428860	75294917	0.0120273	ukb-b-5237	rs34492112	A	G	0.758564	Coffee intake || id:ukb-b-5237	TRUE	reported	igd
1797	15	3.50026e-42	0.00161564	428860	75297907	0.02199	ukb-b-5237	rs12898551	G	C	0.473578	Coffee intake || id:ukb-b-5237	TRUE	reported	igd
1798	15	1.39991e-41	0.00161626	428860	75308837	0.0218318	ukb-b-5237	rs4886648	A	G	0.473604	Coffee intake || id:ukb-b-5237	TRUE	reported	igd
1799	15	1.99986e-19	0.00178865	428860	75313967	-0.0161204	ukb-b-5237	rs55922358	C	G	0.284676	Coffee intake || id:ukb-b-5237	TRUE	reported	igd
1800	15	3.89996e-10	0.00188215	428860	75333494	0.0117821	ukb-b-5237	rs12050628	A	G	0.758746	Coffee intake || id:ukb-b-5237	TRUE	reported	igd
1801	15	2.60016e-29	0.00161834	428860	75339985	-0.0181902	ukb-b-5237	rs1867148	C	T	0.482067	Coffee intake || id:ukb-b-5237	TRUE	reported	igd
1802	15	1.39991e-19	0.00176756	428860	75340722	-0.0160033	ukb-b-5237	rs2304901	A	G	0.298375	Coffee intake || id:ukb-b-5237	TRUE	reported	igd
1803	15	1.99986e-29	0.00161683	428860	75347641	-0.0182074	ukb-b-5237	rs12899062	C	A	0.482464	Coffee intake || id:ukb-b-5237	TRUE	reported	igd
1804	15	4.60045e-41	0.00161936	428860	75349999	0.0217335	ukb-b-5237	rs113362184	C	T	0.469489	Coffee intake || id:ukb-b-5237	TRUE	reported	igd
1805	15	2.49977e-19	0.00176507	428860	75353906	-0.0158633	ukb-b-5237	rs72730585	G	A	0.299962	Coffee intake || id:ukb-b-5237	TRUE	reported	igd
1806	15	1.39991e-19	0.00176775	428860	75354165	-0.0160086	ukb-b-5237	rs72730586	A	G	0.297584	Coffee intake || id:ukb-b-5237	TRUE	reported	igd
1807	15	4.10015e-41	0.00161925	428860	75355583	0.0217455	ukb-b-5237	rs7181261	T	G	0.46893	Coffee intake || id:ukb-b-5237	TRUE	reported	igd
1808	15	1.10002e-18	0.00180855	428860	75380743	-0.015964	ukb-b-5237	rs56063528	T	A	0.273611	Coffee intake || id:ukb-b-5237	TRUE	reported	igd
1809	15	9.79941e-38	0.00161598	428860	75381497	0.0207497	ukb-b-5237	rs34838454	G	C	0.479494	Coffee intake || id:ukb-b-5237	TRUE	reported	igd
1810	15	6.00067e-19	0.00167032	428860	75385622	-0.0148524	ukb-b-5237	rs7162941	T	C	0.37	Coffee intake || id:ukb-b-5237	TRUE	reported	igd
1811	15	4.30031e-19	0.00167056	428860	75386649	-0.0149182	ukb-b-5237	rs11635266	C	T	0.369868	Coffee intake || id:ukb-b-5237	TRUE	reported	igd
1812	15	1.59993e-29	0.00161418	428860	75387048	-0.0182151	ukb-b-5237	rs12904227	C	A	0.483382	Coffee intake || id:ukb-b-5237	TRUE	reported	igd
1813	15	1.20005e-29	0.00161486	428860	75391494	-0.0182582	ukb-b-5237	rs67168917	T	G	0.483399	Coffee intake || id:ukb-b-5237	TRUE	reported	igd
1814	15	1.59993e-18	0.00167111	428860	75392210	-0.0146736	ukb-b-5237	rs55798479	T	C	0.370089	Coffee intake || id:ukb-b-5237	TRUE	reported	igd
1815	15	1.50003e-18	0.00167146	428860	75392544	-0.0146915	ukb-b-5237	rs11630845	G	A	0.369803	Coffee intake || id:ukb-b-5237	TRUE	reported	igd
1816	15	5.70033e-20	0.00178925	428860	75400740	-0.0163704	ukb-b-5237	rs4421941	G	A	0.284556	Coffee intake || id:ukb-b-5237	TRUE	reported	igd
1817	15	1.99986e-26	0.00170959	428860	75403172	0.0181827	ukb-b-5237	rs4886657	A	G	0.665604	Coffee intake || id:ukb-b-5237	TRUE	reported	igd
1818	15	2.70023e-18	0.00180605	428860	75414760	0.0157533	ukb-b-5237	rs4886659	G	A	0.725096	Coffee intake || id:ukb-b-5237	TRUE	reported	igd
1819	15	4.60045e-18	0.00180478	428860	75418170	0.0156366	ukb-b-5237	rs8029712	A	T	0.723612	Coffee intake || id:ukb-b-5237	TRUE	reported	igd
1820	15	3.80014e-18	0.00180663	428860	75421720	-0.0156894	ukb-b-5237	rs72730601	T	A	0.274345	Coffee intake || id:ukb-b-5237	TRUE	reported	igd
1821	15	3.50026e-18	0.00180608	428860	75426837	0.0157012	ukb-b-5237	rs4886661	T	C	0.725295	Coffee intake || id:ukb-b-5237	TRUE	reported	igd
1822	15	6.29941e-18	0.00180489	428860	75426884	0.0155696	ukb-b-5237	rs4243032	G	C	0.724743	Coffee intake || id:ukb-b-5237	TRUE	reported	igd
1823	15	6.29941e-18	0.00183942	428860	75429717	0.0158686	ukb-b-5237	rs34511319	C	A	0.74071	Coffee intake || id:ukb-b-5237	TRUE	reported	igd
1824	15	1.69981e-17	0.00174484	428860	75436843	0.0148476	ukb-b-5237	rs8035588	C	A	0.690321	Coffee intake || id:ukb-b-5237	TRUE	reported	igd
1825	15	1.20005e-17	0.00174581	428860	75437510	0.0149258	ukb-b-5237	rs12442410	A	G	0.690928	Coffee intake || id:ukb-b-5237	TRUE	reported	igd
1826	15	3.69999e-17	0.0017212	428860	75443254	0.0144964	ukb-b-5237	rs4886667	A	G	0.674711	Coffee intake || id:ukb-b-5237	TRUE	reported	igd
1827	15	9.8992e-18	0.00172145	428860	75446835	0.0147618	ukb-b-5237	rs58201389	A	G	0.674789	Coffee intake || id:ukb-b-5237	TRUE	reported	igd
1828	15	1.29987e-17	0.00175225	428860	75448813	0.0149776	ukb-b-5237	rs6495158	G	A	0.690171	Coffee intake || id:ukb-b-5237	TRUE	reported	igd
1829	15	1.2e-08	0.00215462	428860	75449674	-0.0122925	ukb-b-5237	rs4886670	T	G	0.172934	Coffee intake || id:ukb-b-5237	TRUE	reported	igd
1830	15	1.59993e-18	0.00168506	428860	75454884	0.0147945	ukb-b-5237	rs12708516	C	T	0.636891	Coffee intake || id:ukb-b-5237	TRUE	reported	igd
1831	15	1.59993e-14	0.00173092	428860	75456020	0.0132964	ukb-b-5237	rs11072529	T	G	0.678126	Coffee intake || id:ukb-b-5237	TRUE	reported	igd
1832	15	1.10002e-18	0.00166303	428860	75457044	0.0146761	ukb-b-5237	rs11630748	A	G	0.619955	Coffee intake || id:ukb-b-5237	TRUE	reported	igd
1833	15	1.50003e-18	0.00167807	428860	75457976	0.0147441	ukb-b-5237	rs11632095	G	A	0.636603	Coffee intake || id:ukb-b-5237	TRUE	reported	igd
1834	15	1.80011e-14	0.00173554	428860	75459903	0.0132955	ukb-b-5237	rs11637464	A	G	0.683759	Coffee intake || id:ukb-b-5237	TRUE	reported	igd
1835	15	1.29987e-18	0.00166259	428860	75460382	0.0146461	ukb-b-5237	rs8026352	G	A	0.619818	Coffee intake || id:ukb-b-5237	TRUE	reported	igd
1836	15	1.9002e-14	0.00173584	428860	75460739	0.0132878	ukb-b-5237	rs6495161	T	G	0.683805	Coffee intake || id:ukb-b-5237	TRUE	reported	igd
1837	15	1.59993e-18	0.00167652	428860	75464992	0.0147183	ukb-b-5237	rs6495162	G	A	0.631593	Coffee intake || id:ukb-b-5237	TRUE	reported	igd
1838	15	1.59993e-18	0.00166112	428860	75465051	0.0145886	ukb-b-5237	rs6495163	A	G	0.61502	Coffee intake || id:ukb-b-5237	TRUE	reported	igd
1839	15	4.10015e-22	0.00172256	428860	75485373	0.0166556	ukb-b-5237	rs12442583	G	C	0.33071	Coffee intake || id:ukb-b-5237	TRUE	reported	igd
1840	15	4.60045e-19	0.00183812	428860	75596353	0.0164003	ukb-b-5237	rs12594013	T	C	0.264442	Coffee intake || id:ukb-b-5237	TRUE	reported	igd
1841	15	1e-18	0.00183287	428860	75601921	0.0161846	ukb-b-5237	rs74247783	G	T	0.264663	Coffee intake || id:ukb-b-5237	TRUE	reported	igd
1842	15	9.8992e-20	0.00181119	428860	75607479	0.0164633	ukb-b-5237	rs1984586	A	G	0.272056	Coffee intake || id:ukb-b-5237	TRUE	reported	igd
1843	15	9.09913e-18	0.00182618	428860	75674896	0.015677	ukb-b-5237	rs113082196	A	C	0.265174	Coffee intake || id:ukb-b-5237	TRUE	reported	igd
1844	15	1.50003e-17	0.00182528	428860	75694998	0.0155651	ukb-b-5237	rs75172964	T	C	0.265555	Coffee intake || id:ukb-b-5237	TRUE	reported	igd
1845	15	1.29987e-17	0.00182579	428860	75721148	0.0155961	ukb-b-5237	rs75443303	A	G	0.265451	Coffee intake || id:ukb-b-5237	TRUE	reported	igd
1846	15	3.69999e-12	0.00363207	428860	75750339	0.0252342	ukb-b-5237	rs112622257	G	A	0.054183	Coffee intake || id:ukb-b-5237	TRUE	reported	igd
1847	15	1.20005e-17	0.00182723	428860	75750425	0.01563	ukb-b-5237	rs73436854	C	T	0.265307	Coffee intake || id:ukb-b-5237	TRUE	reported	igd
1848	15	9.79941e-18	0.00182591	428860	75757506	0.01566	ukb-b-5237	rs112370357	A	G	0.265228	Coffee intake || id:ukb-b-5237	TRUE	reported	igd
1849	15	1.20005e-17	0.00182433	428860	75763377	0.015596	ukb-b-5237	rs80163632	G	A	0.266208	Coffee intake || id:ukb-b-5237	TRUE	reported	igd
1850	15	6.29941e-18	0.00182438	428860	75771103	0.0157381	ukb-b-5237	rs79471369	C	T	0.265979	Coffee intake || id:ukb-b-5237	TRUE	reported	igd
1851	15	9.8992e-18	0.00182688	428860	75820870	0.0156666	ukb-b-5237	rs79398976	C	T	0.265132	Coffee intake || id:ukb-b-5237	TRUE	reported	igd
1852	15	4.70002e-18	0.00182742	428860	75832107	0.0158285	ukb-b-5237	rs113677300	A	G	0.264968	Coffee intake || id:ukb-b-5237	TRUE	reported	igd
1853	15	7.89951e-14	0.00245159	428860	75861608	0.0183166	ukb-b-5237	rs76543132	T	C	0.125774	Coffee intake || id:ukb-b-5237	TRUE	reported	igd
1854	15	5.10035e-19	0.00183369	428860	75885520	0.0163393	ukb-b-5237	rs148455255	G	T	0.262979	Coffee intake || id:ukb-b-5237	TRUE	reported	igd
1855	15	5.30029e-19	0.00183302	428860	75895906	0.0163255	ukb-b-5237	rs112184604	A	G	0.262964	Coffee intake || id:ukb-b-5237	TRUE	reported	igd
1856	15	6.4998e-18	0.00185803	428860	75898996	0.0160223	ukb-b-5237	rs56178382	T	A	0.251909	Coffee intake || id:ukb-b-5237	TRUE	reported	igd
1857	15	4.40048e-18	0.00185723	428860	75903248	0.0161002	ukb-b-5237	rs113756657	T	C	0.252135	Coffee intake || id:ukb-b-5237	TRUE	reported	igd
1858	15	8.19974e-18	0.00185757	428860	75905678	0.0159687	ukb-b-5237	rs113337951	T	C	0.251946	Coffee intake || id:ukb-b-5237	TRUE	reported	igd
1859	15	9.49948e-18	0.00185706	428860	75912934	0.015934	ukb-b-5237	rs77237991	A	G	0.251962	Coffee intake || id:ukb-b-5237	TRUE	reported	igd
1860	15	6.59933e-18	0.00186005	428860	75918072	0.0160357	ukb-b-5237	rs28372916	A	G	0.251729	Coffee intake || id:ukb-b-5237	TRUE	reported	igd
1861	15	1.10002e-17	0.00186143	428860	75921079	0.0159384	ukb-b-5237	rs112955711	T	C	0.251689	Coffee intake || id:ukb-b-5237	TRUE	reported	igd
1862	15	7.39946e-18	0.00186188	428860	75924537	0.016027	ukb-b-5237	rs79759141	G	A	0.252249	Coffee intake || id:ukb-b-5237	TRUE	reported	igd
1863	15	1e-16	0.00186401	428860	75930185	0.015476	ukb-b-5237	rs79697938	G	T	0.251371	Coffee intake || id:ukb-b-5237	TRUE	reported	igd
1864	15	8.99912e-16	0.0018757	428860	75933931	0.0150794	ukb-b-5237	rs149436182	G	A	0.254754	Coffee intake || id:ukb-b-5237	TRUE	reported	igd
1865	15	1.59993e-13	0.0034804	428860	76076687	0.0256681	ukb-b-5237	rs146917885	T	C	0.059757	Coffee intake || id:ukb-b-5237	TRUE	reported	igd
1866	15	1.50003e-13	0.00348036	428860	76077175	0.0257047	ukb-b-5237	rs145480064	G	C	0.059796	Coffee intake || id:ukb-b-5237	TRUE	reported	igd
1867	15	1.09999e-10	0.0026648	428860	74123088	0.0172069	ukb-b-5237	rs12906932	T	G	0.103264	Coffee intake || id:ukb-b-5237	TRUE	reported	igd
1868	15	6.19998e-09	0.00244705	428860	74124481	0.0142208	ukb-b-5237	rs35905425	G	C	0.125847	Coffee intake || id:ukb-b-5237	TRUE	reported	igd
1869	15	4.90004e-09	0.0024464	428860	74129329	0.01431	ukb-b-5237	rs11635549	A	T	0.125845	Coffee intake || id:ukb-b-5237	TRUE	reported	igd
1870	15	7.19946e-11	0.00266202	428860	74130124	0.0173496	ukb-b-5237	rs11639394	C	T	0.103377	Coffee intake || id:ukb-b-5237	TRUE	reported	igd
1871	15	1.6e-10	0.00263293	428860	74207695	0.0168499	ukb-b-5237	rs62004865	A	T	0.10609	Coffee intake || id:ukb-b-5237	TRUE	reported	igd
1872	15	2.90001e-22	0.00195439	428860	74462062	0.018965	ukb-b-5237	rs35661273	A	G	0.22053	Coffee intake || id:ukb-b-5237	TRUE	reported	igd
1873	15	1.59993e-21	0.00195267	428860	74466271	0.018607	ukb-b-5237	rs923118	T	G	0.218557	Coffee intake || id:ukb-b-5237	TRUE	reported	igd
1874	15	3.80014e-22	0.00194995	428860	74469097	0.0188659	ukb-b-5237	rs3848161	C	A	0.218363	Coffee intake || id:ukb-b-5237	TRUE	reported	igd
1875	15	1.29987e-22	0.00195122	428860	74470761	0.0190977	ukb-b-5237	rs2899824	A	G	0.218213	Coffee intake || id:ukb-b-5237	TRUE	reported	igd
1876	15	1.9002e-19	0.00174394	428860	74472199	-0.0157276	ukb-b-5237	rs10910	T	C	0.688015	Coffee intake || id:ukb-b-5237	TRUE	reported	igd
1877	15	7.00003e-23	0.00195399	428860	74472294	0.0192433	ukb-b-5237	rs11631944	G	A	0.218413	Coffee intake || id:ukb-b-5237	TRUE	reported	igd
1878	15	3.90032e-21	0.00189163	428860	74472716	-0.0178505	ukb-b-5237	rs351242	A	G	0.759305	Coffee intake || id:ukb-b-5237	TRUE	reported	igd
1879	15	1.99986e-15	0.00167659	428860	74477216	-0.013317	ukb-b-5237	rs351238	A	G	0.619039	Coffee intake || id:ukb-b-5237	TRUE	reported	igd
1880	15	2.19989e-24	0.00196094	428860	74478278	0.019986	ukb-b-5237	rs62005711	A	G	0.217762	Coffee intake || id:ukb-b-5237	TRUE	reported	igd
1881	15	3.69999e-24	0.00196003	428860	74479539	0.0198743	ukb-b-5237	rs12907503	T	C	0.218124	Coffee intake || id:ukb-b-5237	TRUE	reported	igd
1882	15	2.39994e-24	0.00195983	428860	74482875	0.019956	ukb-b-5237	rs12899173	C	A	0.218407	Coffee intake || id:ukb-b-5237	TRUE	reported	igd
1883	15	1.20005e-22	0.00189241	428860	74492585	0.0185395	ukb-b-5237	rs34591452	T	G	0.238864	Coffee intake || id:ukb-b-5237	TRUE	reported	igd
1884	15	3.50026e-25	0.00197677	428860	74503711	0.0204958	ukb-b-5237	rs34573746	C	T	0.213334	Coffee intake || id:ukb-b-5237	TRUE	reported	igd
1885	15	8.19974e-27	0.00195532	428860	74518056	0.0209618	ukb-b-5237	rs34985083	A	T	0.224072	Coffee intake || id:ukb-b-5237	TRUE	reported	igd
1886	15	2.59998e-08	0.00223122	428860	74557787	-0.0124236	ukb-b-5237	rs61182982	T	C	0.155755	Coffee intake || id:ukb-b-5237	TRUE	reported	igd
1887	15	1.79999e-08	0.00223423	428860	74561169	-0.0125881	ukb-b-5237	rs73434405	T	G	0.154692	Coffee intake || id:ukb-b-5237	TRUE	reported	igd
1888	15	4.90004e-13	0.00175826	428860	74562012	0.0127074	ukb-b-5237	rs2930851	G	A	0.698051	Coffee intake || id:ukb-b-5237	TRUE	reported	igd
1889	15	3.29989e-13	0.00175758	428860	74562187	0.012796	ukb-b-5237	rs2959022	A	C	0.697501	Coffee intake || id:ukb-b-5237	TRUE	reported	igd
1890	15	2.5e-09	0.00179001	428860	74573907	0.0106715	ukb-b-5237	rs901130	C	G	0.716099	Coffee intake || id:ukb-b-5237	TRUE	reported	igd
1891	15	6.80002e-09	0.00213184	428860	74576008	0.0123556	ukb-b-5237	rs2930296	T	C	0.824857	Coffee intake || id:ukb-b-5237	TRUE	reported	igd
1892	15	1.09999e-08	0.00216033	428860	74576266	0.0123481	ukb-b-5237	rs351214	G	A	0.830481	Coffee intake || id:ukb-b-5237	TRUE	reported	igd
1893	15	7.10003e-09	0.00213405	428860	74577495	0.0123526	ukb-b-5237	rs2959015	A	G	0.82499	Coffee intake || id:ukb-b-5237	TRUE	reported	igd
1894	15	1.09999e-08	0.00216271	428860	74577926	0.0123651	ukb-b-5237	rs351204	C	T	0.830611	Coffee intake || id:ukb-b-5237	TRUE	reported	igd
1895	15	8.50002e-09	0.0063755	428860	74580598	0.036706	ukb-b-5237	rs138672210	G	A	0.022131	Coffee intake || id:ukb-b-5237	TRUE	reported	igd
1896	15	9.49992e-09	0.00213659	428860	74580612	0.0122624	ukb-b-5237	rs351199	A	C	0.824874	Coffee intake || id:ukb-b-5237	TRUE	reported	igd
1897	15	3.69999e-27	0.00164382	428860	74592862	0.0177422	ukb-b-5237	rs12904134	A	G	0.514412	Coffee intake || id:ukb-b-5237	TRUE	reported	igd
1898	15	1.10002e-18	0.00168256	428860	74598258	-0.0148446	ukb-b-5237	rs351184	A	G	0.359229	Coffee intake || id:ukb-b-5237	TRUE	reported	igd
1899	15	6.29941e-19	0.00168316	428860	74599333	0.0149578	ukb-b-5237	rs11634685	A	C	0.640446	Coffee intake || id:ukb-b-5237	TRUE	reported	igd
1900	15	3.59998e-19	0.00169068	428860	74599765	0.015128	ukb-b-5237	rs12913522	A	G	0.646513	Coffee intake || id:ukb-b-5237	TRUE	reported	igd
1901	15	4.70002e-20	0.00168259	428860	74601813	0.0154294	ukb-b-5237	rs12905100	A	G	0.634542	Coffee intake || id:ukb-b-5237	TRUE	reported	igd
1902	15	1.29987e-20	0.00166999	428860	74604652	0.0155414	ukb-b-5237	rs1484210	A	C	0.619558	Coffee intake || id:ukb-b-5237	TRUE	reported	igd
1903	15	2.39994e-11	0.00233758	428860	74613097	-0.0156148	ukb-b-5237	rs2959010	A	G	0.139057	Coffee intake || id:ukb-b-5237	TRUE	reported	igd
1904	15	4.30031e-19	0.00172105	428860	74615507	-0.015368	ukb-b-5237	rs11072478	T	C	0.326476	Coffee intake || id:ukb-b-5237	TRUE	reported	igd
1905	15	7.39946e-19	0.00171421	428860	74617839	0.0152019	ukb-b-5237	rs2930302	C	T	0.668953	Coffee intake || id:ukb-b-5237	TRUE	reported	igd
1906	15	6.4003e-19	0.00171418	428860	74618128	0.0152305	ukb-b-5237	rs2959005	T	C	0.668902	Coffee intake || id:ukb-b-5237	TRUE	reported	igd
1907	15	1.29987e-17	0.00176055	428860	74623272	0.0150343	ukb-b-5237	rs2277605	A	G	0.699296	Coffee intake || id:ukb-b-5237	TRUE	reported	igd
1908	15	8.99912e-18	0.00178952	428860	74628974	0.0153645	ukb-b-5237	rs2959002	G	A	0.713316	Coffee intake || id:ukb-b-5237	TRUE	reported	igd
1909	15	5.19996e-22	0.00165795	428860	74632284	0.0159905	ukb-b-5237	rs12917295	G	C	0.614443	Coffee intake || id:ukb-b-5237	TRUE	reported	igd
1910	15	2.39994e-12	0.00236321	428860	74637006	-0.0165695	ukb-b-5237	rs80047157	C	T	0.135508	Coffee intake || id:ukb-b-5237	TRUE	reported	igd
1911	15	1.9002e-17	0.00178809	428860	74638965	0.0151954	ukb-b-5237	rs12916123	C	A	0.713142	Coffee intake || id:ukb-b-5237	TRUE	reported	igd
1912	15	3.69999e-17	0.00178813	428860	74643034	0.0150595	ukb-b-5237	rs1843090	G	A	0.71313	Coffee intake || id:ukb-b-5237	TRUE	reported	igd
1913	15	1.39991e-11	0.00214253	428860	74663265	0.0144686	ukb-b-5237	rs4886595	A	C	0.828516	Coffee intake || id:ukb-b-5237	TRUE	reported	igd
1914	15	6.70039e-12	0.00232616	428860	74664851	0.0159672	ukb-b-5237	rs8039957	G	A	0.860053	Coffee intake || id:ukb-b-5237	TRUE	reported	igd
1915	15	1.20005e-17	0.00176891	428860	74665514	0.0151296	ukb-b-5237	rs4077581	T	C	0.703973	Coffee intake || id:ukb-b-5237	TRUE	reported	igd
1916	15	4.09996e-08	0.00186299	428860	74681141	-0.0102216	ukb-b-5237	rs9806307	G	A	0.254386	Coffee intake || id:ukb-b-5237	TRUE	reported	igd
1917	15	2.39999e-08	0.00183276	428860	74694490	-0.0102337	ukb-b-5237	rs7176416	C	T	0.264473	Coffee intake || id:ukb-b-5237	TRUE	reported	igd
1918	15	4.79954e-34	0.00166805	428860	74721905	0.0202898	ukb-b-5237	rs2017998	C	G	0.61966	Coffee intake || id:ukb-b-5237	TRUE	reported	igd
1919	15	2.80027e-40	0.00163533	428860	74723644	0.0217248	ukb-b-5237	rs1992145	A	G	0.57202	Coffee intake || id:ukb-b-5237	TRUE	reported	igd
1920	15	2.30001e-08	0.00302377	428860	74782720	-0.0168906	ukb-b-5237	rs7169023	T	C	0.077483	Coffee intake || id:ukb-b-5237	TRUE	reported	igd
1921	15	2e-10	0.00288588	428860	74783370	-0.018355	ukb-b-5237	rs16969393	T	C	0.086173	Coffee intake || id:ukb-b-5237	TRUE	reported	igd
1922	15	1.6e-08	0.00302449	428860	74804910	-0.01709	ukb-b-5237	rs142435703	A	G	0.077422	Coffee intake || id:ukb-b-5237	TRUE	reported	igd
1923	15	2.90001e-11	0.00318013	428860	74814591	-0.0211522	ukb-b-5237	rs12148395	A	G	0.071672	Coffee intake || id:ukb-b-5237	TRUE	reported	igd
1924	15	1.6e-08	0.00302442	428860	74815915	-0.0170848	ukb-b-5237	rs2415240	T	C	0.077466	Coffee intake || id:ukb-b-5237	TRUE	reported	igd
1925	15	1e-25	0.00349465	428860	74945996	0.0366321	ukb-b-5237	rs62005809	T	C	0.060001	Coffee intake || id:ukb-b-5237	TRUE	reported	igd
1926	15	2.1e-09	0.0062805	428860	74961238	0.0376069	ukb-b-5237	rs145923939	C	T	0.016766	Coffee intake || id:ukb-b-5237	TRUE	reported	igd
1927	15	2.69998e-08	0.00297726	428860	74961530	-0.0165529	ukb-b-5237	rs56288642	T	C	0.080192	Coffee intake || id:ukb-b-5237	TRUE	reported	igd
1928	15	1.40001e-09	0.00213108	428860	74964630	-0.012903	ukb-b-5237	rs7342648	A	G	0.643577	Coffee intake || id:ukb-b-5237	TRUE	reported	igd
1929	15	5.90065e-11	0.00288797	428860	74994517	-0.018902	ukb-b-5237	rs113763657	C	G	0.086074	Coffee intake || id:ukb-b-5237	TRUE	reported	igd
1930	15	1.09901e-142	0.00182733	428860	75027880	0.0464708	ukb-b-5237	rs2472297	T	C	0.262883	Coffee intake || id:ukb-b-5237	TRUE	reported	igd
1931	15	5.50047e-35	0.00181254	428860	75033400	0.0223672	ukb-b-5237	rs2472299	G	A	0.727492	Coffee intake || id:ukb-b-5237	TRUE	reported	igd
1932	15	2.90001e-38	0.00171766	428860	75054866	0.0222179	ukb-b-5237	rs11072507	C	G	0.667833	Coffee intake || id:ukb-b-5237	TRUE	reported	igd
1933	15	2.29985e-34	0.00172359	428860	75070196	0.0210679	ukb-b-5237	rs12905199	G	A	0.676324	Coffee intake || id:ukb-b-5237	TRUE	reported	igd
1934	15	3.19963e-17	0.00225446	428860	75079474	-0.0190237	ukb-b-5237	rs34933034	A	G	0.152995	Coffee intake || id:ukb-b-5237	TRUE	reported	igd
1935	15	2.60016e-34	0.00172325	428860	75082552	0.0210476	ukb-b-5237	rs3784789	G	C	0.675954	Coffee intake || id:ukb-b-5237	TRUE	reported	igd
1936	15	1.39991e-30	0.00182409	428860	75092384	0.0209718	ukb-b-5237	rs2301249	C	T	0.731764	Coffee intake || id:ukb-b-5237	TRUE	reported	igd
1937	15	2.39994e-33	0.0017143	428860	75097780	0.0206284	ukb-b-5237	rs35206230	T	C	0.668892	Coffee intake || id:ukb-b-5237	TRUE	reported	igd
1938	15	2.49977e-33	0.00171394	428860	75102714	0.0206156	ukb-b-5237	rs12591513	A	G	0.668696	Coffee intake || id:ukb-b-5237	TRUE	reported	igd
1939	15	1.80011e-29	0.0018214	428860	75107311	0.0205343	ukb-b-5237	rs12441505	C	A	0.73024	Coffee intake || id:ukb-b-5237	TRUE	reported	igd
1940	15	4.60045e-29	0.00182398	428860	75114374	0.0204094	ukb-b-5237	rs11072509	G	C	0.730077	Coffee intake || id:ukb-b-5237	TRUE	reported	igd
1941	15	3.29997e-10	0.00613814	428860	75129584	0.0385743	ukb-b-5237	rs55973697	C	A	0.017547	Coffee intake || id:ukb-b-5237	TRUE	reported	igd
1942	15	2.39994e-26	0.00180799	428860	75131661	0.0191987	ukb-b-5237	rs4886615	G	A	0.725739	Coffee intake || id:ukb-b-5237	TRUE	reported	igd
1943	15	2.70023e-12	0.0025633	428860	75142761	-0.0179214	ukb-b-5237	rs2305668	G	T	0.111546	Coffee intake || id:ukb-b-5237	TRUE	reported	igd
1944	15	1.20005e-27	0.0017943	428860	75145098	0.0195469	ukb-b-5237	rs936230	C	T	0.717935	Coffee intake || id:ukb-b-5237	TRUE	reported	igd
1945	15	8.60003e-27	0.00162885	428860	75173925	0.0174545	ukb-b-5237	rs4886632	T	G	0.571128	Coffee intake || id:ukb-b-5237	TRUE	reported	igd
1946	15	1.89998e-08	0.00551601	428860	75174251	-0.0310299	ukb-b-5237	rs117968677	A	G	0.024207	Coffee intake || id:ukb-b-5237	TRUE	reported	igd
1947	15	1.10002e-26	0.00162895	428860	75185670	0.0174123	ukb-b-5237	rs7495739	G	A	0.571451	Coffee intake || id:ukb-b-5237	TRUE	reported	igd
1948	15	2.09991e-25	0.00177626	428860	75187612	0.0184993	ukb-b-5237	rs67411922	G	A	0.709169	Coffee intake || id:ukb-b-5237	TRUE	reported	igd
1949	15	8.69961e-26	0.00163004	428860	75196176	0.0171134	ukb-b-5237	rs4886636	A	G	0.573725	Coffee intake || id:ukb-b-5237	TRUE	reported	igd
1950	15	1.69981e-25	0.00162951	428860	75204026	0.0170052	ukb-b-5237	rs11072512	T	C	0.572848	Coffee intake || id:ukb-b-5237	TRUE	reported	igd
1951	15	1.50003e-24	0.0017804	428860	75205405	0.0182065	ukb-b-5237	rs12911781	G	A	0.711426	Coffee intake || id:ukb-b-5237	TRUE	reported	igd
1952	15	6.79986e-24	0.00178158	428860	75206225	0.0179575	ukb-b-5237	rs7495033	A	T	0.710519	Coffee intake || id:ukb-b-5237	TRUE	reported	igd
1953	15	1.69981e-14	0.00227711	428860	75206685	0.0174613	ukb-b-5237	rs71411085	A	C	0.285614	Coffee intake || id:ukb-b-5237	TRUE	reported	igd
1954	15	1.39991e-25	0.00162973	428860	75208146	0.0170384	ukb-b-5237	rs12908365	T	C	0.572713	Coffee intake || id:ukb-b-5237	TRUE	reported	igd
1955	15	3.50026e-40	0.00162527	428860	75224810	0.021565	ukb-b-5237	rs11072516	A	T	0.454373	Coffee intake || id:ukb-b-5237	TRUE	reported	igd
1956	15	1.50003e-30	0.00162432	428860	75225808	0.0186623	ukb-b-5237	rs2044157	C	G	0.554978	Coffee intake || id:ukb-b-5237	TRUE	reported	igd
1957	15	1.10002e-31	0.00163358	428860	75227969	0.0191374	ukb-b-5237	rs4886640	A	T	0.547483	Coffee intake || id:ukb-b-5237	TRUE	reported	igd
1958	15	1.80011e-25	0.00163281	428860	75228350	0.0170277	ukb-b-5237	rs62029167	A	G	0.571944	Coffee intake || id:ukb-b-5237	TRUE	reported	igd
1959	15	1.50003e-25	0.00163398	428860	75231309	0.0170705	ukb-b-5237	rs12899787	C	A	0.571879	Coffee intake || id:ukb-b-5237	TRUE	reported	igd
1960	15	1.39991e-21	0.00170198	428860	75234256	0.0162379	ukb-b-5237	rs11072517	C	T	0.653641	Coffee intake || id:ukb-b-5237	TRUE	reported	igd
1961	15	1.50003e-21	0.00170208	428860	75234610	0.0162335	ukb-b-5237	rs11072518	C	T	0.653538	Coffee intake || id:ukb-b-5237	TRUE	reported	igd
1962	15	1.50003e-35	0.00161324	428860	75256826	0.0200718	ukb-b-5237	rs34307821	T	C	0.517419	Coffee intake || id:ukb-b-5237	TRUE	reported	igd
1963	15	7.89951e-13	0.00174631	428860	75260896	-0.0125082	ukb-b-5237	rs12050494	A	G	0.309217	Coffee intake || id:ukb-b-5237	TRUE	reported	igd
1964	15	1.9002e-14	0.0021333	428860	75261078	0.0163387	ukb-b-5237	rs7175135	G	A	0.827668	Coffee intake || id:ukb-b-5237	TRUE	reported	igd
1965	15	8.80035e-12	0.00239284	428860	75263054	-0.0163323	ukb-b-5237	rs12910275	T	C	0.130594	Coffee intake || id:ukb-b-5237	TRUE	reported	igd
1966	15	1.99986e-14	0.00213341	428860	75263932	0.0163225	ukb-b-5237	rs4243031	C	T	0.827678	Coffee intake || id:ukb-b-5237	TRUE	reported	igd
1967	15	3.50026e-11	0.00236197	428860	75266491	-0.0156415	ukb-b-5237	rs12908078	T	C	0.134614	Coffee intake || id:ukb-b-5237	TRUE	reported	igd
1968	15	6.4998e-13	0.00175796	428860	75275305	-0.0126378	ukb-b-5237	rs12594897	C	T	0.308332	Coffee intake || id:ukb-b-5237	TRUE	reported	igd
1969	15	1.69981e-11	0.00236918	428860	75275489	-0.0159501	ukb-b-5237	rs34293738	T	C	0.1344	Coffee intake || id:ukb-b-5237	TRUE	reported	igd
1970	15	1.80011e-35	0.0016203	428860	75277412	0.0201378	ukb-b-5237	rs35103257	T	G	0.51623	Coffee intake || id:ukb-b-5237	TRUE	reported	igd
1971	15	3.69999e-41	0.00162002	428860	75340727	0.0217674	ukb-b-5237	rs2304902	T	G	0.469215	Coffee intake || id:ukb-b-5237	TRUE	reported	igd
1972	15	1.9002e-29	0.0016172	428860	75348105	-0.018223	ukb-b-5237	rs11072520	C	T	0.48232	Coffee intake || id:ukb-b-5237	TRUE	reported	igd
1973	15	1.10002e-17	0.00183634	428860	75363357	-0.0157335	ukb-b-5237	rs1867147	T	C	0.26277	Coffee intake || id:ukb-b-5237	TRUE	reported	igd
1974	15	8.10028e-19	0.001671	428860	75384397	-0.0148023	ukb-b-5237	rs12148708	A	G	0.370366	Coffee intake || id:ukb-b-5237	TRUE	reported	igd
1975	15	4.10015e-38	0.00161517	428860	75385568	0.0208469	ukb-b-5237	rs4886655	A	G	0.479432	Coffee intake || id:ukb-b-5237	TRUE	reported	igd
1976	15	1.50003e-18	0.00167135	428860	75391557	-0.0146937	ukb-b-5237	rs67624860	G	A	0.369806	Coffee intake || id:ukb-b-5237	TRUE	reported	igd
1977	15	3.10027e-19	0.00180061	428860	75392795	-0.0161458	ukb-b-5237	rs4519311	T	C	0.277584	Coffee intake || id:ukb-b-5237	TRUE	reported	igd
1978	15	1.50003e-18	0.00167164	428860	75393720	-0.0146974	ukb-b-5237	rs8040061	A	C	0.369823	Coffee intake || id:ukb-b-5237	TRUE	reported	igd
1979	15	5.40008e-18	0.00167466	428860	75397815	-0.0144785	ukb-b-5237	rs34582157	C	A	0.370207	Coffee intake || id:ukb-b-5237	TRUE	reported	igd
1980	15	5.30029e-26	0.00171253	428860	75399102	0.0180613	ukb-b-5237	rs8029092	T	G	0.664498	Coffee intake || id:ukb-b-5237	TRUE	reported	igd
1981	15	2.09991e-20	0.0017878	428860	75399671	-0.0165539	ukb-b-5237	rs10851877	G	T	0.287317	Coffee intake || id:ukb-b-5237	TRUE	reported	igd
1982	15	2.09991e-26	0.00171222	428860	75400779	0.0182089	ukb-b-5237	rs4381563	T	A	0.66557	Coffee intake || id:ukb-b-5237	TRUE	reported	igd
1983	15	5.70033e-20	0.0017861	428860	75404402	-0.0163441	ukb-b-5237	rs7166695	T	C	0.285032	Coffee intake || id:ukb-b-5237	TRUE	reported	igd
1984	15	1.9002e-18	0.00180661	428860	75409594	0.0158303	ukb-b-5237	rs7177528	C	T	0.725344	Coffee intake || id:ukb-b-5237	TRUE	reported	igd
1985	15	3.19963e-18	0.00180621	428860	75414536	0.0157218	ukb-b-5237	rs4886658	C	A	0.725193	Coffee intake || id:ukb-b-5237	TRUE	reported	igd
1986	15	3.19963e-18	0.00180613	428860	75415768	0.0157205	ukb-b-5237	rs2029520	G	A	0.725177	Coffee intake || id:ukb-b-5237	TRUE	reported	igd
1987	15	3.10027e-18	0.00180599	428860	75417398	0.0157274	ukb-b-5237	rs1021382	G	A	0.725191	Coffee intake || id:ukb-b-5237	TRUE	reported	igd
1988	15	4.79954e-18	0.00183926	428860	75422744	0.0159246	ukb-b-5237	rs1806795	G	A	0.740495	Coffee intake || id:ukb-b-5237	TRUE	reported	igd
1989	15	4.79954e-18	0.00183929	428860	75422940	0.0159247	ukb-b-5237	rs1806794	G	A	0.740494	Coffee intake || id:ukb-b-5237	TRUE	reported	igd
1990	15	4.90004e-18	0.00183937	428860	75424335	0.015921	ukb-b-5237	rs7172205	G	A	0.740512	Coffee intake || id:ukb-b-5237	TRUE	reported	igd
1991	15	4.40048e-18	0.00183922	428860	75424593	0.0159415	ukb-b-5237	rs7172677	C	A	0.740489	Coffee intake || id:ukb-b-5237	TRUE	reported	igd
1992	15	5.19996e-18	0.00180743	428860	75426723	0.015632	ukb-b-5237	rs4886422	T	C	0.725729	Coffee intake || id:ukb-b-5237	TRUE	reported	igd
1993	15	5.79963e-18	0.00183953	428860	75429721	0.0158866	ukb-b-5237	rs62027287	C	A	0.740716	Coffee intake || id:ukb-b-5237	TRUE	reported	igd
1994	15	1.9002e-18	0.00184231	428860	75432341	-0.0161479	ukb-b-5237	rs55662404	A	G	0.25838	Coffee intake || id:ukb-b-5237	TRUE	reported	igd
1995	15	2.49977e-17	0.00174512	428860	75435840	0.0147785	ukb-b-5237	rs8029760	G	A	0.690528	Coffee intake || id:ukb-b-5237	TRUE	reported	igd
1996	15	2.60016e-17	0.00174514	428860	75436455	0.0147664	ukb-b-5237	rs11072528	C	T	0.690528	Coffee intake || id:ukb-b-5237	TRUE	reported	igd
1997	15	1.20005e-17	0.00174576	428860	75437262	0.0149232	ukb-b-5237	rs6495154	C	G	0.69092	Coffee intake || id:ukb-b-5237	TRUE	reported	igd
1998	15	1.29987e-17	0.00174578	428860	75437642	0.0149171	ukb-b-5237	rs12910348	G	A	0.690924	Coffee intake || id:ukb-b-5237	TRUE	reported	igd
1999	15	1.50003e-17	0.00174539	428860	75437915	0.0148819	ukb-b-5237	rs7181933	T	C	0.690514	Coffee intake || id:ukb-b-5237	TRUE	reported	igd
[truncated: 1,260 more rows]
