# Supplementary material for: Self-reported and genetically predicted effects of coffee intake on rheumatoid arthritis: Epidemiological studies and Mendelian randomization analysis
Source: Front Nutr. 2022 Sep 12;9:926190. doi: 10.3389/fnut.2022.926190 (PMC9510978; doi:10.3389/fnut.2022.926190)
Supplement: Supplementary file 2 [file Data_Sheet_2.ZIP › Supplementary data of MR study/2.csv]

	chr.exposure	pval.exposure	se.exposure	samplesize.exposure	pos.exposure	beta.exposure	id.exposure	SNP	effect_allele.exposure	other_allele.exposure	eaf.exposure	exposure	mr_keep.exposure	pval_origin.exposure	data_source.exposure
1	1	4e-09	0.00198419	428860	177855517	0.0116767	ukb-b-5237	rs516636	A	C	0.208913	Coffee intake || id:ukb-b-5237	TRUE	reported	igd
2	1	4.19952e-11	0.00184972	428860	96274668	0.0122025	ukb-b-5237	rs4615895	A	G	0.740926	Coffee intake || id:ukb-b-5237	TRUE	reported	igd
3	2	9.79941e-15	0.0021386	428860	637498	0.0165558	ukb-b-5237	rs13387939	A	C	0.828363	Coffee intake || id:ukb-b-5237	TRUE	reported	igd
4	2	1e-15	0.00165695	428860	27742603	0.0132935	ukb-b-5237	rs780093	C	T	0.615839	Coffee intake || id:ukb-b-5237	TRUE	reported	igd
5	2	2.80001e-08	0.00186429	428860	49368391	0.01035	ukb-b-5237	rs12989746	T	G	0.249928	Coffee intake || id:ukb-b-5237	TRUE	reported	igd
6	2	1.7e-08	0.00236585	428860	62780440	-0.0133431	ukb-b-5237	rs1527961	C	T	0.1349	Coffee intake || id:ukb-b-5237	TRUE	reported	igd
7	4	2e-08	0.00175623	428860	17424930	0.00985502	ukb-b-5237	rs2597805	T	C	0.682463	Coffee intake || id:ukb-b-5237	TRUE	reported	igd
8	4	1.79999e-09	0.00166052	428860	106075498	0.00998689	ukb-b-5237	rs2189234	G	T	0.617795	Coffee intake || id:ukb-b-5237	TRUE	reported	igd
9	5	1.29987e-11	0.00221005	428860	87943710	0.0149472	ukb-b-5237	rs13163336	A	C	0.15761	Coffee intake || id:ukb-b-5237	TRUE	reported	igd
10	5	2.39994e-11	0.00170562	428860	7391462	-0.0113972	ukb-b-5237	rs12514566	A	G	0.337107	Coffee intake || id:ukb-b-5237	TRUE	reported	igd
11	6	4.79999e-10	0.00170743	428860	51179260	-0.0106317	ukb-b-5237	rs2465037	A	C	0.343017	Coffee intake || id:ukb-b-5237	TRUE	reported	igd
12	6	5.60003e-09	0.0016218	428860	98312143	-0.00945121	ukb-b-5237	rs1338549	G	T	0.533932	Coffee intake || id:ukb-b-5237	TRUE	reported	igd
13	6	1.09999e-09	0.00177995	428860	108983527	0.0108577	ukb-b-5237	rs9398171	T	C	0.71064	Coffee intake || id:ukb-b-5237	TRUE	reported	igd
14	7	5.00035e-11	0.00244429	428860	17570479	-0.0160639	ukb-b-5237	rs73075167	T	A	0.12918	Coffee intake || id:ukb-b-5237	TRUE	reported	igd
15	7	4e-08	0.00166468	428860	32930597	0.00913864	ukb-b-5237	rs7811609	T	C	0.374746	Coffee intake || id:ukb-b-5237	TRUE	reported	igd
16	7	5.40008e-29	0.00178517	428860	75615006	0.0199509	ukb-b-5237	rs1057868	T	C	0.284986	Coffee intake || id:ukb-b-5237	TRUE	reported	igd
17	7	1.1995e-120	0.00167288	428860	17284577	0.039072	ukb-b-5237	rs4410790	C	T	0.632141	Coffee intake || id:ukb-b-5237	TRUE	reported	igd
18	7	7.50067e-15	0.00237033	428860	73037956	0.0184292	ukb-b-5237	rs34060476	G	A	0.133855	Coffee intake || id:ukb-b-5237	TRUE	reported	igd
19	8	1.89998e-08	0.00162895	428860	110443480	-0.00915347	ukb-b-5237	rs6469262	C	T	0.564966	Coffee intake || id:ukb-b-5237	TRUE	reported	igd
20	8	3.89996e-09	0.00431659	428860	33790200	-0.0254259	ukb-b-5237	rs78267637	G	C	0.038115	Coffee intake || id:ukb-b-5237	TRUE	reported	igd
21	8	1.89998e-09	0.00185374	428860	109128653	-0.0111372	ukb-b-5237	rs442355	C	G	0.254435	Coffee intake || id:ukb-b-5237	TRUE	reported	igd
22	9	1e-08	0.00164159	428860	27953724	-0.00939786	ukb-b-5237	rs10119174	C	G	0.571035	Coffee intake || id:ukb-b-5237	TRUE	reported	igd
23	10	6.19998e-09	0.00617871	428860	135315795	0.0359086	ukb-b-5237	rs117810762	A	G	0.017881	Coffee intake || id:ukb-b-5237	TRUE	reported	igd
24	12	1.29987e-11	0.00217536	428860	11316437	-0.0147305	ukb-b-5237	rs61928609	C	A	0.835328	Coffee intake || id:ukb-b-5237	TRUE	reported	igd
25	15	1.09901e-142	0.00182733	428860	75027880	0.0464708	ukb-b-5237	rs2472297	T	C	0.262883	Coffee intake || id:ukb-b-5237	TRUE	reported	igd
26	15	1.89998e-08	0.00551601	428860	75174251	-0.0310299	ukb-b-5237	rs117968677	A	G	0.024207	Coffee intake || id:ukb-b-5237	TRUE	reported	igd
27	16	1.29999e-09	0.00173692	428860	70927078	0.0105333	ukb-b-5237	rs8056750	T	C	0.359129	Coffee intake || id:ukb-b-5237	TRUE	reported	igd
28	16	1.69981e-29	0.00164436	428860	53800954	0.0185426	ukb-b-5237	rs1421085	C	T	0.40357	Coffee intake || id:ukb-b-5237	TRUE	reported	igd
29	17	4.09996e-08	0.00187872	428860	46155786	-0.0103075	ukb-b-5237	rs62064918	T	C	0.244545	Coffee intake || id:ukb-b-5237	TRUE	reported	igd
30	17	8.60003e-09	0.00223845	428860	60150383	0.0128864	ukb-b-5237	rs57918684	A	G	0.154747	Coffee intake || id:ukb-b-5237	TRUE	reported	igd
31	17	3.69999e-11	0.00164162	428860	17845800	-0.0108602	ukb-b-5237	rs7224815	T	A	0.407832	Coffee intake || id:ukb-b-5237	TRUE	reported	igd
32	18	2.29985e-11	0.00169853	428860	40950954	-0.0113533	ukb-b-5237	rs630194	C	T	0.343374	Coffee intake || id:ukb-b-5237	TRUE	reported	igd
33	18	3.79997e-08	0.00161917	428860	55032486	-0.00890339	ukb-b-5237	rs1942965	C	T	0.504585	Coffee intake || id:ukb-b-5237	TRUE	reported	igd
34	18	5.60015e-20	0.00189543	428860	57852587	0.0173461	ukb-b-5237	rs476828	C	T	0.237409	Coffee intake || id:ukb-b-5237	TRUE	reported	igd
35	19	8.9002e-15	0.00163351	428860	41353107	0.0126667	ukb-b-5237	rs56113850	C	T	0.578109	Coffee intake || id:ukb-b-5237	TRUE	reported	igd
36	19	2.69998e-08	0.00187898	428860	18495908	0.0104504	ukb-b-5237	rs75347775	A	G	0.244531	Coffee intake || id:ukb-b-5237	TRUE	reported	igd
37	20	4.49997e-10	0.00166919	428860	45840459	0.0104106	ukb-b-5237	rs6063085	C	A	0.373473	Coffee intake || id:ukb-b-5237	TRUE	reported	igd
38	20	2.5e-10	0.00163929	428860	62891820	0.0103704	ukb-b-5237	rs6062682	T	C	0.464546	Coffee intake || id:ukb-b-5237	TRUE	reported	igd
39	22	4.30002e-09	0.00183597	428860	41215672	-0.0107777	ukb-b-5237	rs13054099	C	T	0.261004	Coffee intake || id:ukb-b-5237	TRUE	reported	igd
40	22	3.29989e-11	0.00680848	428860	24870527	-0.0451683	ukb-b-5237	rs17842490	G	A	0.014248	Coffee intake || id:ukb-b-5237	TRUE	reported	igd
