# Supplementary material for: Self-reported and genetically predicted effects of coffee intake on rheumatoid arthritis: Epidemiological studies and Mendelian randomization analysis
Source: Front Nutr. 2022 Sep 12;9:926190. doi: 10.3389/fnut.2022.926190 (PMC9510978; doi:10.3389/fnut.2022.926190)
Supplement: Supplementary file 2 [file Data_Sheet_2.ZIP › Supplementary data of MR study/3.csv]

	SNP	effect_allele.exposure	other_allele.exposure	effect_allele.outcome	other_allele.outcome	beta.exposure	beta.outcome	eaf.exposure	eaf.outcome	remove	palindromic	ambiguous	id.outcome	chr	pos	se.outcome	samplesize.outcome	pval.outcome	outcome	originalname.outcome	outcome.deprecated	mr_keep.outcome	data_source.outcome	...1	chr.exposure	pval.exposure	se.exposure	samplesize.exposure	pos.exposure	id.exposure	exposure	mr_keep.exposure	pval_origin.exposure	data_source.exposure	action	mr_keep
2	rs1057868	T	C	T	C	0.0199509	0.0487902	0.284986	NA	FALSE	FALSE	FALSE	ieu-a-832	7	75615006	0.0211397	58284	0.021	Rheumatoid arthritis || id:ieu-a-832	Rheumatoid arthritis	Rheumatoid arthritis || ||	TRUE	igd	16	7	5.40E-29	0.00178517	428860	75615006	ukb-b-5237	Coffee intake || id:ukb-b-5237	TRUE	reported	igd	3	TRUE
3	rs12514566	A	G	A	G	-0.0113972	-0.0202027	0.337107	NA	FALSE	FALSE	FALSE	ieu-a-832	5	7391462	0.0211732	58284	0.34	Rheumatoid arthritis || id:ieu-a-832	Rheumatoid arthritis	Rheumatoid arthritis || ||	TRUE	igd	10	5	2.40E-11	0.00170562	428860	7391462	ukb-b-5237	Coffee intake || id:ukb-b-5237	TRUE	reported	igd	3	TRUE
4	rs12989746	T	G	T	G	0.01035	-0.0202027	0.249928	NA	FALSE	FALSE	FALSE	ieu-a-832	2	49368391	0.0255992	58284	0.43	Rheumatoid arthritis || id:ieu-a-832	Rheumatoid arthritis	Rheumatoid arthritis || ||	TRUE	igd	5	2	2.80E-08	0.00186429	428860	49368391	ukb-b-5237	Coffee intake || id:ukb-b-5237	TRUE	reported	igd	3	TRUE
5	rs13054099	C	T	C	T	-0.0107777	-0.0487902	0.261004	NA	FALSE	FALSE	FALSE	ieu-a-832	22	41215672	0.0245633	58284	0.0470002	Rheumatoid arthritis || id:ieu-a-832	Rheumatoid arthritis	Rheumatoid arthritis || ||	TRUE	igd	39	22	4.30E-09	0.00183597	428860	41215672	ukb-b-5237	Coffee intake || id:ukb-b-5237	TRUE	reported	igd	3	TRUE
6	rs13163336	A	C	A	C	0.0149472	0.0198026	0.15761	NA	FALSE	FALSE	FALSE	ieu-a-832	5	87943710	0.0216336	58284	0.36	Rheumatoid arthritis || id:ieu-a-832	Rheumatoid arthritis	Rheumatoid arthritis || ||	TRUE	igd	9	5	1.30E-11	0.00221005	428860	87943710	ukb-b-5237	Coffee intake || id:ukb-b-5237	TRUE	reported	igd	3	TRUE
7	rs1338549	G	T	G	T	-0.00945121	0.040822	0.533932	NA	FALSE	FALSE	FALSE	ieu-a-832	6	98312143	0.0218733	58284	0.0619998	Rheumatoid arthritis || id:ieu-a-832	Rheumatoid arthritis	Rheumatoid arthritis || ||	TRUE	igd	12	6	5.60E-09	0.0016218	428860	98312143	ukb-b-5237	Coffee intake || id:ukb-b-5237	TRUE	reported	igd	3	TRUE
8	rs13387939	A	C	A	C	0.0165558	-0.0100503	0.828363	NA	FALSE	FALSE	FALSE	ieu-a-832	2	637498	0.0191654	58284	0.6	Rheumatoid arthritis || id:ieu-a-832	Rheumatoid arthritis	Rheumatoid arthritis || ||	TRUE	igd	3	2	9.80E-15	0.0021386	428860	637498	ukb-b-5237	Coffee intake || id:ukb-b-5237	TRUE	reported	igd	3	TRUE
9	rs1421085	C	T	C	T	0.0185426	-0.00995033	0.40357	NA	FALSE	FALSE	FALSE	ieu-a-832	16	53800954	0.0233495	58284	0.67	Rheumatoid arthritis || id:ieu-a-832	Rheumatoid arthritis	Rheumatoid arthritis || ||	TRUE	igd	28	16	1.70E-29	0.00164436	428860	53800954	ukb-b-5237	Coffee intake || id:ukb-b-5237	TRUE	reported	igd	3	TRUE
10	rs1527961	C	T	C	T	-0.0133431	-0.0392207	0.1349	NA	FALSE	FALSE	FALSE	ieu-a-832	2	62780440	0.0212549	58284	0.0649995	Rheumatoid arthritis || id:ieu-a-832	Rheumatoid arthritis	Rheumatoid arthritis || ||	TRUE	igd	6	2	1.70E-08	0.00236585	428860	62780440	ukb-b-5237	Coffee intake || id:ukb-b-5237	TRUE	reported	igd	3	TRUE
11	rs17842490	G	A	G	A	-0.0451683	0.040822	0.014248	NA	FALSE	FALSE	FALSE	ieu-a-832	22	24870527	0.0737678	58284	0.58	Rheumatoid arthritis || id:ieu-a-832	Rheumatoid arthritis	Rheumatoid arthritis || ||	TRUE	igd	40	22	3.30E-11	0.00680848	428860	24870527	ukb-b-5237	Coffee intake || id:ukb-b-5237	TRUE	reported	igd	3	TRUE
12	rs1942965	C	T	C	T	-0.00890339	0.0100503	0.504585	NA	FALSE	FALSE	FALSE	ieu-a-832	18	55032486	0.0133044	58284	0.450001	Rheumatoid arthritis || id:ieu-a-832	Rheumatoid arthritis	Rheumatoid arthritis || ||	TRUE	igd	33	18	3.80E-08	0.00161917	428860	55032486	ukb-b-5237	Coffee intake || id:ukb-b-5237	TRUE	reported	igd	3	TRUE
13	rs2465037	A	C	A	C	-0.0106317	-0.0202027	0.343017	NA	FALSE	FALSE	FALSE	ieu-a-832	6	51179260	0.0198998	58284	0.31	Rheumatoid arthritis || id:ieu-a-832	Rheumatoid arthritis	Rheumatoid arthritis || ||	TRUE	igd	11	6	4.80E-10	0.00170743	428860	51179260	ukb-b-5237	Coffee intake || id:ukb-b-5237	TRUE	reported	igd	3	TRUE
14	rs2472297	T	C	T	C	0.0464708	0.0198026	0.262883	NA	FALSE	FALSE	FALSE	ieu-a-832	15	75027880	0.0286866	58284	0.49	Rheumatoid arthritis || id:ieu-a-832	Rheumatoid arthritis	Rheumatoid arthritis || ||	TRUE	igd	25	15	1.10E-142	0.00182733	428860	75027880	ukb-b-5237	Coffee intake || id:ukb-b-5237	TRUE	reported	igd	3	TRUE
15	rs2597805	T	C	T	C	0.00985502	-0.0100503	0.682463	NA	FALSE	FALSE	FALSE	ieu-a-832	4	17424930	0.0441686	58284	0.82	Rheumatoid arthritis || id:ieu-a-832	Rheumatoid arthritis	Rheumatoid arthritis || ||	TRUE	igd	7	4	2.00E-08	0.00175623	428860	17424930	ukb-b-5237	Coffee intake || id:ukb-b-5237	TRUE	reported	igd	3	TRUE
16	rs34060476	G	A	G	A	0.0184292	-0.0198026	0.133855	NA	FALSE	FALSE	FALSE	ieu-a-832	7	73037956	0.0225569	58284	0.38	Rheumatoid arthritis || id:ieu-a-832	Rheumatoid arthritis	Rheumatoid arthritis || ||	TRUE	igd	18	7	7.50E-15	0.00237033	428860	73037956	ukb-b-5237	Coffee intake || id:ukb-b-5237	TRUE	reported	igd	3	TRUE
17	rs4410790	C	T	C	T	0.039072	0.040822	0.632141	NA	FALSE	FALSE	FALSE	ieu-a-832	7	17284577	0.0204581	58284	0.0460002	Rheumatoid arthritis || id:ieu-a-832	Rheumatoid arthritis	Rheumatoid arthritis || ||	TRUE	igd	17	7	1.20E-120	0.00167288	428860	17284577	ukb-b-5237	Coffee intake || id:ukb-b-5237	TRUE	reported	igd	3	TRUE
18	rs4615895	A	G	A	G	0.0122025	-0.0100503	0.740926	NA	FALSE	FALSE	FALSE	ieu-a-832	1	96274668	0.0202689	58284	0.62	Rheumatoid arthritis || id:ieu-a-832	Rheumatoid arthritis	Rheumatoid arthritis || ||	TRUE	igd	2	1	4.20E-11	0.00184972	428860	96274668	ukb-b-5237	Coffee intake || id:ukb-b-5237	TRUE	reported	igd	3	TRUE
19	rs476828	C	T	C	T	0.0173461	-0.00995033	0.237409	NA	FALSE	FALSE	FALSE	ieu-a-832	18	57852587	0.0226189	58284	0.66	Rheumatoid arthritis || id:ieu-a-832	Rheumatoid arthritis	Rheumatoid arthritis || ||	TRUE	igd	34	18	5.60E-20	0.00189543	428860	57852587	ukb-b-5237	Coffee intake || id:ukb-b-5237	TRUE	reported	igd	3	TRUE
20	rs516636	A	C	A	C	0.0116767	-0.040822	0.208913	NA	FALSE	FALSE	FALSE	ieu-a-832	1	177855517	0.0244503	58284	0.0949992	Rheumatoid arthritis || id:ieu-a-832	Rheumatoid arthritis	Rheumatoid arthritis || ||	TRUE	igd	1	1	4.00E-09	0.00198419	428860	177855517	ukb-b-5237	Coffee intake || id:ukb-b-5237	TRUE	reported	igd	3	TRUE
21	rs56113850	C	T	C	T	0.0126667	-0.0392207	0.578109	NA	FALSE	FALSE	FALSE	ieu-a-832	19	41353107	0.0306041	58284	0.2	Rheumatoid arthritis || id:ieu-a-832	Rheumatoid arthritis	Rheumatoid arthritis || ||	TRUE	igd	35	19	8.90E-15	0.00163351	428860	41353107	ukb-b-5237	Coffee intake || id:ukb-b-5237	TRUE	reported	igd	3	TRUE
22	rs57918684	A	G	A	G	0.0128864	-0.0202027	0.154747	NA	FALSE	FALSE	FALSE	ieu-a-832	17	60150383	0.019093	58284	0.29	Rheumatoid arthritis || id:ieu-a-832	Rheumatoid arthritis	Rheumatoid arthritis || ||	TRUE	igd	30	17	8.60E-09	0.00223845	428860	60150383	ukb-b-5237	Coffee intake || id:ukb-b-5237	TRUE	reported	igd	3	TRUE
23	rs6062682	T	C	T	C	0.0103704	0.00995033	0.464546	NA	FALSE	FALSE	FALSE	ieu-a-832	20	62891820	0.0356235	58284	0.780001	Rheumatoid arthritis || id:ieu-a-832	Rheumatoid arthritis	Rheumatoid arthritis || ||	TRUE	igd	38	20	2.50E-10	0.00163929	428860	62891820	ukb-b-5237	Coffee intake || id:ukb-b-5237	TRUE	reported	igd	3	TRUE
24	rs6063085	C	A	C	A	0.0104106	0.0202027	0.373473	NA	FALSE	FALSE	FALSE	ieu-a-832	20	45840459	0.0273436	58284	0.46	Rheumatoid arthritis || id:ieu-a-832	Rheumatoid arthritis	Rheumatoid arthritis || ||	TRUE	igd	37	20	4.50E-10	0.00166919	428860	45840459	ukb-b-5237	Coffee intake || id:ukb-b-5237	TRUE	reported	igd	3	TRUE
25	rs61928609	C	A	C	A	-0.0147305	-0.0198026	0.835328	NA	FALSE	FALSE	FALSE	ieu-a-832	12	11316437	0.0399367	58284	0.62	Rheumatoid arthritis || id:ieu-a-832	Rheumatoid arthritis	Rheumatoid arthritis || ||	TRUE	igd	24	12	1.30E-11	0.00217536	428860	11316437	ukb-b-5237	Coffee intake || id:ukb-b-5237	TRUE	reported	igd	3	TRUE
26	rs62064918	T	C	T	C	-0.0103075	-0.0100503	0.244545	NA	FALSE	FALSE	FALSE	ieu-a-832	17	46155786	0.0243666	58284	0.68	Rheumatoid arthritis || id:ieu-a-832	Rheumatoid arthritis	Rheumatoid arthritis || ||	TRUE	igd	29	17	4.10E-08	0.00187872	428860	46155786	ukb-b-5237	Coffee intake || id:ukb-b-5237	TRUE	reported	igd	3	TRUE
27	rs630194	C	T	C	T	-0.0113533	0.0304592	0.343374	NA	FALSE	FALSE	FALSE	ieu-a-832	18	40950954	0.0185179	58284	0.1	Rheumatoid arthritis || id:ieu-a-832	Rheumatoid arthritis	Rheumatoid arthritis || ||	TRUE	igd	32	18	2.30E-11	0.00169853	428860	40950954	ukb-b-5237	Coffee intake || id:ukb-b-5237	TRUE	reported	igd	3	TRUE
28	rs6469262	C	T	C	T	-0.00915347	0.0100503	0.564966	NA	FALSE	FALSE	FALSE	ieu-a-832	8	110443480	0.0243666	58284	0.68	Rheumatoid arthritis || id:ieu-a-832	Rheumatoid arthritis	Rheumatoid arthritis || ||	TRUE	igd	19	8	1.90E-08	0.00162895	428860	110443480	ukb-b-5237	Coffee intake || id:ukb-b-5237	TRUE	reported	igd	3	TRUE
31	rs780093	C	T	C	T	0.0132935	0.0100503	0.615839	NA	FALSE	FALSE	FALSE	ieu-a-832	2	27742603	0.0133044	58284	0.450001	Rheumatoid arthritis || id:ieu-a-832	Rheumatoid arthritis	Rheumatoid arthritis || ||	TRUE	igd	4	2	1.00E-15	0.00165695	428860	27742603	ukb-b-5237	Coffee intake || id:ukb-b-5237	TRUE	reported	igd	3	TRUE
32	rs7811609	T	C	T	C	0.00913864	0.0198026	0.374746	NA	FALSE	FALSE	FALSE	ieu-a-832	7	32930597	0.0250923	58284	0.43	Rheumatoid arthritis || id:ieu-a-832	Rheumatoid arthritis	Rheumatoid arthritis || ||	TRUE	igd	15	7	4.00E-08	0.00166468	428860	32930597	ukb-b-5237	Coffee intake || id:ukb-b-5237	TRUE	reported	igd	3	TRUE
33	rs8056750	T	C	T	C	0.0105333	0.131028	0.359129	NA	FALSE	FALSE	FALSE	ieu-a-832	16	70927078	0.0441509	58284	0.00299999	Rheumatoid arthritis || id:ieu-a-832	Rheumatoid arthritis	Rheumatoid arthritis || ||	TRUE	igd	27	16	1.30E-09	0.00173692	428860	70927078	ukb-b-5237	Coffee intake || id:ukb-b-5237	TRUE	reported	igd	3	TRUE
